# Supplementary material for: Prior tonsillectomy is associated with an increased risk of esophageal adenocarcinoma
Source: PLoS One. 2020 Jul 22;15(7):e0235906. doi: 10.1371/journal.pone.0235906 (PMC7375530; doi:10.1371/journal.pone.0235906)
Supplement: S1 Data — (XLS) [file pone.0235906.s001.xls]

## Sheet: GarmanEsophagectomy_DATA_LABELS
SeqID	Is this an autopsy control?	Is this patient a thoracic surgery control?	Age at time of esophagectomy	Gender	Race/ethnicity (choice='2=Asian (e.g. Asian Indian, chinese, Filipino, Japanese, Korean, Vietnamese')	Race/ethnicity (choice='3=Black or African American')	Race/ethnicity (choice='5=White')	Race/ethnicity (choice='6=Other')	Is BE present?	Select which BE type	Is esophageal, GE junction or gastric cancer present?	Select which one	Inclusion_Tonsillectomy_Case	EAC GE junction	Other	History of GERD?	Proton Pump Inhibitors?	H2 blocker	History of Barrett's Esophagus	History of Ablation	History of Nissen Fundoplication?	Known history of previous or concurrent cancer?	Top Cancers (choice='10=lung')	Previous radiation (these are different than for the current cancer with chemo/radiation fields earlier)	Previous chemotherapy	Family history of any Barrett's esophagus	Family history of any cancer	calculated: Height in Metric CM	Weight in kg	Breast disease	Diabetes mellitus	Thyroid Diagnosis	Statin use?	Known ASA use	Daily dose	Known other NSAID use	Myocardial Infarction?	Known CAD	Lung Diagnosis	Ulcer	Liver Diagnosis	Kidney Diagnosis	History of cholecystectomy	History of tonsillectomy	History of Tobacco?	Active tobacco use?	Used	History of ETOH?	Active ETOH?
0001	0=No	0= No	55	1=Male	Unchecked	Unchecked	Checked	Unchecked	No		Yes	2=EAC of GE junction	1	Siewart type I		1=Yes	1=Yes	0=No	0=No	0=No	0=No	0=No	Unchecked	0=No	0=No					No	0=No	1=Yes	0=No	0=No			0=No	0=No	0=No	0=No	0=No	0=No	1=Yes	1=Yes	1=Yes	0=No	Quit > 5 years prior to diagnosis	1=Yes	1=Yes
0002	0=No	0= No	73	1=Male	Unchecked	Unchecked	Checked	Unchecked	No		Yes	2=EAC of GE junction	1	Siewart type II		1=Yes	1=Yes	0=No	0=No	0=No	0=No	0=No	Unchecked	0=No	0=No	0=No	1=Yes		83.007	No	1=Yes	0=No	0=No	0=No		0=No	0=No	1=Yes	1=Yes	0=No	0=No	0=No	0=No	0=No	1=Yes	0=No	Quit > 5 years prior to diagnosis	0=No
0003	0=No	0= No	79	1=Male	Unchecked	Unchecked	Checked	Unchecked	No		Yes	2=EAC of GE junction	1	Siewart type II		0=No	0=No	0=No	0=No	0=No	0=No	0=No	Unchecked	0=No	0=No	0=No	0=No			No	1=Yes	0=No	1=Yes	0=No		0=No	0=No	1=Yes	0=No	0=No	0=No	0=No	0=No	0=No	1=Yes	1=Yes		0=No
0004	0=No	0= No	60	0=Female	Unchecked	Unchecked	Checked	Unchecked	Yes	1=BE	No		0		2=Achalasia	1=Yes	1=Yes	0=No	0=No	0=No	0=No	0=No	Unchecked	0=No	0=No	0=No	0=No		66.6777	No	0=No	1=Yes	0=No	0=No		0=No	0=No	0=No	0=No	0=No	0=No	0=No	1=Yes	0=No
0005	0=No	0= No	77	0=Female	Unchecked	Unchecked	Checked	Unchecked	No		No		0		4=Complications of fundoplication	1=Yes	0=No	0=No	0=No	0=No	1=Yes	0=No	Unchecked	0=No	0=No	0=No	0=No			No	0=No	0=No	0=No	0=No		0=No	0=No	0=No	0=No	0=No	0=No	0=No	0=No	0=No
0006	0=No	0= No	61	1=Male	Unchecked	Unchecked	Checked	Unchecked	No		Yes	2=EAC of GE junction	1	Siewart type I		1=Yes	0=No	1=Yes	0=No	0=No	0=No	0=No	Unchecked	0=No	0=No	0=No	1=Yes	178	117.3	No	1=Yes	0=No	1=Yes	1=Yes	81	0=No	0=No	1=Yes	0=No	0=No	0=No	0=No	0=No	1=Yes	1=Yes	0=No	Quit > 5 years prior to diagnosis	1=Yes	1=Yes
0007	0=No	0= No	31	0=Female	Unchecked	Unchecked	Unchecked	Checked	Yes	2=BE with LGD	No		2		4=Complications of fundoplication	1=Yes	1=Yes	0=No	1=Yes	0=No	1=Yes	0=No	Unchecked	0=No	0=No	0=No	0=No		43.0911	No	0=No	0=No	0=No	0=No		0=No	0=No	0=No	1=Yes	0=No	0=No	0=No	0=No	0=No	0=No		Never	0=No
0008	0=No	0= No	72	0=Female	Unchecked	Unchecked	Checked	Unchecked	No		No		0		4=Complications of fundoplication	0=No	0=No	0=No	0=No	0=No	1=Yes	0=No	Unchecked	0=No	0=No	0=No	0=No	161	85.6	No	0=No	0=No	0=No	0=No		0=No	0=No	1=Yes	0=No	0=No	0=No	0=No	0=No	0=No	1=Yes	0=No	Quit > 5 years prior to diagnosis	0=No
0009	0=No	0= No	57	0=Female	Unchecked	Unchecked	Checked	Unchecked	No		No		0		13=Stricture	1=Yes	1=Yes	0=No	0=No	0=No	0=No	0=No	Unchecked	0=No	0=No	0=No	0=No		58.5131		0=No	0=No	0=No	0=No		0=No	0=No	0=No	1=Yes	0=No	0=No	0=No	0=No	0=No	1=Yes	0=No	Quit > 1 year ago but < 5 years ago	0=No
0010	0=No	0= No	49	1=Male	Unchecked	Checked	Unchecked	Unchecked	No		Yes	2=EAC of GE junction	1	Siewart type II		1=Yes	1=Yes	0=No	0=No	0=No	0=No	0=No	Unchecked	0=No	0=No	0=No	1=Yes			No	1=Yes	0=No	0=No	1=Yes	325	0=No	0=No	0=No	0=No	0=No	0=No	0=No	0=No	0=No	1=Yes	1=Yes		1=Yes	1=Yes
0011	0=No	0= No	65	1=Male	Unchecked	Unchecked	Checked	Unchecked	No		Yes	3=ESCC	4			0=No	0=No	1=Yes	0=No	0=No	0=No	0=No	Unchecked	0=No	0=No	0=No	1=Yes	170	88	No	1=Yes	0=No	0=No	1=Yes	81	0=No	0=No	0=No	1=Yes	0=No	0=No	0=No	0=No	0=No	1=Yes	1=Yes		1=Yes	1=Yes
0012	0=No	0= No	74	0=Female	Unchecked	Unchecked	Checked	Unchecked	No		Yes	2=EAC of GE junction	1	Siewart type I		1=Yes	0=No	0=No	0=No	0=No	0=No	0=No	Unchecked	0=No	0=No	0=No	0=No		89	No	0=No	0=No	0=No	1=Yes		0=No	0=No	0=No	0=No	0=No	0=No	0=No	1=Yes	0=No	1=Yes	0=No	Quit > 1 year ago but < 5 years ago	1=Yes	1=Yes
0013	0=No	0= No	>79	1=Male	Unchecked	Unchecked	Checked	Unchecked	No		Yes	2=EAC of GE junction	1	Siewart type II		0=No	0=No	0=No	0=No	0=No	0=No	0=No	Unchecked	0=No	0=No	0=No	0=No		67.7	No	0=No	0=No	0=No	0=No		0=No	0=No	0=No	0=No	0=No	0=No	0=No	0=No	0=No	0=No			0=No
0014	0=No	0= No	75	1=Male	Unchecked	Unchecked	Checked	Unchecked	Yes	1=BE	Yes	1=EAC esophagus	1			1=Yes	1=Yes	0=No	0=No	0=No	0=No	1=Yes	Unchecked	0=No	0=No	0=No	0=No		72	No	0=No	0=No	0=No	0=No		0=No	0=No	0=No	1=Yes	0=No	0=No	0=No	0=No	1=Yes
0015	0=No	0= No	68	0=Female	Unchecked	Unchecked	Checked	Unchecked	No		Yes	3=ESCC	4			0=No	0=No	0=No	0=No	0=No	0=No	0=No	Unchecked	0=No	0=No	0=No	1=Yes		15.1499	No	0=No	0=No	0=No	0=No		0=No	0=No	1=Yes	1=Yes	0=No	0=No	0=No	0=No	0=No	1=Yes	1=Yes		1=Yes	1=Yes
0016	0=No	0= No	69	1=Male	Unchecked	Unchecked	Checked	Unchecked	Yes	3=BE with HGD	No		3			1=Yes	1=Yes	1=Yes	1=Yes	0=No	0=No	0=No	Unchecked	0=No	0=No	0=No	0=No		37.4665	No	0=No	0=No	0=No	0=No		0=No	0=No	0=No	0=No	0=No	0=No	0=No	0=No	0=No	1=Yes	0=No	Quit > 5 years prior to diagnosis	1=Yes	1=Yes
0017	0=No	0= No	52	1=Male	Unchecked	Unchecked	Unchecked	Checked	Yes	3=BE with HGD	Yes	2=EAC of GE junction	1	Siewart type II		1=Yes	0=No	0=No	0=No	0=No	0=No	0=No	Unchecked	0=No	0=No	0=No	0=No		73.4816	No	0=No	0=No	0=No	0=No		0=No	0=No	0=No	0=No	0=No	0=No	0=No	0=No	0=No	1=Yes	1=Yes		1=Yes	0=No
0018	0=No	0= No	44	0=Female	Unchecked	Unchecked	Checked	Unchecked	No		Yes	3=ESCC	4			1=Yes	1=Yes	0=No	0=No	0=No	0=No	0=No	Unchecked	0=No	0=No	0=No	1=Yes	162	93.3	Yes	0=No	0=No	0=No	0=No		0=No	0=No	0=No	1=Yes	0=No	1=Yes	0=No	0=No	1=Yes	1=Yes	0=No		1=Yes	1=Yes
0019	0=No	0= No	49	1=Male	Unchecked	Unchecked	Checked	Unchecked	No		No		0		11=Paraesophageal hernia	1=Yes	0=No	0=No	0=No	0=No	1=Yes	0=No	Unchecked	0=No	0=No	0=No	0=No		94.4	No	0=No	0=No	0=No	0=No		0=No	0=No	0=No	0=No	0=No	0=No	0=No	0=No	0=No	0=No			0=No
0020	0=No	0= No	47	0=Female	Unchecked	Unchecked	Checked	Unchecked	Yes	1=BE	No		0		13=Stricture	1=Yes	1=Yes	0=No	0=No	0=No	0=No	0=No	Unchecked	0=No	0=No	0=No	0=No		61	No	0=No	0=No	0=No	0=No		0=No	0=No	0=No	0=No	0=No	0=No	0=No	0=No	0=No	0=No			0=No
0021	0=No	0= No	64	1=Male	Unchecked	Unchecked	Checked	Unchecked	Yes	3=BE with HGD	Yes	2=EAC of GE junction	1	Siewart type II		1=Yes	1=Yes	0=No	0=No	0=No	0=No	0=No	Unchecked	0=No	0=No	0=No	0=No		113	No	1=Yes	0=No	0=No	0=No		0=No	0=No	0=No	0=No	0=No	0=No	0=No	0=No	1=Yes	1=Yes	0=No		1=Yes	1=Yes
0022	0=No	0= No	53	0=Female	Unchecked	Checked	Unchecked	Unchecked	No		Yes	7=Other cancer choices	0			0=No	1=Yes	0=No	0=No	0=No	0=No	0=No	Unchecked	0=No	0=No	0=No	0=No		48.4	No	0=No	0=No	0=No	0=No		1=Yes	0=No	0=No	0=No	0=No	0=No	0=No	0=No	0=No	1=Yes	0=No	Quit > 5 years prior to diagnosis	0=No
0023	0=No	0= No	50	1=Male	Unchecked	Checked	Unchecked	Unchecked	Yes	3=BE with HGD	Yes	2=EAC of GE junction	1	Siewart type I		0=No	0=No	0=No	0=No	0=No	0=No	0=No	Unchecked	0=No	0=No	0=No	0=No		111	No	0=No	0=No	0=No	0=No		0=No	0=No	0=No	1=Yes	0=No	0=No	0=No	0=No	0=No	1=Yes	0=No
0024	0=No	0= No	57	1=Male	Unchecked	Unchecked	Checked	Unchecked	Yes	3=BE with HGD	Yes	1=EAC esophagus	1			1=Yes	1=Yes	0=No	1=Yes	0=No	0=No	0=No	Unchecked	0=No	0=No	0=No	1=Yes	177	40.7324	No	0=No	0=No	0=No	0=No		0=No	0=No	0=No	0=No	0=No	0=No	1=Yes	0=No	1=Yes	1=Yes	0=No	Quit > 5 years prior to diagnosis	1=Yes	1=Yes
0025	0=No	0= No	67	0=Female	Unchecked	Unchecked	Checked	Unchecked	No		Yes	3=ESCC	4			0=No	1=Yes	0=No	0=No	0=No	0=No	1=Yes	Unchecked	0=No	0=No	0=No	1=Yes	166	66.4	No	0=No	0=No	0=No	0=No		0=No	0=No	0=No	0=No	0=No	0=No	0=No	0=No	0=No	1=Yes	0=No		0=No
0026	0=No	0= No	51	1=Male	Unchecked	Unchecked	Checked	Unchecked	No		Yes	2=EAC of GE junction	1	Siewart type II		1=Yes	0=No	0=No	0=No	0=No	0=No	1=Yes	Unchecked	0=No	0=No	0=No	0=No		72	No	0=No	0=No	0=No	0=No		0=No	0=No	0=No	1=Yes	0=No	0=No	0=No	0=No	0=No	1=Yes	1=Yes
0027	0=No	0= No	36	1=Male	Unchecked	Unchecked	Checked	Unchecked	No		Yes	5=Gastric adenocarcinoma	0			0=No	1=Yes	0=No	0=No	0=No	0=No	0=No	Unchecked	0=No	0=No	0=No	0=No		95.7075	No	0=No	0=No	0=No	0=No		0=No	0=No	0=No	0=No	0=No	0=No	0=No	0=No	0=No	1=Yes	0=No	Quit < 1 year ago	1=Yes	1=Yes
0028	0=No	0= No	55	1=Male	Unchecked	Checked	Unchecked	Unchecked	No		Yes	3=ESCC	4			0=No	0=No	0=No	0=No	0=No	0=No	0=No	Unchecked	0=No	0=No	0=No	0=No		44.9	No	0=No	0=No	0=No	0=No		0=No	0=No	0=No	0=No	0=No	0=No	0=No	0=No	0=No	1=Yes	1=Yes		1=Yes	0=No
0029	0=No	0= No	59	1=Male	Unchecked	Unchecked	Checked	Unchecked	Yes	3=BE with HGD	Yes	3=ESCC	3,4			0=No	1=Yes	0=No	0=No	0=No	0=No	0=No	Unchecked	0=No	0=No	0=No	1=Yes		84.2	No	0=No	0=No	1=Yes	0=No		0=No	0=No	1=Yes	0=No	0=No	0=No	0=No	0=No	0=No	1=Yes	0=No	Quit > 5 years prior to diagnosis	1=Yes	1=Yes
0030	0=No	0= No	78	0=Female	Unchecked	Unchecked	Checked	Unchecked	No		Yes	3=ESCC	4			0=No	0=No	0=No	0=No	0=No	0=No	1=Yes	Unchecked	0=No	0=No	0=No	0=No		61.4	No	0=No	0=No	0=No	0=No		0=No	0=No	0=No	0=No	0=No	0=No	0=No	0=No	0=No	1=Yes	0=No	Quit > 5 years prior to diagnosis
0031	0=No	0= No	69	1=Male	Unchecked	Checked	Unchecked	Unchecked	Yes	1=BE	Yes	3=ESCC	4			0=No	0=No	0=No	0=No	0=No	0=No	0=No	Unchecked	0=No	0=No	0=No	0=No		62.5954	No	0=No	0=No	0=No	0=No		0=No	0=No	0=No	0=No	0=No	0=No	0=No	0=No	0=No	1=Yes			1=Yes
0032	0=No	0= No	70	1=Male	Unchecked	Unchecked	Checked	Unchecked	No		Yes	2=EAC of GE junction	1	Siewart type III		0=No	1=Yes	0=No	0=No	0=No	0=No	1=Yes	Unchecked	0=No	0=No	0=No	1=Yes		127.005	No	1=Yes	0=No	0=No	0=No		1=Yes	0=No	0=No	1=Yes	0=No	0=No	0=No	0=No	1=Yes	1=Yes	0=No	Quit > 5 years prior to diagnosis	0=No
0033	0=No	0= No	75	1=Male	Unchecked	Unchecked	Checked	Unchecked	Yes	1=BE	Yes	2=EAC of GE junction	1	Siewart type II		1=Yes	1=Yes	0=No	0=No	0=No	0=No	0=No	Unchecked	0=No	0=No	0=No	0=No	171	75.4	No	0=No	0=No	0=No	1=Yes	325	0=No	0=No	0=No	0=No	1=Yes	0=No	0=No	0=No	0=No	1=Yes	0=No	Quit > 5 years prior to diagnosis	0=No
0034	0=No	0= No	78	1=Male	Unchecked	Unchecked	Checked	Unchecked	Yes	3=BE with HGD	Yes	1=EAC esophagus	1			0=No	1=Yes	0=No	0=No	0=No	0=No	0=No	Unchecked	0=No	0=No	0=No	0=No		64	No	0=No	0=No	0=No	0=No		0=No	0=No	0=No	1=Yes	0=No	0=No	0=No	0=No	0=No	1=Yes			0=No
0035	0=No	0= No	65	1=Male	Unchecked	Unchecked	Checked	Unchecked	Yes	4=BE with IMAC (select highest diagnosis for BE)	Yes	1=EAC esophagus	1			1=Yes	0=No	1=Yes	1=Yes	0=No	0=No	0=No	Unchecked	0=No	0=No	0=No	0=No		109.6	No	1=Yes	0=No	0=No	0=No		0=No	0=No	0=No	1=Yes	0=No	0=No	0=No	0=No	0=No	1=Yes	0=No	Quit > 5 years prior to diagnosis
0036	0=No	0= No	65	1=Male	Unchecked	Unchecked	Checked	Unchecked	No		Yes	2=EAC of GE junction	1	Siewart type II		1=Yes	1=Yes	0=No	0=No	0=No	0=No	0=No	Unchecked	0=No	0=No	0=No	1=Yes		89	No	0=No	1=Yes	0=No	0=No		1=Yes	0=No	0=No	1=Yes	0=No	0=No	0=No	1=Yes	0=No	1=Yes	0=No	Quit < 1 year ago	1=Yes	0=No
0037	0=No	0= No	61	1=Male	Unchecked	Unchecked	Checked	Unchecked	Yes	1=BE	Yes	2=EAC of GE junction	1	Siewart type I		0=No	1=Yes	0=No	0=No	0=No	0=No	0=No	Unchecked	0=No	0=No	0=No	0=No		79.2	No	0=No	0=No	0=No	0=No		0=No	0=No	0=No	0=No	0=No	0=No	0=No	0=No	1=Yes	1=Yes	1=Yes	Quit < 1 year ago	1=Yes	0=No
0038	0=No	0= No	50	1=Male	Unchecked	Unchecked	Checked	Unchecked	Yes	3=BE with HGD	No		3			1=Yes	0=No	0=No	1=Yes	0=No	0=No	1=Yes	Unchecked	0=No	0=No	0=No	0=No			No	0=No	0=No	0=No	0=No		0=No	0=No	0=No	1=Yes	0=No	0=No	0=No	0=No	0=No
0039	0=No	0= No	68	1=Male	Unchecked	Unchecked	Checked	Unchecked	Yes	3=BE with HGD	Yes	1=EAC esophagus	1			0=No	0=No	0=No	0=No	0=No	0=No	0=No	Unchecked	0=No	0=No	0=No	0=No			No	0=No	0=No	0=No	0=No		0=No	0=No	1=Yes	1=Yes	0=No	0=No	0=No	0=No	0=No
0040	0=No	0= No	63	1=Male	Unchecked	Unchecked	Checked	Unchecked	No		Yes	2=EAC of GE junction	1	Siewart type II		1=Yes	1=Yes	1=Yes	0=No	0=No	0=No	0=No	Unchecked	0=No	0=No	0=No	1=Yes		92	No	0=No	0=No	0=No	0=No		1=Yes	0=No	0=No	0=No	0=No	0=No	0=No	0=No	0=No	1=Yes	0=No		1=Yes	1=Yes
0041	0=No	0= No	63	1=Male	Unchecked	Unchecked	Checked	Unchecked	Yes	1=BE	Yes	2=EAC of GE junction	1	Siewart type II		1=Yes	1=Yes	0=No	0=No	0=No	0=No	0=No	Unchecked	0=No	0=No	0=No	0=No		91.5	No	0=No	0=No	0=No	0=No		0=No	0=No	0=No	0=No	0=No	0=No	0=No	0=No	1=Yes	1=Yes	0=No	Quit > 5 years prior to diagnosis	1=Yes	0=No
0042	0=No	0= No	40	1=Male	Unchecked	Unchecked	Checked	Unchecked	No		Yes	2=EAC of GE junction	1	Siewart type II		1=Yes	0=No	0=No	0=No	0=No	0=No	0=No	Unchecked	0=No	0=No	0=No	1=Yes	170	35.4254	No	0=No	0=No	0=No	0=No		0=No	0=No	0=No	0=No	0=No	0=No	0=No	1=Yes	0=No	0=No			1=Yes	1=Yes
0043	0=No	0= No	66	0=Female	Unchecked	Unchecked	Checked	Unchecked	Yes	1=BE	Yes	3=ESCC	4			0=No	0=No	0=No	0=No	0=No	0=No	0=No	Unchecked	0=No	0=No	0=No	0=No		42.6	Yes	0=No	0=No	0=No	0=No		0=No	0=No	0=No	0=No	0=No	0=No	0=No	0=No	0=No	1=Yes	1=Yes		0=No
0044	0=No	0= No	52	1=Male	Unchecked	Unchecked	Checked	Unchecked	Yes	1=BE	Yes	1=EAC esophagus	1			1=Yes	1=Yes	0=No	0=No	0=No	0=No	0=No	Unchecked	0=No	0=No	0=No	0=No		79.9	No	0=No	0=No	0=No	0=No		0=No	0=No	0=No	0=No	0=No	0=No	0=No	0=No	0=No	0=No			0=No
0045	0=No	0= No	53	0=Female	Unchecked	Checked	Unchecked	Unchecked	No		Yes	3=ESCC	4			0=No	1=Yes	0=No	0=No	0=No	0=No	0=No	Unchecked	0=No	0=No	0=No	1=Yes	150	64.6	No	0=No	0=No	0=No	0=No		0=No	0=No	0=No	0=No	0=No	0=No	0=No	0=No	0=No	0=No			0=No
0046	0=No	0= No	62	1=Male	Unchecked	Unchecked	Checked	Unchecked	Yes	1=BE	Yes	1=EAC esophagus	1			0=No	1=Yes	0=No	1=Yes	0=No	0=No	0=No	Unchecked	0=No	0=No	0=No	1=Yes	179	79	No	0=No	0=No	0=No	0=No		0=No	0=No	0=No	0=No	0=No	0=No	0=No	0=No	0=No	1=Yes	1=Yes		1=Yes	0=No
0047	0=No	0= No	61	1=Male	Unchecked	Checked	Unchecked	Unchecked	Yes	2=BE with LGD	Yes	3=ESCC	2,4			1=Yes	0=No	1=Yes	0=No	0=No	0=No	0=No	Unchecked	0=No	0=No	0=No	1=Yes		69.6	No	0=No	0=No	0=No	0=No		0=No	0=No	0=No	0=No	0=No	0=No	0=No	0=No	0=No	1=Yes	1=Yes		1=Yes	1=Yes
0048	0=No	0= No	70	1=Male	Unchecked	Unchecked	Checked	Unchecked	Yes	4=BE with IMAC (select highest diagnosis for BE)	Yes	7=Other cancer choices	1			1=Yes	1=Yes	0=No	0=No	0=No	0=No	1=Yes	Unchecked	0=No	0=No	0=No	1=Yes		97.5219	No	0=No	0=No	0=No	0=No		0=No	0=No	0=No	0=No	0=No	0=No	1=Yes	0=No	1=Yes	1=Yes	0=No		1=Yes	1=Yes
0049	0=No	0= No	57	1=Male	Unchecked	Unchecked	Checked	Unchecked	No		Yes	2=EAC of GE junction	1	Siewart type II		0=No	1=Yes	0=No	0=No	0=No	0=No	0=No	Unchecked	0=No	0=No	0=No	0=No		108.7	No	0=No	0=No	0=No	0=No		0=No	0=No	0=No	0=No	0=No	0=No	0=No	0=No	0=No	0=No			1=Yes	1=Yes
0050	0=No	0= No	54	1=Male	Unchecked	Checked	Unchecked	Unchecked	No		No		0		6=Esophageal diverticulum	0=No	1=Yes	1=Yes	0=No	0=No	0=No	0=No	Unchecked	0=No	0=No	0=No	0=No	178	98.8	No	1=Yes	0=No	0=No	0=No		0=No	0=No	0=No	0=No	0=No	0=No	1=Yes	0=No	0=No	1=Yes
0051	0=No	0= No	65	1=Male	Unchecked	Unchecked	Checked	Unchecked	No		Yes	2=EAC of GE junction	1	Siewart type II		1=Yes	0=No	0=No	0=No	0=No	1=Yes	0=No	Unchecked	1=Yes	0=No	0=No	0=No			No	1=Yes	0=No	1=Yes	1=Yes		0=No	0=No	1=Yes	0=No	0=No	0=No	0=No	1=Yes	0=No
0052	0=No	0= No	45	1=Male	Unchecked	Unchecked	Checked	Unchecked	No		Yes	2=EAC of GE junction	1	Siewart type III		1=Yes	1=Yes	0=No	0=No	0=No	0=No	0=No	Unchecked	0=No	0=No	0=No	1=Yes		107.954	No	0=No	0=No	0=No	1=Yes		0=No	0=No	0=No	0=No	0=No	0=No	1=Yes	1=Yes	0=No	1=Yes	1=Yes		1=Yes	1=Yes
0053	0=No	0= No	43	1=Male	Unchecked	Unchecked	Checked	Unchecked	Yes	3=BE with HGD	No		3			1=Yes	1=Yes	0=No	1=Yes	0=No	1=Yes	0=No	Unchecked	0=No	0=No	0=No	1=Yes		90.2	No	0=No	0=No	0=No	0=No		0=No	0=No	0=No	0=No	0=No	0=No	0=No	1=Yes	0=No	0=No			0=No
0054	0=No	0= No	>79	0=Female	Unchecked	Unchecked	Unchecked	Checked	Yes	1=BE	No		0		4=Complications of fundoplication	1=Yes	1=Yes	0=No	0=No	0=No	1=Yes	0=No	Unchecked	0=No	0=No	0=No	0=No		56.4	No	0=No	0=No	0=No	0=No		0=No	0=No	0=No	0=No	0=No	0=No	0=No	0=No	0=No	1=Yes	0=No	Quit > 5 years prior to diagnosis	0=No
0055	0=No	0= No	51	1=Male	Unchecked	Unchecked	Checked	Unchecked	Yes	3=BE with HGD	No		3			1=Yes	1=Yes	1=Yes	0=No	0=No	0=No	0=No	Unchecked	0=No	0=No	0=No	0=No		80.739	No	0=No	0=No	0=No	0=No		0=No	0=No	0=No	0=No	0=No	0=No	0=No	1=Yes	0=No	1=Yes	1=Yes		1=Yes	1=Yes
0056	0=No	0= No	75	1=Male	Unchecked	Unchecked	Checked	Unchecked	Yes	1=BE	Yes	1=EAC esophagus	1			1=Yes	1=Yes	0=No	0=No	0=No	0=No	0=No	Unchecked	0=No	0=No	0=No	0=No			No	1=Yes	0=No	0=No	0=No		0=No	0=No	0=No	0=No	0=No	0=No	0=No	1=Yes	0=No
0057	0=No	0= No	54	1=Male	Unchecked	Unchecked	Checked	Unchecked	No		Yes	2=EAC of GE junction	1	Siewart type III		0=No	1=Yes	0=No	0=No	0=No	0=No	0=No	Unchecked	0=No	0=No	0=No	0=No		90.3	No	0=No	0=No	0=No	1=Yes	352	0=No	1=Yes	1=Yes	0=No	0=No	0=No	0=No	0=No	0=No	1=Yes	0=No	Quit > 1 year ago but < 5 years ago	1=Yes	1=Yes
0058	0=No	0= No	51	1=Male	Unchecked	Unchecked	Checked	Unchecked	No		Yes	2=EAC of GE junction	1	Siewart type II		0=No	1=Yes	0=No	0=No	0=No	0=No	1=Yes	Unchecked		1=Yes	0=No	1=Yes		78.9	No	0=No	0=No	0=No	0=No		1=Yes	0=No	0=No	0=No	0=No	0=No	0=No	0=No	0=No	1=Yes	0=No
0059	0=No	0= No	70	1=Male	Unchecked	Unchecked	Checked	Unchecked	No		Yes	3=ESCC	4			1=Yes	1=Yes	0=No	0=No	0=No	0=No	0=No	Unchecked	0=No	0=No	0=No	0=No	177	70.8	No	0=No	0=No	0=No	0=No		0=No	0=No	0=No	1=Yes	0=No	0=No	0=No	0=No	0=No	1=Yes	0=No	Quit > 1 year ago but < 5 years ago	1=Yes	0=No
0060	0=No	0= No	46	1=Male	Unchecked	Unchecked	Checked	Unchecked	Yes	3=BE with HGD	Yes	1=EAC esophagus	1			1=Yes	0=No	0=No	0=No	0=No	0=No	0=No	Unchecked	0=No	0=No	0=No	0=No		99	No	0=No	0=No	0=No	0=No		0=No	0=No	0=No	0=No	0=No	0=No	0=No	0=No	0=No	1=Yes
0061	0=No	0= No	64	0=Female	Unchecked	Unchecked	Checked	Unchecked	No		Yes	2=EAC of GE junction	1	Siewart type II		1=Yes	0=No	0=No	0=No	0=No	0=No	1=Yes	Unchecked	0=No	0=No	0=No	0=No	157.48	62.1418	No	0=No	0=No	0=No	0=No		0=No	0=No	0=No	0=No	0=No	0=No	0=No	0=No	0=No	1=Yes	0=No		0=No
0062	0=No	0= No	66	1=Male	Unchecked	Unchecked	Checked	Unchecked	Yes	1=BE	Yes	1=EAC esophagus	1			1=Yes	1=Yes	0=No	1=Yes	0=No	0=No	0=No	Unchecked	0=No	0=No	0=No	0=No		96	No	1=Yes	0=No	0=No	0=No		0=No	0=No	0=No	0=No	0=No	0=No	0=No	0=No	1=Yes	1=Yes	0=No	Quit > 5 years prior to diagnosis	1=Yes
0063	0=No	0= No	73	0=Female	Unchecked	Unchecked	Checked	Unchecked	No		Yes	3=ESCC	4			0=No	0=No	0=No	0=No	0=No	0=No	0=No	Unchecked	0=No	0=No	0=No	0=No	155	39.5	No	0=No	0=No	0=No	1=Yes	81	1=Yes	1=Yes	1=Yes	0=No	0=No	0=No	0=No	0=No	0=No	1=Yes	1=Yes		1=Yes
0064	0=No	0= No	75	1=Male	Unchecked	Unchecked	Checked	Unchecked	No		Yes	2=EAC of GE junction	1	Siewart type II		1=Yes	1=Yes	0=No	0=No	0=No	0=No	0=No	Unchecked	0=No	0=No	0=No	0=No		81		0=No	0=No	0=No	0=No		0=No	0=No	0=No	0=No	0=No	0=No	0=No	0=No	0=No	1=Yes	0=No	Quit > 5 years prior to diagnosis	1=Yes	1=Yes
0065	0=No	0= No	65	1=Male	Unchecked	Unchecked	Checked	Unchecked	Yes	1=BE	Yes	1=EAC esophagus	1			1=Yes	1=Yes	0=No	0=No	0=No	0=No	0=No	Unchecked	0=No	0=No	0=No	0=No		88	No	0=No	0=No	0=No	0=No		0=No	0=No	0=No	0=No	0=No	0=No	0=No	0=No	0=No	1=Yes	0=No	Quit > 5 years prior to diagnosis	1=Yes	0=No
0066	0=No	0= No	56	1=Male	Unchecked	Unchecked	Checked	Unchecked	Yes	1=BE	Yes	2=EAC of GE junction	1	Siewart type II		1=Yes	1=Yes	0=No	0=No	0=No	0=No	0=No	Unchecked	0=No	0=No	0=No	1=Yes		70.2	No	0=No	0=No	0=No	0=No		0=No	0=No	0=No	1=Yes	0=No	0=No	0=No	0=No	0=No	1=Yes	0=No	Quit > 1 year ago but < 5 years ago
0067	0=No	0= No	58	0=Female	Unchecked	Unchecked	Checked	Unchecked	No		Yes	3=ESCC	4			1=Yes	1=Yes	0=No	0=No	0=No	0=No	0=No	Unchecked	0=No	0=No	0=No	0=No		46.2		0=No	0=No	0=No	0=No		0=No	0=No	0=No	0=No	0=No	0=No	0=No	0=No	0=No	1=Yes	1=Yes		1=Yes	1=Yes
0068	0=No	0= No	41	0=Female	Unchecked	Checked	Unchecked	Unchecked	No		Yes	1=EAC esophagus	1			1=Yes	0=No	0=No	0=No	0=No	0=No	0=No	Unchecked	0=No	0=No	0=No	0=No		62.1	No	1=Yes	0=No	0=No	0=No		0=No	0=No	0=No	1=Yes	0=No	0=No	1=Yes	0=No	0=No	1=Yes	1=Yes		1=Yes	1=Yes
0069	0=No	0= No	49	1=Male	Unchecked	Unchecked	Checked	Unchecked	Yes	3=BE with HGD	No		3			1=Yes	1=Yes	0=No	1=Yes	0=No	0=No	0=No	Unchecked	0=No	0=No	0=No	1=Yes		106.8	No	0=No	0=No	1=Yes	1=Yes		0=No	1=Yes	1=Yes	0=No	0=No	0=No	0=No	0=No	0=No	1=Yes	0=No	Quit > 5 years prior to diagnosis	1=Yes	0=No
0070	0=No	0= No	66	1=Male	Unchecked	Unchecked	Checked	Unchecked	No		Yes	2=EAC of GE junction	1	Siewart type II		1=Yes	0=No	1=Yes	0=No	0=No	0=No	1=Yes	Unchecked	0=No	0=No	1=Yes	1=Yes		68.9	No	0=No	0=No	0=No	0=No		0=No	0=No	0=No	0=No	0=No	0=No	0=No	0=No	0=No	1=Yes	0=No	Quit > 5 years prior to diagnosis	1=Yes	1=Yes
0071	0=No	0= No	68	1=Male	Unchecked	Unchecked	Checked	Unchecked	Yes	4=BE with IMAC (select highest diagnosis for BE)	Yes	2=EAC of GE junction	1	Siewart type I		0=No	1=Yes	0=No	1=Yes	0=No	0=No	1=Yes	Unchecked	0=No	0=No	0=No	1=Yes		92.2	No	0=No	0=No	1=Yes	1=Yes		0=No	0=No	1=Yes	0=No	1=Yes	0=No	0=No	0=No	0=No				1=Yes	1=Yes
0072	0=No	0= No	56	1=Male	Unchecked	Checked	Unchecked	Unchecked	No		Yes	3=ESCC	4			1=Yes	1=Yes	0=No	0=No	0=No	0=No	0=No	Unchecked	0=No	0=No	0=No	0=No		98.4	No	0=No	0=No	0=No	0=No		0=No	0=No	0=No	0=No	0=No	0=No	0=No	0=No	0=No	0=No			1=Yes	0=No
0073	0=No	0= No	59	1=Male	Unchecked	Unchecked	Checked	Unchecked	Yes	4=BE with IMAC (select highest diagnosis for BE)	Yes	7=Other cancer choices	1			1=Yes	1=Yes	0=No	0=No	0=No	0=No	0=No	Unchecked	0=No	0=No	0=No	1=Yes		83.8234	No	0=No	0=No	0=No	0=No		0=No	0=No	0=No	0=No	0=No	0=No	0=No	0=No	0=No
0074	0=No	0= No	55	1=Male	Unchecked	Unchecked	Checked	Unchecked	Yes	3=BE with HGD	Yes	2=EAC of GE junction	1	Siewart type II		1=Yes	0=No	0=No	0=No	0=No	0=No	0=No	Unchecked	0=No	0=No	0=No	0=No		68.9	No	0=No	0=No	1=Yes	1=Yes			1=Yes	1=Yes	0=No	0=No	0=No	0=No	0=No	1=Yes	1=Yes	0=No	Quit > 1 year ago but < 5 years ago	0=No
0075	0=No	0= No	44	1=Male	Unchecked	Unchecked	Checked	Unchecked	Yes	3=BE with HGD	No		3			1=Yes	1=Yes	0=No	0=No	0=No	0=No	0=No	Unchecked	0=No	0=No	1=Yes	1=Yes		94.3467	No	0=No	0=No	1=Yes	0=No		0=No	0=No	0=No	0=No	0=No	0=No	0=No	0=No	0=No	1=Yes	1=Yes		0=No
0076	0=No	0= No	54	0=Female	Unchecked	Unchecked	Checked	Unchecked	No		Yes	3=ESCC	4			1=Yes	0=No	0=No	0=No	0=No	0=No	0=No	Unchecked	0=No	0=No	0=No	0=No		67.7	No	0=No	0=No	0=No	0=No		0=No	0=No	0=No	0=No	0=No	0=No	1=Yes	0=No	0=No	1=Yes	1=Yes		0=No
0077	0=No	0= No	66	1=Male	Unchecked	Unchecked	Checked	Unchecked	No		Yes	2=EAC of GE junction	1	Siewart type II		1=Yes	1=Yes	0=No	0=No	0=No	0=No	0=No	Unchecked	0=No	0=No	0=No	0=No		80.7	No	0=No	1=Yes	1=Yes	0=No		0=No	0=No	0=No	0=No	0=No	0=No	0=No	0=No	1=Yes	1=Yes	0=No	Quit > 5 years prior to diagnosis	1=Yes	1=Yes
0078	0=No	0= No	57	1=Male	Unchecked	Unchecked	Checked	Unchecked	No		Yes	3=ESCC	4			0=No	1=Yes	0=No	0=No	0=No	0=No	0=No	Unchecked	0=No	0=No	0=No	0=No		61.3	No	0=No	0=No	0=No	0=No		0=No	0=No	0=No	0=No	0=No	0=No	0=No	0=No	1=Yes	1=Yes	1=Yes		1=Yes	1=Yes
0079	0=No	0= No	>79	1=Male	Unchecked	Unchecked	Checked	Unchecked	No		Yes	2=EAC of GE junction	1	Siewart type III		1=Yes	1=Yes	0=No	0=No	0=No	0=No	0=No	Unchecked	0=No	0=No	0=No	0=No		69.8529	No	0=No	0=No	0=No	0=No		1=Yes	0=No	0=No	0=No	0=No	0=No	0=No	0=No	0=No	0=No			1=Yes	1=Yes
0080	0=No	0= No	73	1=Male	Unchecked	Unchecked	Checked	Unchecked	Yes	4=BE with IMAC (select highest diagnosis for BE)	Yes	1=EAC esophagus	1			1=Yes	1=Yes	0=No	1=Yes	0=No	0=No	0=No	Unchecked	0=No	0=No	0=No	0=No		73.6	No	0=No	0=No	1=Yes	1=Yes	325	0=No	1=Yes	1=Yes	0=No	0=No	0=No	0=No	0=No	0=No	1=Yes	0=No	Quit > 1 year ago but < 5 years ago
0081	0=No	0= No	66	1=Male	Unchecked	Unchecked	Checked	Unchecked	No		Yes	3=ESCC	4			0=No	0=No	0=No	0=No	0=No	0=No	0=No	Unchecked	0=No	0=No	0=No	0=No		90.3	No	0=No	0=No	0=No	0=No		0=No	1=Yes	1=Yes	0=No	0=No	0=No	0=No	0=No	0=No	1=Yes	1=Yes		1=Yes	0=No
0082	0=No	0= No	67	1=Male	Unchecked	Unchecked	Checked	Unchecked	Yes	2=BE with LGD	Yes	1=EAC esophagus	1			0=No	1=Yes	1=Yes	0=No	0=No	0=No	0=No	Unchecked	0=No	0=No	0=No	0=No		90.8	No	0=No	0=No	1=Yes	1=Yes	81	0=No	0=No	1=Yes	0=No	0=No	0=No	1=Yes	0=No	0=No	1=Yes	0=No	Quit > 1 year ago but < 5 years ago	1=Yes	1=Yes
0083	0=No	0= No	51	1=Male	Unchecked	Unchecked	Checked	Unchecked	Yes	3=BE with HGD	No		3			1=Yes	1=Yes	0=No	1=Yes	0=No	0=No	0=No	Unchecked	0=No	0=No	0=No	1=Yes		98.2	No	0=No	0=No	0=No	0=No		0=No	0=No	0=No	0=No	0=No	0=No	0=No	0=No	1=Yes	0=No			0=No
0084	0=No	0= No	56	0=Female	Unchecked	Checked	Unchecked	Unchecked	No		Yes	3=ESCC	4			1=Yes	0=No	0=No	0=No	0=No	0=No	0=No	Unchecked	0=No	0=No	0=No	1=Yes		53.2	No	0=No	0=No	0=No	0=No		0=No	0=No	0=No	1=Yes	0=No	0=No	0=No	0=No	0=No	1=Yes	1=Yes		1=Yes	1=Yes
0085	0=No	0= No	65	0=Female	Unchecked	Unchecked	Unchecked	Checked	No		Yes	2=EAC of GE junction	1	Siewart type III		0=No	0=No	1=Yes	0=No	0=No	0=No	0=No	Unchecked	0=No	0=No	0=No	1=Yes		60.645	Yes	0=No	0=No	0=No	0=No		0=No	0=No	0=No	0=No	0=No	0=No	0=No	0=No	0=No	0=No			1=Yes	1=Yes
0086	0=No	0= No	62	1=Male	Unchecked	Unchecked	Checked	Unchecked	No		Yes	1=EAC esophagus	1			0=No	1=Yes	0=No	0=No	0=No	0=No	0=No	Unchecked	0=No	0=No	0=No	0=No		53.7	No	1=Yes	0=No	1=Yes	0=No		0=No	1=Yes	1=Yes	0=No	0=No	0=No	1=Yes	0=No	0=No	0=No			0=No
0087	0=No	0= No	57	1=Male	Unchecked	Unchecked	Checked	Unchecked	No		Yes	2=EAC of GE junction	1	Siewart type I		0=No	0=No	0=No	0=No	0=No	0=No	0=No	Unchecked	0=No	0=No	0=No	0=No	173	70	No	0=No	0=No	1=Yes	1=Yes	325	0=No	1=Yes	1=Yes	0=No	0=No	0=No	0=No	0=No	0=No	1=Yes	0=No	Quit > 5 years prior to diagnosis	1=Yes	1=Yes
0088	0=No	0= No	70	1=Male	Unchecked	Unchecked	Checked	Unchecked	Yes	2=BE with LGD	Yes	2=EAC of GE junction	1	Siewart type I		1=Yes	1=Yes	0=No	0=No	0=No	0=No	0=No	Unchecked	0=No	0=No	0=No	1=Yes		80.1	No	0=No	0=No	0=No	0=No		1=Yes	0=No	0=No	0=No	0=No	0=No	0=No	1=Yes	0=No	1=Yes	0=No	Quit > 5 years prior to diagnosis	1=Yes	1=Yes
0089	0=No	0= No	37	0=Female	Unchecked	Unchecked	Unchecked	Checked	No		Yes	3=ESCC	4			0=No	0=No	1=Yes	0=No	0=No	0=No	0=No	Unchecked	0=No	0=No	0=No	0=No	170.18	46.2662	Yes	0=No	0=No	0=No	0=No		0=No	0=No	0=No	0=No	0=No	0=No	0=No	0=No	0=No	1=Yes	1=Yes		0=No
0090	0=No	0= No	62	1=Male	Unchecked	Unchecked	Checked	Unchecked	No		Yes	2=EAC of GE junction	1	Siewart type II		1=Yes	1=Yes	0=No	0=No	0=No	0=No	0=No	Unchecked	0=No	0=No	0=No	0=No		112.944	No	0=No	0=No	0=No	0=No		0=No	0=No	0=No	0=No	0=No	0=No	0=No	0=No	1=Yes	1=Yes	1=Yes	Quit > 5 years prior to diagnosis	0=No
0091	0=No	0= No	78	1=Male	Unchecked	Unchecked	Checked	Unchecked	No		Yes	2=EAC of GE junction	1	Siewart type II		0=No	1=Yes	0=No	0=No	0=No	0=No	1=Yes	Unchecked				1=Yes		106.7	No	1=Yes	0=No	0=No	0=No		0=No	0=No	1=Yes	1=Yes	1=Yes	1=Yes	0=No	1=Yes	0=No	1=Yes	0=No	Quit > 5 years prior to diagnosis	1=Yes	0=No
0092	0=No	0= No	53	1=Male	Unchecked	Unchecked	Checked	Unchecked	Yes	4=BE with IMAC (select highest diagnosis for BE)	Yes	7=Other cancer choices	1			0=No	0=No	0=No	1=Yes	0=No	0=No	0=No	Unchecked	0=No	0=No	0=No	0=No	457.2	78.9247	No	1=Yes	0=No	0=No	1=Yes	325	0=No	1=Yes	1=Yes	0=No	0=No	0=No	0=No	0=No	0=No	1=Yes	1=Yes		1=Yes	1=Yes
0093	0=No	0= No	62	1=Male	Unchecked	Unchecked	Checked	Unchecked	No		Yes	2=EAC of GE junction	1	Siewart type II		1=Yes	1=Yes	0=No	0=No	0=No	0=No	0=No	Unchecked	0=No	0=No	0=No	1=Yes		90	No	0=No	1=Yes	0=No	0=No		0=No	0=No	0=No	0=No	0=No	0=No	0=No	0=No	0=No	1=Yes	0=No	Quit > 5 years prior to diagnosis	1=Yes	1=Yes
0094	0=No	0= No	65	1=Male	Unchecked	Unchecked	Checked	Unchecked	No		Yes	3=ESCC	4			0=No	0=No	0=No	0=No	0=No	0=No	0=No	Unchecked	0=No	0=No	0=No	0=No		89.2665	No	0=No	1=Yes	0=No	1=Yes	81	0=No	0=No	0=No	0=No	0=No	0=No	0=No	0=No	0=No	0=No			0=No
0095	0=No	0= No	57	1=Male	Unchecked	Unchecked	Checked	Unchecked	Yes	1=BE	Yes	2=EAC of GE junction	1	Siewart type I		0=No	0=No	0=No	0=No	0=No	0=No	0=No	Unchecked	0=No	0=No	0=No	0=No		84	No	1=Yes	0=No	1=Yes	0=No		0=No	0=No	0=No	0=No	0=No	0=No	0=No	0=No	1=Yes
0096	0=No	0= No	55	1=Male	Unchecked	Unchecked	Checked	Unchecked	Yes	3=BE with HGD	No		3			0=No	1=Yes	0=No	1=Yes	0=No	0=No	0=No	Unchecked	0=No	0=No	0=No	0=No		81.4	No	0=No	1=Yes	0=No	1=Yes	81	0=No	0=No	1=Yes	0=No	0=No	0=No	0=No	1=Yes	0=No
0097	0=No	0= No	67	1=Male	Unchecked	Unchecked	Unchecked	Checked	Yes	2=BE with LGD	Yes	2=EAC of GE junction	1	Siewart type II		0=No	0=No	0=No	0=No	0=No	0=No	0=No	Unchecked	0=No	0=No	0=No	1=Yes		121	No	0=No	0=No	1=Yes	1=Yes	81	0=No	0=No	1=Yes	0=No	1=Yes	0=No	1=Yes	1=Yes	1=Yes	1=Yes	0=No	Quit > 5 years prior to diagnosis
0098	0=No	0= No	69	1=Male	Unchecked	Unchecked	Checked	Unchecked	Yes	3=BE with HGD	Yes	2=EAC of GE junction	1	Siewart type I		1=Yes	1=Yes	0=No	0=No	0=No	0=No	0=No	Unchecked	0=No	0=No	0=No	0=No		76.1124	No	0=No	0=No	1=Yes	1=Yes	81	0=No	0=No	1=Yes	0=No	0=No	0=No	0=No	0=No	1=Yes	1=Yes	0=No	Quit > 5 years prior to diagnosis	1=Yes	1=Yes
0099	0=No	0= No	70	0=Female	Unchecked	Unchecked	Unchecked	Checked	Yes	2=BE with LGD	Yes	1=EAC esophagus	1			1=Yes	1=Yes	0=No	0=No	0=No	0=No	0=No	Unchecked	0=No	0=No	0=No	0=No		85.9	No	0=No	0=No	0=No	0=No		0=No	0=No	0=No	0=No	1=Yes	0=No	0=No	1=Yes	0=No
0100	0=No	0= No	58	1=Male	Unchecked	Unchecked	Checked	Unchecked	Yes	1=BE	Yes	2=EAC of GE junction	1	Siewart type I		0=No	0=No	0=No	0=No	0=No	0=No	0=No	Unchecked	0=No	0=No	0=No	1=Yes		83.7	No	0=No	0=No	0=No	0=No		1=Yes	0=No	0=No	0=No	0=No	0=No	0=No	0=No	0=No	1=Yes	1=Yes	Quit < 1 year ago	0=No
0101	0=No	0= No	70	1=Male	Unchecked	Unchecked	Checked	Unchecked	Yes	3=BE with HGD	No		3			0=No	1=Yes	1=Yes	1=Yes	0=No	0=No	0=No	Unchecked	0=No	0=No	0=No	1=Yes		87.7243	No	0=No	0=No	1=Yes	0=No		0=No	0=No	1=Yes	0=No	0=No	0=No	0=No	0=No	0=No	0=No			0=No
0102	0=No	0= No	76	1=Male	Unchecked	Unchecked	Checked	Unchecked	Yes	1=BE	Yes	2=EAC of GE junction	1	Siewart type I		0=No	0=No	0=No	0=No	0=No	0=No	0=No	Unchecked	0=No	0=No	0=No	0=No		82.2	No	0=No	0=No	1=Yes	0=No		0=No	0=No	1=Yes	1=Yes	0=No	0=No	0=No	0=No	0=No
0103	0=No	0= No	57	1=Male	Unchecked	Unchecked	Checked	Unchecked	Yes	4=BE with IMAC (select highest diagnosis for BE)	Yes	1=EAC esophagus	1			1=Yes	1=Yes	0=No	1=Yes	0=No	0=No	0=No	Unchecked	0=No	0=No	0=No	1=Yes		112.5	No	0=No	0=No	0=No	0=No		0=No	0=No	0=No	1=Yes	1=Yes	0=No	0=No	0=No	1=Yes	1=Yes	0=No	Quit > 5 years prior to diagnosis	1=Yes	1=Yes
0104	0=No	0= No	70	1=Male	Unchecked	Unchecked	Checked	Unchecked	Yes	1=BE	Yes	2=EAC of GE junction	1	Siewart type II		1=Yes	1=Yes	0=No	0=No	0=No	0=No	1=Yes	Unchecked			0=No	0=No		85.7285		1=Yes	0=No	0=No	0=No		0=No	0=No	0=No	0=No	0=No	0=No	0=No	0=No	0=No
0105	0=No	0= No	56	1=Male	Unchecked	Unchecked	Checked	Unchecked	Yes	1=BE	Yes	2=EAC of GE junction	1	Siewart type I		1=Yes	1=Yes	1=Yes	0=No	0=No	0=No	0=No	Unchecked	0=No	0=No	0=No	1=Yes	177.8	95	No	0=No	0=No	0=No	0=No		0=No	0=No	0=No	0=No	0=No	0=No	0=No	0=No	1=Yes	1=Yes	1=Yes		1=Yes	1=Yes
0106	0=No	0= No	51	1=Male	Unchecked	Unchecked	Checked	Unchecked	No		Yes	2=EAC of GE junction	1	Siewart type II		1=Yes	1=Yes	0=No	0=No	0=No	0=No	0=No	Unchecked	0=No	0=No	0=No	0=No	165.1	70.3064	No	0=No	0=No	0=No	0=No		0=No	0=No	0=No	0=No	0=No	0=No	0=No	0=No	1=Yes	1=Yes	1=Yes	Quit > 5 years prior to diagnosis	0=No
0107	0=No	0= No	65	1=Male	Unchecked	Unchecked	Checked	Unchecked	No		Yes	2=EAC of GE junction	1	Siewart type III		1=Yes	0=No	1=Yes	0=No	0=No	0=No	0=No	Unchecked	0=No	0=No	0=No	0=No		88.9	No	1=Yes	0=No	1=Yes	1=Yes	81	0=No	0=No	1=Yes	1=Yes	0=No	0=No	0=No	0=No	0=No	1=Yes	0=No
0108	0=No	0= No	61	1=Male	Unchecked	Unchecked	Checked	Unchecked	No		Yes	2=EAC of GE junction	1	Siewart type I		1=Yes	1=Yes	0=No	0=No	0=No	0=No	0=No	Unchecked	0=No	0=No	0=No	1=Yes		52.1628	No	0=No	0=No	0=No	0=No		0=No	1=Yes	1=Yes	0=No	1=Yes	0=No	0=No	1=Yes	0=No	1=Yes	1=Yes		1=Yes
0109	0=No	0= No	47	0=Female	Unchecked	Checked	Unchecked	Unchecked	No		No		0		2=Achalasia	1=Yes	1=Yes	0=No	0=No	0=No	1=Yes	0=No	Unchecked	0=No	0=No	0=No	0=No	167.64	59.8739	No	0=No	0=No	0=No	0=No		1=Yes	0=No	0=No	1=Yes	0=No	0=No	0=No	0=No	0=No	1=Yes			0=No
0110	0=No	0= No	72	1=Male	Unchecked	Unchecked	Checked	Unchecked	Yes	3=BE with HGD	Yes	1=EAC esophagus	1			1=Yes	1=Yes	0=No	1=Yes	0=No	0=No	1=Yes	Unchecked	0=No	0=No	0=No	0=No	175	81.7	No	1=Yes	0=No	1=Yes	0=No		0=No	0=No	0=No	0=No	0=No	0=No	1=Yes	0=No	0=No	0=No			0=No
0111	0=No	0= No	57	0=Female	Unchecked	Unchecked	Checked	Unchecked	No		No		0		8=fistula	0=No	1=Yes	0=No	0=No	0=No	1=Yes	0=No	Unchecked	0=No	0=No	0=No	0=No			No	0=No	0=No	0=No	0=No		0=No	0=No	0=No	1=Yes	0=No	0=No	0=No	0=No	0=No
0112	0=No	0= No	66	0=Female	Unchecked	Unchecked	Checked	Unchecked	Yes	3=BE with HGD	No		3			1=Yes	1=Yes	0=No	1=Yes	0=No	0=No	0=No	Unchecked	0=No	0=No	0=No	0=No		104.8	No	0=No	1=Yes	0=No	0=No		0=No	0=No	0=No	0=No	0=No	0=No	0=No	1=Yes	0=No	0=No			0=No
0113	0=No	0= No	73	0=Female	Unchecked	Unchecked	Checked	Unchecked	Yes	2=BE with LGD	Yes	2=EAC of GE junction	1	Siewart type I		1=Yes	1=Yes	0=No	1=Yes	0=No	0=No	0=No	Unchecked	1=Yes	0=No	0=No	0=No		81.2	Yes	0=No	1=Yes	0=No	0=No		0=No	0=No	0=No	0=No	0=No	0=No	0=No	0=No	0=No	0=No			0=No
0114	0=No	0= No	39	1=Male	Unchecked	Unchecked	Checked	Unchecked	No		No		0		2=Achalasia	0=No	0=No	0=No	0=No	0=No	1=Yes	0=No	Unchecked	0=No	0=No	0=No	0=No	193	96	No	0=No	0=No	0=No	0=No		0=No	0=No	0=No	0=No	0=No	0=No	0=No	0=No	0=No	1=Yes	1=Yes
0115	0=No	0= No	67	0=Female	Unchecked	Checked	Unchecked	Unchecked	No		Yes	2=EAC of GE junction	1	Siewart type II		0=No	1=Yes	0=No	0=No	0=No	0=No	0=No	Unchecked	0=No	0=No	0=No	1=Yes		119.2	No	0=No	1=Yes	0=No	0=No		0=No	0=No	0=No	1=Yes	0=No	0=No	0=No	0=No	0=No	0=No			0=No
0116	0=No	0= No	68	1=Male	Unchecked	Unchecked	Checked	Unchecked	No		Yes	2=EAC of GE junction	1	Siewart type II		1=Yes	1=Yes	0=No	0=No	0=No	0=No	0=No	Unchecked	0=No	0=No	0=No	1=Yes	170	79.7	No	0=No	0=No	0=No	0=No		0=No	0=No	0=No	0=No	0=No	0=No	0=No	0=No	0=No	1=Yes	0=No	Quit > 5 years prior to diagnosis	1=Yes	1=Yes
0117	0=No	0= No	58	1=Male	Unchecked	Unchecked	Checked	Unchecked	Yes	2=BE with LGD	Yes	7=Other cancer choices	0			1=Yes	1=Yes	0=No	0=No	0=No	0=No	0=No	Unchecked	0=No	0=No	0=No	0=No		84	No	0=No	0=No	0=No	0=No		0=No	0=No	0=No	0=No	0=No	0=No	0=No	1=Yes	0=No	1=Yes	1=Yes		1=Yes	0=No
0118	0=No	0= No	66	0=Female	Unchecked	Unchecked	Checked	Unchecked	Yes	4=BE with IMAC (select highest diagnosis for BE)	Yes	2=EAC of GE junction	1	Siewart type II		1=Yes	1=Yes	0=No	0=No	0=No	0=No	1=Yes	Unchecked	0=No	0=No	0=No	0=No		56.7	No	0=No	0=No	0=No	0=No		0=No	1=Yes	1=Yes	1=Yes	0=No	0=No	0=No	1=Yes	0=No	1=Yes	1=Yes
0119	0=No	0= No	72	1=Male	Unchecked	Unchecked	Checked	Unchecked	Yes	1=BE	Yes	1=EAC esophagus	1			0=No	1=Yes	0=No	0=No	0=No	0=No	0=No	Unchecked	0=No	0=No	0=No	1=Yes		72.5	No	0=No	0=No	0=No	1=Yes		0=No	0=No	0=No	0=No	0=No	0=No	0=No	0=No	0=No	1=Yes	0=No		0=No
0120	0=No	0= No	72	1=Male	Unchecked	Unchecked	Checked	Unchecked	Yes	1=BE	Yes	1=EAC esophagus	1			1=Yes	1=Yes	0=No	1=Yes	0=No	0=No	0=No	Unchecked	0=No	0=No	0=No	0=No		74.5702	No	0=No	0=No	1=Yes	0=No		0=No	0=No	0=No	0=No	0=No	0=No	0=No	0=No	0=No	1=Yes	1=Yes		1=Yes	0=No
0121	0=No	0= No	52	1=Male	Unchecked	Unchecked	Checked	Unchecked	Yes	3=BE with HGD	No		3			1=Yes	1=Yes	0=No	1=Yes	0=No	0=No	0=No	Unchecked	0=No	0=No	0=No	1=Yes		76	No	0=No	0=No	0=No	0=No		1=Yes	0=No	0=No	0=No	0=No	0=No	1=Yes	1=Yes	0=No	0=No			0=No
0122	0=No	0= No	66	1=Male	Unchecked	Unchecked	Checked	Unchecked	No		Yes	3=ESCC	4			0=No	0=No	0=No	0=No	0=No	0=No	0=No	Unchecked	0=No	0=No	0=No	0=No	175	69.4	No	0=No	0=No	0=No	0=No		0=No	0=No	0=No	0=No	0=No	1=Yes	0=No	0=No	1=Yes	1=Yes	0=No	Quit > 5 years prior to diagnosis	1=Yes	0=No
0123	0=No	0= No	48	1=Male	Unchecked	Unchecked	Checked	Unchecked	No		Yes	2=EAC of GE junction	1	Siewart type II		0=No	1=Yes	0=No	0=No	0=No	0=No	0=No	Unchecked	0=No	0=No	0=No	1=Yes		89.5	No	0=No	0=No	0=No	1=Yes		0=No	0=No	0=No	1=Yes	0=No	0=No	1=Yes	0=No	0=No	1=Yes	1=Yes		0=No
0124	0=No	0= No	57	1=Male	Unchecked	Unchecked	Checked	Unchecked	No		Yes	2=EAC of GE junction	1	Siewart type III		0=No	1=Yes	0=No	0=No	0=No	0=No	0=No	Unchecked	0=No	0=No	0=No	1=Yes	181	126	No	1=Yes	0=No	1=Yes	0=No		0=No	0=No	0=No	0=No	0=No	0=No	0=No	0=No	1=Yes	0=No			1=Yes	0=No
0125	0=No	0= No	71	1=Male	Unchecked	Unchecked	Checked	Unchecked	Yes	1=BE	Yes	2=EAC of GE junction	1	Siewart type I		1=Yes	1=Yes	0=No	0=No	0=No	0=No	0=No	Unchecked	0=No	0=No	0=No	0=No	180	101	No	0=No	0=No	0=No	0=No		0=No	0=No	0=No	1=Yes	0=No	0=No	0=No	1=Yes	1=Yes
0126	0=No	0= No	46	1=Male	Unchecked	Unchecked	Checked	Unchecked	No		Yes	2=EAC of GE junction	1	Siewart type III		1=Yes	1=Yes	0=No	0=No	0=No	0=No	0=No	Unchecked	0=No	0=No	0=No	1=Yes		117	No	0=No	0=No	0=No	0=No		0=No	0=No	0=No	1=Yes	0=No	0=No	1=Yes	0=No	1=Yes	0=No			1=Yes	1=Yes
0127	0=No	0= No	54	1=Male	Unchecked	Unchecked	Checked	Unchecked	Yes	3=BE with HGD	No		3			1=Yes	1=Yes	0=No	1=Yes	0=No	0=No	0=No	Unchecked	0=No	0=No	0=No	1=Yes		85.2749	No	0=No	0=No	0=No	0=No		0=No	0=No	0=No	0=No	0=No	0=No	0=No	0=No	0=No	0=No			0=No
0128	0=No	0= No	51	1=Male	Unchecked	Unchecked	Checked	Unchecked	Yes	1=BE	Yes	1=EAC esophagus	1			1=Yes	1=Yes	0=No	0=No	0=No	0=No	0=No	Unchecked	0=No	0=No	0=No	1=Yes		67.2	No	0=No	0=No	1=Yes	0=No		0=No	0=No	0=No	1=Yes	0=No	0=No	0=No	0=No	0=No	1=Yes	1=Yes		1=Yes	1=Yes
0129	0=No	0= No	53	1=Male	Unchecked	Checked	Unchecked	Unchecked	No		Yes	3=ESCC	4			1=Yes	0=No	0=No	0=No	0=No	0=No	0=No	Unchecked	0=No	0=No	0=No	1=Yes		56.1	No	0=No	0=No	0=No	0=No		0=No	0=No	0=No	0=No	0=No	0=No	0=No	0=No	0=No	1=Yes	0=No	Quit < 1 year ago	1=Yes	1=Yes
0130	0=No	0= No	61	0=Female	Unchecked	Unchecked	Unchecked	Unchecked	No		Yes	3=ESCC	4			1=Yes	0=No	1=Yes	0=No	0=No	0=No	0=No	Unchecked	0=No	0=No	0=No	1=Yes		40.3	No	0=No	1=Yes		0=No		0=No	0=No	0=No	0=No	0=No	0=No	0=No	1=Yes	0=No	1=Yes	1=Yes		1=Yes	0=No
0131	0=No	0= No	73	1=Male	Unchecked	Unchecked	Checked	Unchecked	Yes	3=BE with HGD	Yes	2=EAC of GE junction	1	Siewart type I		1=Yes	0=No	0=No	0=No	0=No	0=No	0=No	Unchecked	0=No	0=No	0=No	0=No		114.1	No	1=Yes	0=No	0=No	0=No		0=No	0=No	1=Yes	0=No	0=No	0=No	0=No	0=No	0=No	1=Yes	0=No	Quit > 5 years prior to diagnosis
0132	0=No	0= No	72	0=Female	Unchecked	Unchecked	Checked	Unchecked	Yes	3=BE with HGD	No		3			0=No	1=Yes	0=No	0=No	0=No	0=No	0=No	Unchecked	0=No	0=No	0=No	0=No		95.7075	No	0=No	1=Yes	1=Yes	0=No		0=No	0=No	0=No	1=Yes	0=No	0=No	0=No	0=No	0=No	0=No			0=No
0133	0=No	0= No	70	1=Male	Unchecked	Unchecked	Checked	Unchecked	No		Yes	2=EAC of GE junction	1	Siewart type II		1=Yes	0=No	0=No	0=No	0=No	0=No	0=No	Unchecked	0=No	0=No	0=No	0=No		92	No	1=Yes	1=Yes	1=Yes	1=Yes	81	0=No	0=No	1=Yes	0=No	0=No	0=No	0=No	0=No	1=Yes	1=Yes	0=No	Quit > 5 years prior to diagnosis	1=Yes	1=Yes
0134	0=No	0= No	51	0=Female	Unchecked	Unchecked	Checked	Unchecked	Yes	3=BE with HGD	No		3			1=Yes	1=Yes	0=No	1=Yes	0=No	1=Yes	0=No	Unchecked	0=No	0=No	0=No	0=No	152	70	No	0=No	1=Yes	0=No	0=No		0=No	0=No	0=No	0=No	0=No	0=No	0=No	0=No	0=No	1=Yes	1=Yes		1=Yes
0135	0=No	0= No	50	1=Male	Unchecked	Unchecked	Unchecked	Checked	No		Yes	3=ESCC	4			1=Yes	1=Yes	0=No	0=No	0=No	0=No	0=No	Unchecked	0=No	0=No	0=No	0=No		89.2	No	0=No	0=No	0=No	0=No		1=Yes	0=No	0=No	0=No	0=No	0=No	0=No	0=No	0=No	1=Yes	1=Yes		1=Yes	0=No
0136	0=No	0= No	48	1=Male	Unchecked	Unchecked	Checked	Unchecked	No		Yes	2=EAC of GE junction	1	Siewart type II		0=No	0=No	0=No	0=No	0=No	0=No	0=No	Unchecked	0=No	0=No	0=No	1=Yes		72.8	No	1=Yes	1=Yes	0=No	0=No		0=No	0=No	0=No	0=No	0=No	0=No	0=No	0=No	0=No	1=Yes	0=No	Quit > 5 years prior to diagnosis	1=Yes	0=No
0137	0=No	0= No	75	1=Male	Unchecked	Unchecked	Checked	Unchecked	Yes	4=BE with IMAC (select highest diagnosis for BE)	Yes	7=Other cancer choices	1			1=Yes	1=Yes	0=No	1=Yes	0=No	0=No	0=No	Unchecked	0=No	0=No	0=No	0=No		92.5324	No	0=No	0=No	0=No	1=Yes		0=No	0=No	0=No	1=Yes	0=No	0=No	0=No	1=Yes	0=No	1=Yes	0=No	Quit < 1 year ago	1=Yes	1=Yes
0138	0=No	0= No	68	1=Male	Unchecked	Unchecked	Checked	Unchecked	Yes	4=BE with IMAC (select highest diagnosis for BE)	Yes	7=Other cancer choices	1			1=Yes	1=Yes	0=No	1=Yes	0=No	0=No	0=No	Unchecked	0=No	0=No	0=No	1=Yes	175	91.1	No	1=Yes	0=No	0=No	1=Yes		1=Yes	0=No	0=No	0=No	0=No	0=No	0=No	0=No	0=No	1=Yes	0=No	Quit < 1 year ago	1=Yes	1=Yes
0139	0=No	0= No	66	1=Male	Unchecked	Unchecked	Checked	Unchecked	No		No		0		14=Trauma	1=Yes	0=No	0=No	0=No	0=No	0=No	0=No	Unchecked	0=No	0=No	0=No	0=No			No	0=No	0=No	0=No	0=No		0=No	0=No	0=No	0=No	0=No	1=Yes	0=No	0=No	0=No	1=Yes	1=Yes		1=Yes	1=Yes
0140	0=No	0= No	53	0=Female	Unchecked	Unchecked	Checked	Unchecked	No		Yes	1=EAC esophagus	1			1=Yes	1=Yes	0=No	0=No	0=No	0=No	0=No	Unchecked	0=No	0=No	0=No	0=No		53.7	Yes	0=No	1=Yes	1=Yes	0=No		0=No	0=No	0=No	0=No	0=No	0=No	0=No	0=No	0=No	1=Yes	1=Yes		1=Yes	1=Yes
0141	0=No	0= No	65	1=Male	Unchecked	Unchecked	Checked	Unchecked	No		Yes	2=EAC of GE junction	1	Siewart type II		0=No	0=No	0=No	0=No	0=No	0=No	0=No	Unchecked	0=No	0=No	0=No	1=Yes		94.2	No	0=No	0=No	0=No	0=No		0=No	0=No	0=No	1=Yes	0=No	0=No	0=No	0=No	0=No	1=Yes	1=Yes		1=Yes	1=Yes
0142	0=No	0= No	66	1=Male	Unchecked	Unchecked	Checked	Unchecked	No		Yes	2=EAC of GE junction	1	Siewart type I		0=No	1=Yes	0=No	0=No	0=No	0=No	0=No	Unchecked	0=No	0=No	0=No	1=Yes		102.8	No	0=No	0=No	0=No	0=No		0=No	0=No	0=No	0=No	0=No	0=No	0=No	0=No	0=No	1=Yes	1=Yes		1=Yes	1=Yes
0143	0=No	0= No	47	1=Male	Unchecked	Unchecked	Checked	Unchecked	No		Yes	3=ESCC	4			0=No	0=No	0=No	0=No	0=No	0=No	0=No	Unchecked	0=No	0=No	0=No	0=No		59.6	No	0=No	0=No	0=No	0=No		0=No	0=No	0=No	0=No	0=No	0=No	0=No	0=No	0=No	1=Yes	1=Yes
0144	0=No	0= No	74	1=Male	Unchecked	Unchecked	Checked	Unchecked	Yes	3=BE with HGD	No		3			1=Yes	1=Yes	0=No	0=No	0=No	0=No	0=No	Unchecked	0=No	0=No	0=No	0=No		82.8	No	0=No	0=No	0=No	1=Yes	81	1=Yes	0=No	0=No	0=No	0=No	0=No	0=No	0=No	0=No	1=Yes	0=No	Quit > 5 years prior to diagnosis
0145	0=No	0= No	48	1=Male	Unchecked	Unchecked	Checked	Unchecked	No		Yes	2=EAC of GE junction	1	Siewart type II		0=No	0=No	0=No	0=No	0=No	0=No	0=No	Unchecked	0=No	0=No	0=No	1=Yes		110.4	No	0=No	0=No	0=No	0=No		0=No	0=No	0=No	1=Yes	0=No	0=No	0=No	0=No	0=No	1=Yes	1=Yes		1=Yes	1=Yes
0146	0=No	0= No	57	1=Male	Unchecked	Unchecked	Checked	Unchecked	Yes	3=BE with HGD	Yes	2=EAC of GE junction	1	Siewart type I		1=Yes	1=Yes	0=No	1=Yes	0=No	0=No	0=No	Unchecked	0=No	0=No	0=No	0=No		88.6	No	0=No	0=No	1=Yes	1=Yes	81	1=Yes	0=No	1=Yes	0=No	0=No	0=No	0=No	1=Yes	0=No	1=Yes	0=No	Quit > 5 years prior to diagnosis	1=Yes	1=Yes
0147	0=No	0= No	>79	1=Male	Unchecked	Unchecked	Checked	Unchecked	No		Yes	2=EAC of GE junction	1	Siewart type III		1=Yes	1=Yes	0=No	0=No	0=No	0=No	1=Yes	Unchecked			0=No	0=No		78	No	0=No	0=No	0=No	0=No		0=No	0=No	1=Yes	0=No	0=No	0=No	0=No	0=No	1=Yes	1=Yes	0=No	Quit > 5 years prior to diagnosis	1=Yes	1=Yes
0148	0=No	0= No	63	1=Male	Unchecked	Checked	Unchecked	Unchecked	No		Yes	3=ESCC	4			1=Yes	1=Yes	0=No	0=No	0=No	0=No	0=No	Unchecked	0=No	0=No	0=No	1=Yes	174	82.4	No	1=Yes	0=No	1=Yes	1=Yes	325	0=No	0=No	1=Yes	0=No	0=No	0=No	0=No	0=No	0=No	1=Yes	0=No	Quit > 5 years prior to diagnosis	1=Yes	1=Yes
0149	0=No	0= No	78	1=Male	Unchecked	Unchecked	Checked	Unchecked	Yes	4=BE with IMAC (select highest diagnosis for BE)	Yes	1=EAC esophagus	1			1=Yes	1=Yes	0=No	1=Yes	0=No	1=Yes	0=No	Unchecked	0=No	0=No	0=No	0=No		75.2	No	1=Yes	0=No	0=No	0=No		0=No	0=No	0=No	1=Yes	0=No	0=No	0=No	0=No	1=Yes	1=Yes	0=No	Quit > 5 years prior to diagnosis	0=No
0150	0=No	0= No	72	1=Male	Unchecked	Unchecked	Checked	Unchecked	Yes	4=BE with IMAC (select highest diagnosis for BE)	Yes		1			1=Yes	0=No	0=No	0=No	0=No	0=No	1=Yes	Unchecked	1=Yes		0=No	1=Yes		96.6147	No	0=No	1=Yes	0=No	0=No		0=No	0=No	0=No	0=No	0=No	0=No	0=No	0=No	1=Yes	1=Yes	0=No	Quit > 5 years prior to diagnosis	1=Yes	1=Yes
0151	0=No	0= No	51	0=Female	Unchecked	Checked	Unchecked	Unchecked	No		No		0			0=No	0=No	0=No	0=No	0=No	0=No	1=Yes	Unchecked			0=No	1=Yes		44.5	No	0=No	0=No	0=No	0=No		0=No	0=No	0=No	0=No	0=No	0=No	0=No	1=Yes	0=No	1=Yes	1=Yes		1=Yes	1=Yes
0152	0=No	0= No	46	1=Male	Unchecked	Unchecked	Checked	Unchecked	No		Yes	2=EAC of GE junction	1	Siewart type II		0=No	1=Yes	0=No	0=No	0=No	0=No	1=Yes	Unchecked	0=No	0=No	0=No	1=Yes		77.5185	No	0=No	0=No	0=No	0=No		0=No	0=No	0=No	0=No	0=No	0=No	0=No	1=Yes	1=Yes	1=Yes	1=Yes		1=Yes	1=Yes
0153	0=No	0= No	51	1=Male	Unchecked	Unchecked	Checked	Unchecked	No		No		0		13=Stricture	1=Yes	1=Yes	0=No	0=No	0=No	1=Yes	0=No	Unchecked	0=No	0=No	0=No	1=Yes	165	76	No	1=Yes	0=No	0=No	1=Yes	81	0=No	1=Yes	1=Yes	0=No	0=No	0=No	0=No	0=No	0=No
0154	0=No	0= No	77	0=Female	Unchecked	Unchecked	Checked	Unchecked	No		No		0			1=Yes	1=Yes	0=No	0=No	0=No	0=No	0=No	Unchecked	0=No	0=No	0=No	1=Yes	155	70	No	0=No	0=No	0=No	0=No		0=No	0=No	0=No	0=No	0=No	0=No	0=No	1=Yes	1=Yes	0=No			0=No
0155	0=No	0= No	58	1=Male	Unchecked	Unchecked	Checked	Unchecked	No		Yes	1=EAC esophagus	1			1=Yes	0=No	0=No	0=No	0=No	0=No	0=No	Unchecked	0=No	0=No	0=No	0=No			No	0=No	0=No	0=No	0=No		0=No	0=No	0=No	0=No	0=No	0=No	0=No	0=No	0=No	1=Yes
0156	0=No	0= No	58	0=Female	Unchecked	Unchecked	Checked	Unchecked	No		No		0			0=No	0=No	0=No	0=No	0=No	0=No	1=Yes	Unchecked		1=Yes	0=No	1=Yes		59.6	No	0=No	0=No	0=No	0=No		0=No	0=No	0=No	0=No	0=No	0=No	0=No	0=No	0=No	0=No			1=Yes	1=Yes
0157	0=No	0= No	41	1=Male	Unchecked	Unchecked	Checked	Unchecked	No		No		0		3=Complications of gastric bypass	0=No	1=Yes	0=No	0=No	0=No	0=No	0=No	Unchecked	0=No	0=No	0=No	0=No		97.9	No	0=No	1=Yes	0=No	1=Yes		0=No	0=No	0=No	1=Yes	0=No	0=No	0=No	0=No	1=Yes	1=Yes	1=Yes		1=Yes	1=Yes
0158	0=No	0= No	59	0=Female	Unchecked	Unchecked	Checked	Unchecked	No		No		0		2=Achalasia	1=Yes	1=Yes	0=No	0=No	0=No	1=Yes	0=No	Unchecked	0=No	0=No	0=No	1=Yes	162	57.1	Yes	0=No	0=No	0=No	0=No		0=No	0=No	0=No	0=No	0=No	0=No	0=No	0=No	0=No	0=No			1=Yes	1=Yes
0159	0=No	0= No	46	1=Male	Unchecked	Unchecked	Checked	Unchecked	No		No		0		2=Achalasia	1=Yes	0=No	0=No	0=No	0=No	1=Yes	0=No	Unchecked	0=No	0=No	0=No	1=Yes		75.5227	No	0=No	0=No	0=No	0=No		0=No	0=No	0=No	1=Yes	0=No	0=No	0=No	0=No	0=No	1=Yes	0=No	Quit > 5 years prior to diagnosis
0160	0=No	0= No	66	1=Male	Unchecked	Unchecked	Checked	Unchecked	Yes	1=BE	Yes	2=EAC of GE junction	1	Siewart type I		1=Yes	0=No	0=No	0=No	0=No	0=No	0=No	Unchecked	0=No	0=No	0=No	0=No			No	1=Yes	0=No	0=No	1=Yes	325	0=No	0=No	0=No	0=No	0=No	0=No	0=No	0=No	0=No	1=Yes	1=Yes		0=No
0161	0=No	0= No	67	1=Male	Unchecked	Unchecked	Checked	Unchecked	Yes	4=BE with IMAC (select highest diagnosis for BE)	Yes		1			1=Yes	0=No	1=Yes	0=No	0=No	1=Yes	0=No	Unchecked	0=No	0=No	0=No	1=Yes			No	0=No	0=No	0=No	0=No		0=No	0=No	0=No	0=No	1=Yes	0=No	0=No	1=Yes	0=No	1=Yes	0=No	Quit > 5 years prior to diagnosis
0162	0=No	0= No	47	1=Male	Unchecked	Unchecked	Checked	Unchecked	Yes	1=BE	Yes	1=EAC esophagus	1			1=Yes	1=Yes	1=Yes	0=No	0=No	0=No	0=No	Unchecked	0=No	0=No	0=No	0=No	183	40.2788	No	0=No	0=No	0=No	0=No		0=No	0=No	0=No	0=No	0=No	0=No	0=No	0=No	0=No	1=Yes	1=Yes		1=Yes	1=Yes
0163	0=No	0= No	70	1=Male	Unchecked	Unchecked	Checked	Unchecked	Yes	3=BE with HGD	Yes	1=EAC esophagus	1			0=No	1=Yes	0=No	1=Yes	0=No	0=No	0=No	Unchecked	0=No	0=No	0=No	1=Yes		66.6	No	0=No	0=No	0=No	0=No		0=No	0=No	0=No	1=Yes	0=No	0=No	0=No	0=No	0=No	0=No		Never	0=No
0164	0=No	0= No	56	1=Male	Unchecked	Unchecked	Checked	Unchecked	Yes	3=BE with HGD	Yes	1=EAC esophagus	1			1=Yes	1=Yes	0=No	0=No	0=No	0=No	1=Yes	Unchecked	0=No	0=No	0=No	1=Yes		67.7663	No	0=No	0=No	1=Yes	1=Yes	81	0=No	1=Yes	1=Yes	1=Yes	0=No	0=No	0=No	1=Yes	1=Yes	1=Yes	1=Yes		0=No
0165	0=No	0= No	70	1=Male	Unchecked	Unchecked	Checked	Unchecked	Yes	4=BE with IMAC (select highest diagnosis for BE)	Yes	7=Other cancer choices	1			1=Yes	1=Yes	0=No	0=No	0=No	0=No	1=Yes	Unchecked	0=No	0=No	0=No	0=No	174	80	No	0=No	0=No	0=No	0=No		0=No	0=No	0=No	0=No	1=Yes	0=No	1=Yes	0=No	0=No	0=No			1=Yes	1=Yes
0166	0=No	0= No	70	1=Male	Unchecked	Unchecked	Checked	Unchecked	Yes	3=BE with HGD	Yes	1=EAC esophagus	1			0=No	0=No	0=No	1=Yes	0=No	0=No	0=No	Unchecked	0=No	0=No	0=No	1=Yes	168	98.4	No	0=No	0=No	0=No	0=No		0=No	0=No	0=No	1=Yes	1=Yes	0=No	0=No	0=No	0=No	1=Yes	1=Yes		0=No
0167	0=No	0= No	55	1=Male	Unchecked	Unchecked	Checked	Unchecked	No		Yes	2=EAC of GE junction	1	Siewart type II		1=Yes	1=Yes	0=No	0=No	0=No	0=No	0=No	Unchecked	0=No	0=No	0=No	1=Yes		110	No	0=No	0=No	0=No	0=No		0=No	0=No	0=No	1=Yes	0=No	0=No	0=No	0=No	0=No	0=No			1=Yes	1=Yes
0168	0=No	0= No	58	1=Male	Unchecked	Unchecked	Checked	Unchecked	No		Yes	2=EAC of GE junction	1	Siewart type II		1=Yes	1=Yes	0=No	0=No	0=No	0=No	0=No	Unchecked	0=No	0=No	0=No	0=No	178	98.4	No	1=Yes	0=No	0=No	1=Yes	325	0=No	0=No	1=Yes	0=No	0=No	0=No	0=No	0=No	0=No	0=No			0=No
0169	0=No	0= No	54	1=Male	Unchecked	Unchecked	Checked	Unchecked	No		Yes	2=EAC of GE junction	1	Siewart type II		1=Yes	1=Yes	0=No	0=No	0=No	0=No	0=No	Unchecked	0=No	0=No	0=No	0=No		73.4	No	0=No	0=No	0=No	0=No		0=No	0=No	0=No	0=No	0=No	0=No	1=Yes	0=No	0=No	0=No			1=Yes	1=Yes
0170	0=No	0= No	71	1=Male	Unchecked	Unchecked	Checked	Unchecked	Yes	1=BE	Yes	2=EAC of GE junction	1	Siewart type III		1=Yes	0=No	1=Yes	0=No	0=No	0=No	0=No	Unchecked	0=No	0=No	0=No	1=Yes	178	48.6	No	0=No	0=No	0=No	0=No		0=No	0=No	0=No	1=Yes	0=No	0=No	1=Yes	0=No	0=No	1=Yes	1=Yes		0=No
0171	0=No	0= No	43	1=Male	Unchecked	Unchecked	Checked	Unchecked	No		Yes	2=EAC of GE junction	1	Siewart type III		0=No	0=No	0=No	0=No	0=No	0=No	0=No	Unchecked	0=No	0=No	0=No	1=Yes	182.88	93.8931	No	0=No	0=No	0=No	0=No		0=No	0=No	0=No	0=No	0=No	0=No	0=No	0=No	0=No	1=Yes	1=Yes
0172	0=No	0= No	56	1=Male	Unchecked	Unchecked	Checked	Unchecked	Yes	4=BE with IMAC (select highest diagnosis for BE)	Yes		1			1=Yes	1=Yes	0=No	1=Yes	0=No	0=No	0=No	Unchecked	0=No	0=No	0=No	1=Yes		98.3	No	0=No	0=No	1=Yes	1=Yes	81	0=No	0=No	0=No	0=No	0=No	0=No	0=No	0=No	0=No	1=Yes	0=No		1=Yes	1=Yes
0173	0=No	0= No	67	0=Female	Checked	Unchecked	Unchecked	Unchecked	No		Yes	3=ESCC	4			0=No	1=Yes	0=No	0=No	0=No	0=No	0=No	Unchecked	0=No	0=No	0=No	1=Yes		41.7	No	0=No	0=No	0=No	0=No		1=Yes	0=No	0=No	0=No	0=No	0=No	0=No	1=Yes	0=No	1=Yes	1=Yes		1=Yes	1=Yes
0174	0=No	0= No	62	1=Male	Unchecked	Unchecked	Checked	Unchecked	No		Yes	2=EAC of GE junction	1	Siewart type II		0=No	1=Yes	0=No	0=No	0=No	0=No	1=Yes	Unchecked	0=No	0=No	0=No	1=Yes	175.26	77.1103	No	0=No	0=No	0=No	1=Yes	81	0=No	1=Yes	1=Yes	0=No	0=No	1=Yes	0=No	0=No	0=No	1=Yes	0=No	Quit > 5 years prior to diagnosis	1=Yes	1=Yes
0175	0=No	0= No	66	0=Female	Unchecked	Unchecked	Checked	Unchecked	No		Yes	2=EAC of GE junction	1	Siewart type III		0=No	0=No	0=No	0=No	0=No	0=No	0=No	Unchecked	0=No	0=No	0=No	0=No		112	No	1=Yes	0=No	0=No	0=No		0=No	0=No	0=No	1=Yes	0=No	0=No	0=No	0=No	0=No	0=No			0=No
0176	0=No	0= No	57	1=Male	Unchecked	Unchecked	Checked	Unchecked	Yes	3=BE with HGD	Yes	1=EAC esophagus	1			1=Yes	1=Yes	0=No	0=No	0=No	0=No	0=No	Unchecked	0=No	0=No	0=No	0=No		79	No	0=No	0=No	0=No	0=No		0=No	0=No	0=No	1=Yes	0=No	0=No	0=No	1=Yes	1=Yes	1=Yes	0=No	Quit > 5 years prior to diagnosis	1=Yes	1=Yes
0177	0=No	0= No	54	0=Female	Unchecked	Unchecked	Checked	Unchecked	No		Yes	2=EAC of GE junction	1	Siewart type II		0=No	0=No	0=No	0=No	0=No	0=No	0=No	Unchecked	0=No	0=No	0=No	0=No		55.6	No	0=No	1=Yes	0=No	0=No		0=No	0=No	0=No	0=No	0=No	0=No	0=No	0=No	0=No	0=No			0=No
0178	0=No	0= No	52	1=Male	Unchecked	Unchecked	Checked	Unchecked	No		Yes	2=EAC of GE junction	1	Siewart type II		1=Yes	0=No	0=No	0=No	0=No	0=No	0=No	Unchecked	0=No	0=No	0=No	0=No	190	108	No	0=No	0=No	0=No	0=No		1=Yes	0=No	0=No	1=Yes	0=No	0=No	0=No	0=No	0=No	1=Yes	0=No	Quit > 5 years prior to diagnosis	1=Yes	1=Yes
0179	0=No	0= No	>79	1=Male	Unchecked	Unchecked	Checked	Unchecked	Yes	3=BE with HGD	Yes	1=EAC esophagus	1			1=Yes	1=Yes	0=No	0=No	0=No	0=No	0=No	Unchecked	0=No	0=No	0=No	0=No		72.3	No	0=No	0=No	0=No	0=No		0=No	0=No	0=No	0=No	0=No	0=No	0=No	0=No	0=No	1=Yes	0=No	Quit > 5 years prior to diagnosis	1=Yes	0=No
0180	0=No	0= No	63	1=Male	Unchecked	Unchecked	Checked	Unchecked	No		Yes	2=EAC of GE junction	1	Siewart type II		0=No	1=Yes	0=No	0=No	0=No	0=No	0=No	Unchecked	0=No	0=No	0=No	1=Yes	184	102.4	No	0=No	0=No	1=Yes	1=Yes		0=No	0=No	0=No	0=No	0=No	0=No	0=No	0=No	0=No	1=Yes	1=Yes		1=Yes	1=Yes
0181	0=No	0= No	73	1=Male	Unchecked	Checked	Unchecked	Unchecked	No		Yes	2=EAC of GE junction	1	Siewart type II		0=No	0=No	0=No	0=No	0=No	0=No	0=No	Unchecked	0=No	0=No	0=No	0=No		90	No	1=Yes	0=No	0=No	0=No		0=No	1=Yes	1=Yes	0=No	0=No	0=No	0=No	0=No	0=No	1=Yes	1=Yes		1=Yes	1=Yes
0182	0=No	0= No	44	1=Male	Unchecked	Unchecked	Checked	Unchecked	No		Yes	2=EAC of GE junction	1	Siewart type II		0=No	0=No	0=No	0=No	0=No	0=No	0=No	Unchecked	0=No	0=No	0=No	1=Yes	181	77.3	No	0=No	0=No	0=No	0=No		0=No	0=No	0=No	0=No	0=No	0=No	0=No	0=No	0=No	1=Yes	0=No	Quit > 5 years prior to diagnosis	0=No
0183	0=No	0= No	53	0=Female	Unchecked	Checked	Unchecked	Unchecked	No		No		0		2=Achalasia	1=Yes	1=Yes	0=No	0=No	0=No	0=No	0=No	Unchecked	0=No	0=No	0=No	0=No		53	No	0=No	1=Yes	0=No	0=No		0=No	0=No	0=No	0=No	0=No	0=No	0=No	0=No	0=No	1=Yes	0=No		1=Yes	1=Yes
0184	0=No	0= No	66	1=Male	Unchecked	Unchecked	Checked	Unchecked	Yes	3=BE with HGD	Yes	2=EAC of GE junction	1	Siewart type II		1=Yes	1=Yes	0=No	0=No	0=No	0=No	0=No	Unchecked	0=No	0=No	0=No	0=No		95	No	0=No	0=No	0=No	1=Yes	81	0=No	0=No	0=No	0=No	0=No	0=No	0=No	0=No	0=No	1=Yes	0=No	Quit > 5 years prior to diagnosis
0185	0=No	0= No	79	0=Female	Unchecked	Unchecked	Checked	Unchecked	No		Yes	2=EAC of GE junction	1	Siewart type III		1=Yes	1=Yes	0=No	0=No	0=No	0=No	0=No	Unchecked	0=No	0=No	0=No	1=Yes		61.915	Yes	0=No	0=No	0=No	0=No		0=No	0=No	0=No	0=No	0=No	0=No	0=No	0=No	1=Yes
0186	0=No	0= No	76	1=Male	Unchecked	Unchecked	Checked	Unchecked	Yes	4=BE with IMAC (select highest diagnosis for BE)	Yes	7=Other cancer choices	1			1=Yes	1=Yes	0=No	1=Yes	0=No	0=No	0=No	Unchecked	0=No	0=No	0=No	1=Yes		85.3	No	0=No	0=No	1=Yes	0=No		1=Yes	0=No	0=No	1=Yes	0=No	0=No	0=No	0=No	0=No	1=Yes	0=No	Quit > 5 years prior to diagnosis
0187	0=No	0= No	66	1=Male	Unchecked	Unchecked	Checked	Unchecked	No		Yes	2=EAC of GE junction	1	Siewart type II		1=Yes	1=Yes	0=No	0=No	0=No	0=No	0=No	Unchecked	0=No	0=No	0=No	1=Yes		109.5	No	0=No	0=No	0=No	0=No		0=No	0=No	0=No	0=No	0=No	0=No	0=No	0=No	0=No	1=Yes	0=No	Quit > 1 year ago but < 5 years ago	1=Yes	1=Yes
0188	0=No	0= No	71	1=Male	Unchecked	Unchecked	Checked	Unchecked	Yes	1=BE	Yes	1=EAC esophagus	1			1=Yes	0=No	0=No	0=No	0=No	0=No	1=Yes	Unchecked		1=Yes	0=No	0=No		94.3	No	0=No	0=No	1=Yes	0=No		0=No	0=No	0=No	1=Yes	1=Yes	0=No	0=No	1=Yes	0=No	1=Yes	0=No	Quit > 5 years prior to diagnosis	1=Yes	1=Yes
0189	0=No	0= No	74	1=Male	Unchecked	Unchecked	Checked	Unchecked	No		Yes	2=EAC of GE junction	1	Siewart type II		0=No	0=No	0=No	0=No	0=No	0=No	1=Yes	Unchecked	0=No	0=No	0=No	1=Yes	181	78.7	No	0=No	0=No	1=Yes	1=Yes	112	0=No	1=Yes	1=Yes	1=Yes	0=No	1=Yes	0=No	1=Yes	0=No	1=Yes	0=No	Quit > 5 years prior to diagnosis	1=Yes	1=Yes
0190	0=No	0= No	43	1=Male	Unchecked	Unchecked	Checked	Unchecked	Yes	3=BE with HGD	Yes	2=EAC of GE junction	1	Siewart type I		1=Yes	0=No	0=No	0=No	0=No	0=No	0=No	Unchecked	0=No	0=No	0=No	1=Yes	188	98.8	No	0=No	0=No	0=No	1=Yes		0=No	0=No	0=No	0=No	0=No	0=No	0=No	0=No	0=No	1=Yes	1=Yes		1=Yes	1=Yes
0191	0=No	0= No	57	1=Male	Unchecked	Unchecked	Checked	Unchecked	Yes	3=BE with HGD	No		3			1=Yes	1=Yes	0=No	0=No	0=No	0=No	0=No	Unchecked	0=No	0=No	0=No	0=No		171	No	1=Yes	0=No	1=Yes	0=No		0=No	1=Yes	0=No	0=No	0=No	0=No	0=No	0=No	0=No	1=Yes	1=Yes		1=Yes	0=No
0192	0=No	0= No	52	1=Male	Unchecked	Unchecked	Checked	Unchecked	Yes	1=BE	Yes	2=EAC of GE junction	1	Siewart type II		1=Yes	0=No	0=No	0=No	0=No	0=No	0=No	Unchecked	0=No	0=No	0=No	0=No		98.4	No	0=No	0=No	0=No	0=No		0=No	0=No	0=No	0=No	0=No	0=No	0=No	0=No	1=Yes	0=No			1=Yes	1=Yes
0193	0=No	0= No	53	1=Male	Unchecked	Unchecked	Checked	Unchecked	Yes	3=BE with HGD	Yes	1=EAC esophagus	1			1=Yes	1=Yes	0=No	0=No	0=No	0=No	0=No	Unchecked	0=No	0=No	0=No	1=Yes	180	83.3	No	0=No	0=No	0=No	0=No		0=No	0=No	0=No	0=No	0=No	0=No	0=No	0=No	1=Yes	0=No			1=Yes	1=Yes
0194	0=No	0= No	51	1=Male	Unchecked	Unchecked	Checked	Unchecked	Yes	3=BE with HGD	No		3			1=Yes	1=Yes	0=No	0=No	0=No	0=No	0=No	Unchecked	0=No	0=No	0=No	1=Yes	183	132.6	No	0=No	0=No	0=No	0=No		0=No	0=No	0=No	1=Yes	1=Yes	0=No	0=No	0=No	0=No	1=Yes	1=Yes		1=Yes	1=Yes
0195	0=No	0= No	61	1=Male	Unchecked	Unchecked	Checked	Unchecked	Yes	3=BE with HGD	No		3			1=Yes	1=Yes	0=No	0=No	0=No	0=No	0=No	Unchecked	0=No	0=No	0=No	0=No		117	No	1=Yes	0=No	0=No	0=No		0=No	1=Yes	1=Yes	1=Yes	0=No	0=No	0=No	0=No	0=No	1=Yes	0=No
0196	0=No	0= No	45	1=Male	Unchecked	Unchecked	Checked	Unchecked	No		Yes	3=ESCC	4			1=Yes	1=Yes	0=No	0=No	0=No	0=No	0=No	Unchecked	0=No	0=No	0=No	1=Yes		63.5	No	0=No	0=No	0=No	0=No		0=No	0=No	0=No	1=Yes	1=Yes	0=No	0=No	0=No	0=No	1=Yes	1=Yes		1=Yes	1=Yes
0197	0=No	0= No	54	1=Male	Unchecked	Unchecked	Checked	Unchecked	Yes	1=BE	Yes	1=EAC esophagus	1			1=Yes	1=Yes	0=No	0=No	0=No	0=No	0=No	Unchecked	0=No	0=No			180	110.9	No	0=No	1=Yes	0=No	0=No		0=No	0=No	0=No	1=Yes	0=No	0=No	0=No	0=No	1=Yes	1=Yes
0198	0=No	0= No	68	0=Female	Unchecked	Unchecked	Checked	Unchecked	No		Yes	2=EAC of GE junction	1	Siewart type II		1=Yes	1=Yes	0=No	1=Yes	0=No	0=No	0=No	Unchecked	0=No	0=No	0=No	0=No	158	74.7	No	1=Yes	0=No	1=Yes	0=No		0=No	0=No	0=No	1=Yes	0=No	0=No	0=No	0=No	1=Yes	1=Yes	1=Yes		0=No
0199	0=No	0= No	60	0=Female	Unchecked	Unchecked	Checked	Unchecked	Yes	3=BE with HGD	No		3			1=Yes	1=Yes	0=No	1=Yes	0=No	0=No	0=No	Unchecked	0=No	0=No	0=No	0=No		80.5576	No	0=No	0=No	0=No	0=No		0=No	0=No	0=No	1=Yes	1=Yes	0=No	0=No	0=No	0=No	1=Yes	0=No
0200	0=No	0= No	53	1=Male	Unchecked	Unchecked	Checked	Unchecked	No		Yes	2=EAC of GE junction	1	Siewart type II		0=No	1=Yes	0=No	0=No	0=No	0=No	0=No	Unchecked	0=No	0=No	0=No	1=Yes		63.8	No	1=Yes	0=No	0=No	0=No		0=No	0=No	0=No	0=No	0=No	0=No	0=No	0=No	0=No	1=Yes	0=No	Quit < 1 year ago	0=No
0201	0=No	0= No	69	1=Male	Unchecked	Unchecked	Checked	Unchecked	Yes	4=BE with IMAC (select highest diagnosis for BE)	Yes		1			1=Yes	1=Yes	0=No	0=No	0=No	0=No	0=No	Unchecked	0=No	0=No	0=No	1=Yes		95.9	No	0=No	0=No	1=Yes	1=Yes		0=No	1=Yes	1=Yes	1=Yes	0=No	0=No	0=No	0=No	0=No	1=Yes	0=No	Quit > 5 years prior to diagnosis
0202	0=No	0= No	70	0=Female	Unchecked	Unchecked	Checked	Unchecked	No		Yes	3=ESCC	4			1=Yes	0=No	0=No	0=No	0=No	0=No	1=Yes	Unchecked			0=No	0=No		100	Yes	1=Yes	0=No	0=No	0=No		0=No	0=No	0=No	0=No	0=No	0=No	0=No	0=No	0=No	1=Yes	1=Yes		0=No
0203	0=No	0= No	42	0=Female	Unchecked	Unchecked	Checked	Unchecked	No		Yes	2=EAC of GE junction	1	Siewart type II		1=Yes	1=Yes	0=No	0=No	0=No	1=Yes	0=No	Unchecked	0=No	0=No	0=No	0=No		55.1	No	0=No	1=Yes	0=No	0=No		0=No	0=No	0=No	0=No	0=No	1=Yes	0=No	0=No	1=Yes	1=Yes	1=Yes		0=No
0204	0=No	0= No	54	1=Male	Unchecked	Unchecked	Checked	Unchecked	Yes	3=BE with HGD	No		3			1=Yes	1=Yes	0=No	1=Yes	0=No	0=No	0=No	Unchecked	0=No	0=No	0=No	0=No		118.1	No	0=No	0=No	0=No	0=No		0=No	0=No	1=Yes	0=No	0=No	0=No	0=No	0=No	0=No	1=Yes	1=Yes		1=Yes	1=Yes
0205	0=No	0= No	>79	1=Male	Checked	Unchecked	Unchecked	Unchecked	No		Yes	3=ESCC	4			0=No	1=Yes	0=No	0=No	0=No	0=No	0=No	Unchecked	0=No	0=No	0=No	1=Yes	168	79	No	1=Yes	0=No	0=No	0=No		0=No	0=No	0=No	0=No	0=No	0=No	0=No	0=No	0=No	1=Yes	0=No		1=Yes	1=Yes
0206	0=No	0= No	73	1=Male	Unchecked	Unchecked	Checked	Unchecked	Yes	3=BE with HGD	Yes	1=EAC esophagus	1			1=Yes	1=Yes	0=No	1=Yes	0=No	0=No	1=Yes	Unchecked	0=No	0=No	0=No	1=Yes	167	84.1	No	0=No	0=No	0=No	1=Yes	81	0=No	0=No	0=No	0=No	0=No	0=No	0=No	0=No	0=No	1=Yes	0=No	Quit > 5 years prior to diagnosis	1=Yes	1=Yes
0207	0=No	0= No	68	1=Male	Unchecked	Unchecked	Checked	Unchecked	Yes	3=BE with HGD	Yes	2=EAC of GE junction	1	Siewart type II		0=No	1=Yes	0=No	0=No	0=No	0=No	1=Yes	Checked	1=Yes	1=Yes	0=No	0=No		74.3	No	0=No	0=No	0=No	0=No		0=No	0=No	0=No	0=No	0=No	0=No	0=No	0=No	0=No	1=Yes	0=No		1=Yes	0=No
0208	0=No	0= No	55	1=Male	Unchecked	Unchecked	Checked	Unchecked	No		Yes	2=EAC of GE junction	1	Siewart type II		0=No	1=Yes	0=No	0=No	0=No	0=No	0=No	Unchecked	0=No	0=No	0=No	1=Yes		85.7	No	0=No	0=No	0=No	1=Yes	325	0=No	0=No	0=No	0=No	0=No	0=No	0=No	0=No	1=Yes	1=Yes	0=No	Quit > 5 years prior to diagnosis	1=Yes	1=Yes
0209	0=No	0= No	69	1=Male	Unchecked	Unchecked	Checked	Unchecked	No		Yes	2=EAC of GE junction	1	Siewart type II		0=No	1=Yes	0=No	0=No	0=No	0=No	1=Yes	Unchecked	0=No	0=No	0=No	1=Yes	183	87.2	No	0=No	0=No	0=No	0=No		0=No	0=No	0=No	0=No	0=No	0=No	0=No	0=No	0=No	1=Yes	0=No	Quit > 5 years prior to diagnosis	1=Yes	1=Yes
0210	0=No	0= No	71	1=Male	Unchecked	Unchecked	Checked	Unchecked	Yes	3=BE with HGD	No		3			1=Yes	1=Yes	0=No	1=Yes	0=No	0=No	0=No	Unchecked	0=No	0=No	0=No	0=No		91	No	1=Yes	0=No	1=Yes	0=No		0=No	0=No	1=Yes	0=No	0=No	0=No	1=Yes	0=No	0=No	1=Yes	1=Yes		1=Yes	1=Yes
0211	0=No	0= No	64	0=Female	Unchecked	Unchecked	Checked	Unchecked	No		Yes	3=ESCC	4			1=Yes	0=No	0=No	0=No	0=No	0=No	1=Yes	Checked	1=Yes	1=Yes	0=No	0=No		68.5	No	0=No	0=No	0=No	0=No		0=No	0=No	0=No	1=Yes	0=No	0=No	0=No	0=No	0=No	1=Yes	0=No	Quit > 5 years prior to diagnosis	1=Yes	0=No
0212	0=No	0= No	53	1=Male	Unchecked	Unchecked	Checked	Unchecked	No		Yes	1=EAC esophagus	1			1=Yes	1=Yes	0=No	0=No	0=No	0=No	0=No	Unchecked	0=No	0=No	0=No	0=No		74.9	No	0=No	0=No	0=No	0=No		0=No	0=No	0=No	0=No	1=Yes	0=No	0=No	0=No	0=No	1=Yes	1=Yes
0213	0=No	0= No	60	1=Male	Unchecked	Unchecked	Checked	Unchecked	Yes	4=BE with IMAC (select highest diagnosis for BE)	Yes	1=EAC esophagus	1			0=No	1=Yes	0=No	0=No	0=No	0=No	0=No	Unchecked	0=No	0=No	0=No	1=Yes		68.2	No	0=No	0=No	0=No	0=No		0=No	0=No	0=No	0=No	0=No	0=No	0=No	0=No	0=No	1=Yes	1=Yes	Quit < 1 year ago	1=Yes	1=Yes
0214	0=No	0= No	64	1=Male	Unchecked	Unchecked	Checked	Unchecked	Yes	1=BE	Yes	2=EAC of GE junction	1			1=Yes	1=Yes	0=No	0=No	0=No	0=No	1=Yes	Unchecked	0=No	0=No	0=No	1=Yes		57.9	No	0=No	0=No	0=No	0=No		0=No	0=No	0=No	1=Yes	0=No	0=No	0=No	0=No	0=No	1=Yes	1=Yes		0=No
0215	0=No	0= No	49	1=Male	Unchecked	Unchecked	Checked	Unchecked	Yes	3=BE with HGD	No		3			1=Yes	1=Yes	0=No	1=Yes	0=No	0=No	0=No	Unchecked	0=No	0=No	0=No	0=No		81.2	No	0=No	0=No	0=No	0=No		0=No	0=No	0=No	0=No	0=No	0=No	0=No	0=No	0=No	0=No			0=No
0216	0=No	0= No	78	1=Male	Unchecked	Unchecked	Checked	Unchecked	No		Yes	2=EAC of GE junction	1	Siewart type II		0=No	1=Yes	0=No	0=No	0=No	0=No	0=No	Unchecked	0=No	0=No	0=No	1=Yes		77.2	No	0=No	0=No	0=No	0=No		0=No	0=No	0=No	0=No	0=No	0=No	0=No	0=No	0=No	1=Yes	1=Yes		0=No
0217	0=No	0= No	67	1=Male	Unchecked	Unchecked	Checked	Unchecked	Yes	4=BE with IMAC (select highest diagnosis for BE)	Yes		1			0=No	1=Yes	0=No	1=Yes	0=No	0=No	1=Yes	Checked	1=Yes		0=No	0=No		97	No	0=No	0=No	0=No	0=No		0=No	0=No	0=No	1=Yes	0=No	0=No	0=No	0=No	0=No	1=Yes	0=No
0218	0=No	0= No	64	1=Male	Unchecked	Unchecked	Checked	Unchecked	Yes	3=BE with HGD	No		3			1=Yes	1=Yes	0=No	1=Yes	0=No	0=No	1=Yes	Unchecked	0=No	0=No	0=No	1=Yes	175	99.7	No	0=No	0=No	1=Yes	0=No		0=No	0=No	0=No	0=No	0=No	0=No	1=Yes	0=No	0=No
0219	0=No	0= No	54	1=Male	Unchecked	Unchecked	Checked	Checked	Yes	3=BE with HGD	Yes	1=EAC esophagus	1			1=Yes	1=Yes	0=No	0=No	0=No	0=No	0=No	Unchecked	0=No	0=No	0=No	0=No		102.5	No	0=No	0=No	1=Yes	0=No		0=No	0=No	0=No	1=Yes	0=No	0=No	0=No	0=No	0=No
0220	0=No	0= No	48	0=Female	Unchecked	Unchecked	Checked	Unchecked	No		Yes	2=EAC of GE junction	1	Siewart type I		0=No	0=No	0=No	0=No	0=No	0=No	1=Yes	Unchecked			0=No	1=Yes	170.18	77.1103	No	0=No	1=Yes	0=No	1=Yes		1=Yes	0=No	0=No	0=No	0=No	0=No	0=No	0=No	0=No	1=Yes	0=No		1=Yes	0=No
0221	0=No	0= No	61	1=Male	Unchecked	Unchecked	Checked	Unchecked	No		Yes	2=EAC of GE junction	1	Siewart type II		0=No	1=Yes	0=No	0=No	0=No	0=No	0=No	Unchecked	0=No	0=No	0=No	0=No		83.9141	No	0=No	0=No	0=No	0=No		0=No	0=No	0=No	0=No	0=No	0=No	0=No	0=No	0=No	1=Yes	0=No	Quit > 5 years prior to diagnosis
0222	0=No	0= No	69	1=Male	Unchecked	Unchecked	Checked	Unchecked	No		No		0		6=Esophageal diverticulum	1=Yes	1=Yes	0=No	0=No	0=No	0=No	0=No	Unchecked	0=No	0=No	0=No	0=No		44.8147	No	0=No	1=Yes	0=No	1=Yes	81	0=No	0=No	0=No	0=No	0=No	0=No	1=Yes	0=No	0=No	0=No			0=No
0223	0=No	0= No	55	1=Male	Unchecked	Unchecked	Checked	Unchecked	No		Yes	2=EAC of GE junction	1	Siewart type II		1=Yes	1=Yes	0=No	0=No	0=No	0=No	1=Yes	Unchecked				1=Yes	186	111.8	No	0=No	0=No	0=No	0=No		0=No	0=No	0=No	0=No	0=No	0=No	0=No	0=No	0=No	1=Yes	0=No	Quit > 5 years prior to diagnosis	1=Yes	0=No
0224	0=No	0= No	78	1=Male	Unchecked	Unchecked	Checked	Unchecked	No		No		0		2=Achalasia	1=Yes	1=Yes	0=No	0=No	0=No	0=No	0=No	Unchecked	0=No	0=No	0=No	0=No			No	1=Yes	0=No	0=No	1=Yes	81	0=No	0=No	0=No	0=No	1=Yes	0=No	0=No	0=No	0=No	1=Yes	1=Yes		1=Yes	1=Yes
0225	0=No	0= No	48	0=Female	Unchecked	Unchecked	Checked	Unchecked	No		No		0			1=Yes	1=Yes	0=No	0=No	0=No	0=No	0=No	Unchecked	0=No	0=No	0=No	0=No		83.8	No	1=Yes	0=No	0=No	0=No		0=No	0=No	0=No	0=No	1=Yes	0=No	0=No	1=Yes	0=No	0=No			0=No
0226	0=No	0= No	59	1=Male	Unchecked	Unchecked	Checked	Unchecked	No		Yes	2=EAC of GE junction	1	Siewart type II		1=Yes	1=Yes	0=No	1=Yes	0=No	0=No	0=No	Unchecked	0=No	0=No	0=No	0=No	188	94.7	No	0=No	0=No	0=No	0=No		0=No	0=No	0=No	0=No	1=Yes	0=No	0=No	0=No	0=No	1=Yes	0=No	Quit > 5 years prior to diagnosis	1=Yes	0=No
0227	0=No	0= No	62	1=Male	Unchecked	Unchecked	Checked	Unchecked	No		No		0		3=Complications of gastric bypass	1=Yes	0=No	0=No	0=No	0=No	0=No	0=No	Unchecked	0=No	0=No	0=No	0=No	187.96	86.1821	No	0=No	0=No	0=No	0=No		0=No	0=No	0=No	0=No	0=No	0=No	0=No	1=Yes	0=No	0=No			0=No
0228	0=No	0= No	72	0=Female	Unchecked	Unchecked	Checked	Unchecked	No		No		0			1=Yes	1=Yes	0=No	0=No	0=No	1=Yes	0=No	Unchecked	0=No	0=No	0=No	1=Yes			No	0=No	0=No	0=No	0=No		0=No	0=No	0=No	0=No	0=No	0=No	0=No	1=Yes	0=No	1=Yes	0=No	Quit > 5 years prior to diagnosis	0=No
0229	0=No	0= No	66	1=Male	Unchecked	Unchecked	Checked	Unchecked	Yes		Yes	3=ESCC	4			0=No	1=Yes	0=No	0=No	0=No	0=No	0=No	Unchecked	0=No	0=No	0=No	0=No		50	No	0=No	0=No	0=No	0=No		0=No	0=No	0=No	0=No	0=No	0=No	0=No	0=No	0=No	1=Yes	1=Yes		1=Yes	1=Yes
0230	0=No	0= No	61	1=Male	Unchecked	Unchecked	Checked	Unchecked	Yes		No		0			0=No	0=No	0=No	0=No	0=No	0=No	0=No	Unchecked	0=No	0=No	0=No	1=Yes		90.6	No	0=No	0=No	1=Yes	1=Yes		0=No	0=No	0=No	0=No	0=No	0=No	0=No	0=No	1=Yes	1=Yes	0=No	Quit > 5 years prior to diagnosis	1=Yes	1=Yes
0231	0=No	0= No	44	1=Male	Unchecked	Checked	Unchecked	Unchecked	No		Yes	7=Other cancer choices	0			0=No	1=Yes	0=No	0=No	0=No	0=No	0=No	Unchecked	0=No	0=No	0=No	0=No	168	55.7	No	0=No	0=No	0=No	0=No		0=No	0=No	0=No	0=No	1=Yes	0=No	0=No	1=Yes	0=No	1=Yes	0=No		1=Yes	1=Yes
0232	0=No	0= No	71	1=Male	Unchecked	Unchecked	Checked	Unchecked	Yes	4=BE with IMAC (select highest diagnosis for BE)	Yes		1			1=Yes	1=Yes	0=No	1=Yes	0=No	0=No	0=No	Unchecked	0=No	0=No	0=No	0=No	172.72	73.028	No	0=No	0=No	0=No	0=No		0=No	0=No	0=No	1=Yes	0=No	0=No	0=No	0=No	0=No	1=Yes	0=No	Quit > 5 years prior to diagnosis
0233	0=No	0= No	57	1=Male	Unchecked	Unchecked	Checked	Unchecked	No		Yes	2=EAC of GE junction	1	Siewart type II		0=No	0=No	0=No	0=No	0=No	0=No	0=No	Unchecked	0=No	0=No	0=No	0=No		105	Yes	0=No	0=No	0=No	0=No		0=No	0=No	0=No	1=Yes	0=No	0=No	0=No	0=No	0=No	1=Yes	1=Yes		1=Yes	1=Yes
0234	0=No	0= No	43	1=Male	Unchecked	Unchecked	Checked	Unchecked	Yes	3=BE with HGD	No		3			0=No	1=Yes	0=No	0=No	0=No	0=No	1=Yes	Unchecked	0=No	0=No	0=No	0=No		119.2	No	0=No	0=No	0=No	0=No		1=Yes	0=No	0=No	0=No	0=No	0=No	0=No	0=No	0=No	0=No			1=Yes	1=Yes
0235	0=No	0= No	75	1=Male	Unchecked	Unchecked	Checked	Unchecked	Yes	3=BE with HGD	Yes	2=EAC of GE junction	1	Siewart type II		0=No	1=Yes	0=No	1=Yes	0=No	0=No	0=No	Unchecked	0=No	0=No	0=No	0=No		77.6	No	0=No	0=No	0=No	0=No		0=No	0=No	0=No	1=Yes	0=No	0=No	0=No	0=No	0=No	1=Yes	1=Yes		1=Yes	1=Yes
0236	0=No	0= No	74	1=Male	Unchecked	Unchecked	Checked	Unchecked	No		Yes	2=EAC of GE junction	1	Siewart type II		0=No	1=Yes	0=No	0=No	0=No	0=No	0=No	Unchecked	0=No	0=No	0=No	1=Yes		76.8	No	0=No	0=No	0=No	0=No		0=No	0=No	0=No	0=No	0=No	0=No	0=No	0=No	0=No	1=Yes	0=No	Quit > 5 years prior to diagnosis	0=No
0237	0=No	0= No	51	1=Male	Unchecked	Unchecked	Checked	Unchecked	No		Yes	2=EAC of GE junction	1	Siewart type II		1=Yes	1=Yes	0=No	0=No	0=No	0=No	1=Yes	Unchecked	0=No	0=No	0=No	0=No		149.7	No	0=No	0=No	0=No	1=Yes	81	0=No	0=No	0=No	1=Yes	0=No	0=No	0=No	0=No	0=No	1=Yes	1=Yes	Quit < 1 year ago	1=Yes	1=Yes
0238	0=No	0= No	59	1=Male	Unchecked	Unchecked	Checked	Unchecked	No		Yes	1=EAC esophagus	1			1=Yes	1=Yes	0=No	0=No	0=No	0=No	0=No	Unchecked	0=No	0=No	0=No	1=Yes		77	No	0=No	0=No	0=No	1=Yes	81	0=No	0=No	1=Yes	1=Yes	0=No	0=No	0=No	0=No	0=No	1=Yes	1=Yes		1=Yes	1=Yes
0239	0=No	0= No	64	1=Male	Unchecked	Unchecked	Checked	Unchecked	Yes	4=BE with IMAC (select highest diagnosis for BE)	Yes	1=EAC esophagus	1			0=No	1=Yes	0=No	1=Yes	0=No	1=Yes	0=No	Unchecked	0=No	0=No	0=No	0=No		74.3888	No	1=Yes	0=No	0=No	0=No		0=No	0=No	0=No	0=No	0=No	0=No	1=Yes	0=No	1=Yes	0=No			1=Yes	1=Yes
0240	0=No	0= No	58	1=Male	Unchecked	Unchecked	Checked	Unchecked	Yes	3=BE with HGD	No		3			1=Yes	1=Yes	0=No	1=Yes	0=No	0=No	0=No	Unchecked	0=No	0=No	0=No	0=No	414.02	78	No	0=No	0=No	1=Yes	0=No		0=No	1=Yes	1=Yes	0=No	0=No	0=No	0=No	0=No	0=No	1=Yes	0=No
0241	0=No	0= No	52	1=Male	Unchecked	Unchecked	Checked	Unchecked	Yes	3=BE with HGD	Yes	1=EAC esophagus	1			1=Yes	1=Yes	0=No	1=Yes	0=No	0=No	0=No	Unchecked	0=No	0=No	0=No	0=No		113	No	0=No	0=No	1=Yes	0=No		0=No	0=No	0=No	0=No	0=No	0=No	0=No	1=Yes	0=No	0=No			1=Yes	1=Yes
0242	0=No	0= No	70	0=Female	Unchecked	Unchecked	Checked	Unchecked	No		Yes	3=ESCC	4			0=No	0=No	0=No	0=No	0=No	0=No	0=No	Unchecked	0=No	0=No	0=No	1=Yes		51.1	No	0=No	0=No	0=No	0=No		0=No	0=No	0=No	1=Yes	0=No	0=No	0=No	0=No	0=No	1=Yes	1=Yes		1=Yes	1=Yes
0243	0=No	0= No	42	1=Male	Unchecked	Unchecked	Checked	Unchecked	Yes	1=BE	Yes	1=EAC esophagus	1			0=No	0=No	0=No	0=No	0=No	0=No	0=No	Unchecked	0=No	0=No	0=No	1=Yes		80	No	0=No	0=No	0=No	0=No		0=No	0=No	0=No	0=No	0=No	0=No	0=No	0=No	0=No				1=Yes	1=Yes
0244	0=No	0= No	63	1=Male	Unchecked	Unchecked	Checked	Unchecked	No		No		0		13=Stricture	0=No	1=Yes	0=No	0=No	0=No	0=No	0=No	Unchecked	0=No	0=No	0=No	0=No		85.5	No	1=Yes	0=No	0=No	0=No		0=No	1=Yes	1=Yes	0=No	0=No	0=No	0=No	1=Yes	0=No	0=No			0=No
0245	0=No	0= No	51	0=Female	Unchecked	Unchecked	Checked	Unchecked	No		Yes	3=ESCC	4			0=No	1=Yes	0=No	0=No	0=No	0=No	0=No	Unchecked	0=No	0=No	0=No	0=No	165	76.4	No	0=No	1=Yes	0=No	0=No		0=No	0=No	0=No	0=No	0=No	0=No	0=No	0=No	0=No	1=Yes	1=Yes		0=No
0246	0=No	0= No	61	1=Male	Unchecked	Unchecked	Checked	Unchecked	Yes	3=BE with HGD	Yes	1=EAC esophagus	1			0=No	0=No	0=No	0=No	0=No	0=No	1=Yes	Unchecked		1=Yes	0=No	0=No		70	No	0=No	0=No	1=Yes	0=No		0=No	0=No	0=No	0=No	0=No	0=No	0=No	1=Yes	0=No	1=Yes	0=No	Quit > 5 years prior to diagnosis	0=No
0247	0=No	0= No	43	1=Male	Unchecked	Unchecked	Checked	Unchecked	Yes	3=BE with HGD	Yes	1=EAC esophagus	1			1=Yes	1=Yes	0=No	0=No	0=No	0=No	0=No	Unchecked	0=No	0=No	0=No	0=No		100	No	0=No	0=No	0=No	0=No		0=No	0=No	0=No	0=No	0=No	0=No	0=No	0=No	0=No	1=Yes	1=Yes		1=Yes	1=Yes
0248	0=No	0= No	70	0=Female	Unchecked	Unchecked	Checked	Unchecked	Yes	3=BE with HGD	Yes	1=EAC esophagus	1			1=Yes	1=Yes	0=No	1=Yes	0=No	0=No	0=No	Unchecked	0=No	0=No	0=No	1=Yes		65.317	No	0=No	1=Yes	0=No	0=No		0=No	0=No	0=No	0=No	0=No	0=No	0=No	0=No	0=No	0=No			0=No
0249	0=No	0= No	>79	1=Male	Unchecked	Unchecked	Checked	Unchecked	No		Yes	2=EAC of GE junction	1	Siewart type II		0=No	0=No	0=No	0=No	0=No	0=No	0=No	Unchecked	0=No	0=No	0=No	1=Yes		91	No	0=No	0=No	0=No	0=No		0=No	0=No	0=No	0=No	0=No	0=No	0=No	0=No	0=No	1=Yes	0=No	Quit > 5 years prior to diagnosis	0=No
0250	0=No	0= No	53	1=Male	Unchecked	Unchecked	Checked	Unchecked	Yes	2=BE with LGD	Yes	1=EAC esophagus	1			1=Yes	1=Yes	0=No	0=No	0=No	0=No	0=No	Unchecked	0=No	0=No	0=No	0=No		83.1	No	1=Yes	0=No	0=No	0=No		0=No	0=No	0=No	0=No	0=No	0=No	1=Yes	0=No	0=No	1=Yes	1=Yes		0=No
0251	0=No	0= No	44	1=Male	Unchecked	Unchecked	Checked	Unchecked	Yes	1=BE	Yes	1=EAC esophagus	1			1=Yes	1=Yes	0=No	0=No	0=No	0=No	0=No	Unchecked	0=No	0=No	0=No	0=No	190	115.1	No	0=No	1=Yes	0=No	0=No		0=No	0=No	0=No	0=No	0=No	0=No	0=No	0=No	0=No	0=No			0=No
0252	0=No	0= No	45	1=Male	Unchecked	Unchecked	Checked	Unchecked	Yes	3=BE with HGD	No		3			1=Yes	1=Yes	0=No	1=Yes	0=No	1=Yes	0=No	Unchecked	0=No	0=No	0=No	1=Yes		100		1=Yes	1=Yes	0=No	0=No		0=No	0=No	0=No	0=No	0=No	0=No	0=No	0=No	0=No	1=Yes	0=No	Quit < 1 year ago	1=Yes	1=Yes
0253	0=No	0= No	69	1=Male	Unchecked	Unchecked	Checked	Unchecked	Yes	3=BE with HGD	Yes	1=EAC esophagus	1			0=No	1=Yes	0=No	1=Yes	0=No	0=No	0=No	Unchecked	0=No	0=No	0=No	1=Yes	175	101.8	No	0=No	0=No	0=No	1=Yes		0=No	0=No	0=No	0=No	0=No	0=No	0=No	0=No	0=No	1=Yes	0=No	Quit > 5 years prior to diagnosis
0254	0=No	0= No	61	0=Female	Unchecked	Unchecked	Checked	Unchecked	Yes	3=BE with HGD	Yes	1=EAC esophagus	1			0=No	1=Yes	0=No	1=Yes	0=No	0=No	0=No	Unchecked	0=No	0=No	0=No	0=No		51.4	No	0=No	0=No	0=No	0=No		0=No	0=No	0=No	0=No	0=No	0=No	0=No	0=No	0=No	1=Yes	0=No	Quit > 5 years prior to diagnosis	1=Yes	1=Yes
0255	0=No	0= No	71	1=Male	Unchecked	Unchecked	Checked	Unchecked	Yes	1=BE	Yes	2=EAC of GE junction	1	Siewart type I		1=Yes	1=Yes	0=No	1=Yes	0=No	0=No	1=Yes	Unchecked			0=No	0=No		84	No	0=No	0=No	1=Yes	1=Yes		0=No	0=No	0=No	0=No	0=No	0=No	0=No	1=Yes	0=No				1=Yes
0256	0=No	0= No	50	1=Male	Unchecked	Unchecked	Checked	Unchecked	No		No		0		5=Esophagitis	1=Yes	0=No	0=No	0=No	0=No	0=No	0=No	Unchecked	0=No	0=No	0=No	1=Yes		52.2	No	0=No	0=No	0=No	0=No		0=No	0=No	0=No	1=Yes	0=No	0=No	0=No	0=No	0=No	1=Yes	1=Yes		1=Yes	1=Yes
0257	0=No	0= No	75	1=Male	Unchecked	Unchecked	Checked	Unchecked	Yes	3=BE with HGD	Yes	1=EAC esophagus	1			1=Yes	1=Yes	0=No	1=Yes	0=No	0=No	0=No	Unchecked	0=No	0=No	0=No	0=No		87.9	No	0=No	0=No	0=No	0=No		0=No	0=No	0=No	0=No	0=No	0=No	0=No	0=No	0=No	1=Yes	0=No	Quit > 5 years prior to diagnosis	0=No
0258	0=No	0= No	69	0=Female	Unchecked	Unchecked	Checked	Unchecked	No		Yes	2=EAC of GE junction	1	Siewart type II		0=No	0=No	0=No	0=No	0=No	0=No	0=No	Unchecked	0=No	0=No	0=No	1=Yes		72.4	No	0=No	0=No	0=No	0=No		0=No	1=Yes	1=Yes	0=No	0=No	0=No	0=No	0=No	0=No	1=Yes	1=Yes		0=No
0259	0=No	0= No	62	1=Male	Unchecked	Unchecked	Checked	Unchecked	Yes	3=BE with HGD	Yes	1=EAC esophagus	1			0=No	1=Yes	0=No	1=Yes	1=Yes	0=No	0=No	Unchecked	0=No	0=No	0=No	1=Yes		68	No	0=No	0=No	0=No	0=No		0=No	0=No	0=No	0=No	0=No	0=No	0=No	0=No	0=No
0260	0=No	0= No	71	1=Male	Unchecked	Unchecked	Checked	Unchecked	Yes	3=BE with HGD	No		3			1=Yes	1=Yes	0=No	1=Yes	0=No	0=No	0=No	Unchecked	0=No	0=No	0=No	1=Yes		73.7	No	0=No	0=No	0=No	0=No		0=No	0=No	0=No	0=No	0=No	0=No	0=No	0=No	1=Yes	1=Yes			0=No
0261	0=No	0= No	70	1=Male	Unchecked	Unchecked	Checked	Unchecked	Yes	4=BE with IMAC (select highest diagnosis for BE)	Yes		1			1=Yes	1=Yes	0=No	1=Yes	0=No	0=No	0=No	Unchecked	0=No	0=No	0=No	0=No		93.6	No	0=No	0=No	1=Yes	0=No		0=No	0=No	1=Yes	0=No	0=No	0=No	0=No	0=No	1=Yes	1=Yes	1=Yes	Quit > 5 years prior to diagnosis	1=Yes	0=No
0262	0=No	0= No	41	1=Male	Unchecked	Unchecked	Checked	Unchecked	Yes	3=BE with HGD	Yes	2=EAC of GE junction	1	Siewart type II		1=Yes	1=Yes	0=No	0=No	0=No	0=No	0=No	Unchecked	0=No	0=No	0=No	0=No		72.7	No	0=No	0=No	0=No	0=No		0=No	0=No	0=No	1=Yes	0=No	0=No	1=Yes	0=No	0=No	1=Yes	1=Yes		1=Yes	1=Yes
0263	0=No	0= No	65	0=Female	Unchecked	Unchecked	Checked	Unchecked	Yes	3=BE with HGD	Yes	1=EAC esophagus	1			1=Yes	1=Yes	0=No	1=Yes	0=No	1=Yes	0=No	Unchecked	0=No	0=No	0=No	0=No		84.2	No	0=No	0=No	0=No	0=No		0=No	0=No	0=No	0=No	0=No	0=No	0=No	0=No	0=No	1=Yes	0=No	Quit > 5 years prior to diagnosis
0264	0=No	0= No	54	1=Male	Unchecked	Unchecked	Checked	Unchecked	No		Yes	2=EAC of GE junction	1	Siewart type II		0=No	1=Yes	0=No	0=No	0=No	0=No	0=No	Unchecked	0=No	0=No	0=No	0=No	174	11.7933	No	0=No	0=No	1=Yes	0=No		0=No	0=No	0=No	0=No	0=No	0=No	0=No	0=No	0=No	1=Yes	1=Yes		1=Yes	1=Yes
0265	0=No	0= No	57	1=Male	Unchecked	Unchecked	Checked	Unchecked	Yes	3=BE with HGD	Yes	2=EAC of GE junction	1	Siewart type I		1=Yes	0=No	0=No	0=No	0=No	0=No	0=No	Unchecked	0=No	0=No	0=No	1=Yes		80.1	No	1=Yes	0=No	0=No	0=No		0=No	0=No	0=No	0=No	0=No	0=No	0=No	0=No	0=No	1=Yes	0=No	Quit > 5 years prior to diagnosis	1=Yes	1=Yes
0266	0=No	0= No	60	1=Male	Unchecked	Unchecked	Checked	Unchecked	No		Yes	2=EAC of GE junction	1	Siewart type II		0=No	1=Yes	0=No	0=No	0=No	0=No	0=No	Unchecked	0=No	0=No	0=No	1=Yes		153.313	No	1=Yes	0=No	0=No	0=No		0=No	0=No	0=No	1=Yes	0=No	0=No	0=No	1=Yes	0=No	1=Yes	0=No	Quit > 5 years prior to diagnosis	1=Yes	0=No
0267	0=No	0= No	64	0=Female	Unchecked	Unchecked	Checked	Unchecked	No		Yes	3=ESCC	4			0=No	1=Yes	0=No	0=No	0=No	0=No	1=Yes	Unchecked	0=No	0=No	0=No	1=Yes		54.8	Yes	0=No	0=No	1=Yes	0=No		0=No	0=No	0=No	0=No	1=Yes	0=No	0=No	0=No	0=No	0=No			0=No
0268	0=No	0= No	64	1=Male	Unchecked	Checked	Unchecked	Unchecked	No		Yes	2=EAC of GE junction	1	Siewart type II		0=No	1=Yes	0=No	0=No	0=No	0=No	0=No	Unchecked	0=No	0=No	0=No	1=Yes		86.6357	No	0=No	0=No	0=No	0=No		1=Yes	0=No	0=No	0=No	0=No	0=No	0=No	0=No	0=No	1=Yes	0=No		0=No
0269	0=No	0= No	76	1=Male	Unchecked	Unchecked	Checked	Unchecked	No		Yes	2=EAC of GE junction	1	Siewart type II		0=No	0=No	0=No	0=No	0=No	0=No	1=Yes	Unchecked	0=No		0=No	0=No		84	No	1=Yes	0=No	0=No	0=No		0=No	0=No	0=No	0=No	0=No	0=No	0=No	0=No	0=No	0=No			0=No
0270	0=No	0= No	57	1=Male	Unchecked	Unchecked	Checked	Unchecked	No		Yes	1=EAC esophagus	1			0=No	0=No	0=No	0=No	0=No	0=No	0=No	Unchecked	0=No	0=No	0=No	1=Yes		85	No	0=No	0=No	0=No	0=No		0=No	0=No	0=No	0=No	0=No	0=No	0=No	0=No	0=No	1=Yes	0=No	Quit > 5 years prior to diagnosis
0271	0=No	0= No	54	1=Male	Unchecked	Unchecked	Checked	Unchecked	Yes	3=BE with HGD	No		3			1=Yes	1=Yes	0=No	1=Yes	0=No	0=No	0=No	Unchecked	0=No	0=No	0=No	0=No		48.1713	No	1=Yes	0=No	1=Yes	0=No		0=No	0=No	0=No	0=No	0=No	0=No	0=No	0=No	0=No	1=Yes	0=No		0=No
0272	0=No	0= No	61	0=Female	Unchecked	Unchecked	Checked	Unchecked	Yes	3=BE with HGD	No		3			1=Yes	1=Yes	0=No	0=No	0=No	0=No	0=No	Unchecked	0=No	0=No	0=No	1=Yes		66.8	No	0=No	0=No	0=No	0=No		0=No	0=No	0=No	0=No	0=No	0=No	0=No	0=No	0=No	1=Yes	1=Yes
0273	0=No	0= No	68	1=Male	Unchecked	Unchecked	Checked	Unchecked	Yes	3=BE with HGD	No		3			1=Yes	1=Yes	0=No	0=No	0=No	0=No	1=Yes	Unchecked			0=No	0=No		83	No	0=No	0=No	0=No	0=No		0=No	0=No	0=No	0=No	1=Yes	0=No	0=No	1=Yes	0=No	1=Yes	0=No	Quit > 5 years prior to diagnosis
0274	0=No	0= No	60	1=Male	Unchecked	Unchecked	Checked	Unchecked	Yes	3=BE with HGD	Yes	2=EAC of GE junction	1	Siewart type I		1=Yes	1=Yes	0=No	0=No	0=No	0=No	0=No	Unchecked	0=No	0=No	0=No	0=No		129.273	No	0=No	0=No	1=Yes	1=Yes	81	0=No	1=Yes	1=Yes	0=No	0=No	0=No	0=No	0=No	0=No	1=Yes
0275	0=No	0= No	68	1=Male	Unchecked	Unchecked	Checked	Unchecked	Yes	3=BE with HGD	Yes	2=EAC of GE junction	1	Siewart type I		0=No	0=No	0=No	0=No	0=No	0=No	0=No	Unchecked	0=No	0=No	0=No	1=Yes	176	157.2	No	1=Yes	0=No	1=Yes	0=No		0=No	0=No	1=Yes	1=Yes	0=No	0=No	0=No	0=No	0=No
0276	0=No	0= No	71	1=Male	Unchecked	Unchecked	Checked	Unchecked	No		Yes	2=EAC of GE junction	1	Siewart type I		0=No	0=No	1=Yes	0=No	0=No	0=No	0=No	Unchecked	0=No	0=No	0=No	0=No		70.2	No	0=No	0=No	0=No	0=No		0=No	0=No	0=No	0=No	0=No	0=No	0=No	0=No	0=No	1=Yes	1=Yes	Quit > 5 years prior to diagnosis
0277	0=No	0= No	48	1=Male	Unchecked	Unchecked	Checked	Unchecked	Yes	1=BE	Yes	1=EAC esophagus	1			0=No	0=No	0=No	0=No	0=No	0=No	0=No	Unchecked	0=No	0=No	0=No	0=No		173.9	No	0=No	0=No	0=No	0=No		0=No	0=No	0=No	0=No	0=No	0=No	0=No	0=No	0=No	0=No			1=Yes	1=Yes
0278	0=No	0= No	53	1=Male	Unchecked	Unchecked	Checked	Unchecked	No		Yes	3=ESCC	4			1=Yes	1=Yes	0=No	0=No	0=No	0=No	0=No	Unchecked	0=No	0=No	0=No	1=Yes	178	63.3	No	0=No	0=No	0=No	0=No		0=No	0=No	0=No	1=Yes	0=No	0=No	0=No	0=No	0=No	1=Yes	1=Yes
0279	0=No	0= No	56	0=Female	Unchecked	Unchecked	Unchecked	Checked	Yes	3=BE with HGD	No		3			1=Yes	1=Yes	0=No	1=Yes	0=No	0=No	0=No	Unchecked	0=No	0=No	0=No	0=No		97.9	No	0=No	0=No	0=No	0=No		0=No	0=No	1=Yes	0=No	0=No	0=No	0=No	0=No	0=No	0=No			1=Yes	1=Yes
0280	0=No	0= No	71	1=Male	Unchecked	Unchecked	Checked	Unchecked	Yes	1=BE	Yes	2=EAC of GE junction	1	Siewart type II		1=Yes	1=Yes	0=No	0=No	0=No	0=No	0=No	Unchecked	0=No	0=No	0=No	1=Yes		84.5	No	1=Yes	0=No	0=No	0=No		0=No	0=No	0=No	0=No	0=No	0=No	0=No	0=No	0=No	1=Yes	0=No	Quit > 5 years prior to diagnosis	0=No
0281	0=No	0= No	74	1=Male	Unchecked	Unchecked	Checked	Unchecked	Yes	2=BE with LGD	Yes	1=EAC esophagus	1			0=No	0=No	0=No	0=No	0=No	0=No	1=Yes	Unchecked	1=Yes	1=Yes	0=No	0=No		94	No	0=No	0=No	0=No	0=No		0=No	0=No	0=No	0=No	0=No	0=No	0=No	0=No	0=No	1=Yes	0=No	Quit > 5 years prior to diagnosis	1=Yes	1=Yes
0282	0=No	0= No	75	0=Female	Unchecked	Unchecked	Checked	Unchecked	No		Yes	2=EAC of GE junction	1	Siewart type II		0=No	0=No	0=No	0=No	0=No	0=No	0=No	Unchecked	0=No	0=No	0=No	1=Yes	419.1	78.4	No	0=No	0=No	0=No	1=Yes		0=No	0=No	0=No	0=No	0=No	0=No	0=No	0=No	0=No	0=No			1=Yes	1=Yes
0283	0=No	0= No	65	1=Male	Unchecked	Unchecked	Checked	Unchecked	Yes	3=BE with HGD	Yes	1=EAC esophagus	1			0=No	0=No	0=No	0=No	0=No	0=No	0=No	Unchecked	0=No	0=No	0=No	0=No		96.1611	No	0=No	1=Yes	0=No	0=No		0=No	0=No	0=No	0=No	0=No	0=No	0=No	0=No	0=No	1=Yes	0=No	Quit > 5 years prior to diagnosis
0284	0=No	0= No	61	0=Female	Unchecked	Checked	Unchecked	Unchecked	No		Yes	3=ESCC	4			1=Yes	0=No	0=No	0=No	0=No	0=No	0=No	Unchecked	0=No	0=No	0=No	0=No		85.7	No	1=Yes	0=No	0=No	0=No		0=No	0=No	0=No	0=No	0=No	0=No	0=No	0=No	0=No	1=Yes	1=Yes
0285	0=No	0= No	68	0=Female	Unchecked	Unchecked	Checked	Unchecked	Yes	1=BE	No		0		8=fistula	0=No	0=No	0=No	0=No	0=No	0=No	0=No	Unchecked	0=No	0=No	0=No	0=No		58.3	No	0=No	0=No	0=No	0=No		0=No	0=No	0=No	0=No	0=No	0=No	0=No	0=No	0=No
0286	0=No	0= No	49	0=Female	Unchecked	Unchecked	Checked	Unchecked	No		No		0		2=Achalasia	1=Yes	1=Yes	0=No	0=No	0=No	1=Yes	1=Yes	Unchecked	0=No	0=No	0=No	0=No	160	87	No	0=No	0=No	0=No	0=No		0=No	0=No	0=No	0=No	0=No	0=No	0=No	1=Yes	0=No
0287	0=No	0= No	74	1=Male	Unchecked	Unchecked	Checked	Unchecked	No		Yes	2=EAC of GE junction	1	Siewart type II		0=No	1=Yes	0=No	0=No	0=No	0=No	0=No	Unchecked	0=No	0=No	0=No	0=No		60.5	No	0=No	0=No	0=No	0=No		0=No	0=No	0=No	0=No	0=No	0=No	0=No	0=No	1=Yes	1=Yes	1=Yes
0288	0=No	0= No	59	1=Male	Unchecked	Checked	Unchecked	Unchecked	No		Yes	3=ESCC	4			0=No	0=No	0=No	0=No	0=No	0=No	0=No	Unchecked	0=No	0=No		1=Yes		26.2175	No	0=No	0=No	0=No	0=No		0=No	0=No	0=No	0=No	0=No	0=No	0=No	0=No	0=No	1=Yes	1=Yes		1=Yes	1=Yes
0289	0=No	0= No	67	1=Male	Unchecked	Unchecked	Checked	Unchecked	Yes	1=BE	Yes	1=EAC esophagus	1			1=Yes	0=No	0=No	0=No	0=No	0=No	0=No	Unchecked	0=No	0=No	0=No	1=Yes		92.2	No	0=No	0=No	0=No	1=Yes	81	0=No	0=No	0=No	0=No	0=No	0=No	0=No	0=No	0=No	1=Yes	0=No	Quit > 5 years prior to diagnosis	1=Yes	1=Yes
0290	0=No	0= No	62	1=Male	Unchecked	Unchecked	Checked	Unchecked	Yes	4=BE with IMAC (select highest diagnosis for BE)	Yes	1=EAC esophagus	1			1=Yes	1=Yes	0=No	0=No	0=No	1=Yes	0=No	Unchecked	0=No	0=No	0=No	1=Yes		99.7	No	0=No	0=No	0=No	0=No		0=No	0=No	0=No	0=No	0=No	0=No	0=No	0=No	0=No	1=Yes	0=No	Quit > 5 years prior to diagnosis	1=Yes	1=Yes
0291	0=No	0= No	43	1=Male	Unchecked	Unchecked	Checked	Unchecked	Yes	3=BE with HGD	Yes	1=EAC esophagus	1			1=Yes	0=No	0=No	0=No	0=No	0=No	0=No	Unchecked	0=No	0=No	0=No	1=Yes		89.6	No	1=Yes	0=No	0=No	0=No		0=No	0=No	0=No	0=No	0=No	0=No	0=No	0=No	0=No	0=No			1=Yes	1=Yes
0292	0=No	0= No	48	0=Female	Unchecked	Unchecked	Checked	Unchecked	No		Yes	2=EAC of GE junction	1	Siewart type II		1=Yes	1=Yes	0=No	0=No	0=No	0=No	0=No	Unchecked	0=No	0=No	0=No	1=Yes		72.1	Yes	0=No	0=No	0=No	0=No		0=No	0=No	0=No	0=No	0=No	0=No	0=No	0=No	1=Yes
0293	0=No	0= No	48	0=Female	Unchecked	Unchecked	Checked	Unchecked	No		Yes	3=ESCC	4			0=No	1=Yes	0=No	0=No	0=No	0=No	0=No	Unchecked	0=No	0=No	0=No	0=No		110.4	No	0=No	0=No	0=No	0=No		0=No	0=No	0=No	0=No	0=No	0=No	0=No	1=Yes	0=No
0294	0=No	0= No	75	1=Male	Unchecked	Unchecked	Checked	Unchecked	Yes	3=BE with HGD	No		3			1=Yes	0=No	0=No	1=Yes	0=No	0=No	1=Yes	Unchecked	1=Yes		0=No	1=Yes		80	No	1=Yes	0=No	1=Yes	0=No		0=No	0=No	0=No	0=No	0=No	0=No	0=No	0=No	1=Yes	1=Yes	0=No	Quit > 5 years prior to diagnosis
0295	0=No	0= No	73	1=Male	Unchecked	Unchecked	Checked	Unchecked	No		Yes	1=EAC esophagus	1			0=No	0=No	0=No	0=No	0=No	0=No	0=No	Unchecked	0=No	0=No	0=No	0=No		77.3	No	0=No	0=No	0=No	0=No		0=No	0=No	0=No	0=No	0=No	0=No	0=No	0=No	0=No	1=Yes	0=No	Quit > 5 years prior to diagnosis	0=No
0296	0=No	0= No	77	1=Male	Unchecked	Unchecked	Checked	Unchecked	No		Yes	2=EAC of GE junction	1	Siewart type I		0=No	0=No	0=No	0=No	0=No		0=No	Unchecked	0=No	0=No	0=No	0=No		76	No	0=No	0=No	0=No	0=No		0=No	0=No	0=No	1=Yes	0=No	0=No	1=Yes	0=No	1=Yes	1=Yes	1=Yes		1=Yes	1=Yes
0297	0=No	0= No	67	0=Female	Unchecked	Unchecked	Checked	Unchecked	Yes	1=BE	Yes	3=ESCC	4			1=Yes	1=Yes	0=No	1=Yes	1=Yes	1=Yes	0=No	Unchecked	0=No	0=No	0=No	1=Yes		69.9	No	0=No	0=No	0=No	0=No		0=No	0=No	0=No	0=No	0=No	0=No	0=No	1=Yes	0=No	0=No			0=No
0298	0=No	0= No	66	1=Male	Unchecked	Unchecked	Checked	Unchecked	No		Yes	2=EAC of GE junction	1	Siewart type III		0=No	1=Yes	0=No	0=No	0=No	0=No	0=No	Unchecked	0=No	0=No	0=No	0=No	182	86.9	No	0=No	0=No	0=No	0=No		0=No	0=No	1=Yes	0=No	0=No	0=No	0=No	0=No	0=No	1=Yes	1=Yes		1=Yes	1=Yes
0299	0=No	0= No	76	1=Male	Unchecked	Unchecked	Checked	Unchecked	Yes	3=BE with HGD	No		3			1=Yes	0=No	0=No	1=Yes	1=Yes	0=No	1=Yes	Unchecked			0=No	0=No	172	74.3	No	0=No	0=No	0=No	0=No		0=No	0=No	0=No	1=Yes	0=No	0=No	0=No	0=No	0=No	1=Yes	0=No	Quit > 1 year ago but < 5 years ago	1=Yes	0=No
0300	0=No	0= No	68	1=Male	Unchecked	Unchecked	Checked	Unchecked	Yes	3=BE with HGD	Yes	2=EAC of GE junction	1	Siewart type II		1=Yes	0=No	0=No	0=No	0=No	0=No	0=No	Unchecked	0=No	0=No	0=No	0=No		103.9	No	1=Yes	0=No	0=No	0=No		0=No	0=No	0=No	0=No	0=No	0=No	0=No	0=No	0=No	0=No			0=No
0301	0=No	0= No	74	0=Female	Unchecked	Unchecked	Checked	Unchecked	No		Yes	3=ESCC	4			1=Yes	0=No	0=No	0=No	0=No	0=No	0=No	Unchecked	0=No	0=No	0=No	1=Yes	160	65.8	No	0=No	0=No	0=No	0=No		0=No	0=No	0=No	0=No	0=No	0=No	0=No	0=No	0=No	0=No			0=No
0302	0=No	0= No	44	1=Male	Unchecked	Unchecked	Checked	Unchecked	No		Yes	2=EAC of GE junction	1	Siewart type II		0=No	1=Yes	0=No	0=No	0=No	0=No	0=No	Unchecked	0=No	0=No		1=Yes		82.8	No	0=No	0=No	0=No	0=No		0=No	0=No	0=No	0=No	0=No	0=No	0=No	1=Yes	0=No	1=Yes	0=No	Quit > 5 years prior to diagnosis	1=Yes	1=Yes
0303	0=No	0= No	78	1=Male	Unchecked	Unchecked	Checked	Unchecked	No		Yes	2=EAC of GE junction	1	Siewart type II		0=No	1=Yes	0=No	0=No	0=No	0=No	0=No	Unchecked	0=No	0=No	0=No	1=Yes		70.5	No	0=No	0=No	1=Yes	0=No		0=No	1=Yes	1=Yes	0=No	0=No	0=No	0=No	0=No	0=No	1=Yes	0=No	Quit > 5 years prior to diagnosis	0=No
0304	0=No	0= No	68	1=Male	Unchecked	Unchecked	Checked	Unchecked	No		Yes	2=EAC of GE junction	1	Siewart type II		1=Yes	0=No	0=No	0=No	0=No	0=No	1=Yes	Unchecked	0=No	0=No	0=No	1=Yes		95.7	No	0=No	1=Yes	1=Yes	0=No		0=No	0=No	0=No	0=No	0=No	0=No	0=No	1=Yes	1=Yes	1=Yes	0=No	Quit > 1 year ago but < 5 years ago	1=Yes	1=Yes
0305	0=No	0= No	77	0=Female	Unchecked	Unchecked	Checked	Unchecked	No		Yes	3=ESCC	4			1=Yes	1=Yes	0=No	0=No	0=No	0=No	1=Yes	Unchecked	0=No	0=No		1=Yes		85.1	No	0=No	0=No	0=No	0=No		0=No	0=No	0=No	1=Yes	0=No	0=No	0=No	1=Yes	0=No	1=Yes	0=No		0=No
0306	0=No	0= No	>79	0=Female	Unchecked	Checked	Unchecked	Unchecked	No		Yes	3=ESCC	4			0=No	1=Yes	0=No	0=No	0=No	0=No	0=No	Unchecked	0=No	0=No	0=No	1=Yes			No	1=Yes	0=No	0=No	0=No		0=No	0=No	0=No	0=No	0=No	0=No	0=No	1=Yes	0=No
0307	0=No	0= No	58	1=Male	Unchecked	Unchecked	Checked	Unchecked	No		Yes	2=EAC of GE junction	1	Siewart type II		0=No	1=Yes	0=No	0=No	0=No	0=No	0=No	Unchecked	0=No	0=No	0=No	0=No	178	92.5	No	0=No	1=Yes	1=Yes	0=No		0=No	0=No	0=No	0=No	0=No	0=No	0=No	0=No	0=No	1=Yes
0308	0=No	0= No	79	1=Male	Unchecked	Unchecked	Checked	Unchecked	Yes	1=BE	Yes	1=EAC esophagus	1			1=Yes	1=Yes	0=No	0=No	0=No	0=No	1=Yes	Unchecked	1=Yes	0=No	0=No	0=No		118.3	No	0=No	0=No	0=No	0=No		0=No	0=No	0=No	0=No	0=No	0=No	0=No	1=Yes	0=No	1=Yes	0=No	Quit > 5 years prior to diagnosis
0309	0=No	0= No	72	1=Male	Unchecked	Unchecked	Checked	Unchecked	Yes	1=BE	Yes	1=EAC esophagus	1			1=Yes	0=No	0=No	0=No	0=No	0=No	0=No	Unchecked	0=No	0=No	0=No	1=Yes		85.6	No	0=No	0=No	0=No	0=No		0=No	1=Yes	1=Yes	0=No	0=No	0=No	0=No	0=No	0=No	1=Yes
0310	0=No	0= No	47	1=Male	Unchecked	Checked	Unchecked	Unchecked	No		Yes	3=ESCC	4			0=No	1=Yes	0=No	0=No	0=No	0=No	0=No	Unchecked	0=No	0=No	0=No	1=Yes	183	71.5	No	0=No	0=No	0=No	0=No		0=No	0=No	0=No	0=No	0=No	0=No	0=No	0=No	0=No	1=Yes	1=Yes		1=Yes	0=No
0311	0=No	0= No	59	1=Male	Unchecked	Unchecked	Checked	Unchecked	Yes	3=BE with HGD	No		3			1=Yes	0=No	0=No	0=No	0=No	0=No	0=No	Unchecked	0=No	0=No	0=No	0=No		80.3	No	0=No	0=No	0=No	0=No		0=No	0=No	0=No	0=No	0=No	0=No	0=No	0=No	0=No	1=Yes	1=Yes
0312	0=No	0= No	60	1=Male	Unchecked	Checked	Unchecked	Unchecked	No		Yes	3=ESCC	4			1=Yes	1=Yes	1=Yes	0=No	0=No	0=No	0=No	Unchecked	0=No	0=No	0=No	0=No		72.2115	No	0=No	0=No	0=No	1=Yes	81	0=No	0=No	0=No	0=No	0=No	0=No	0=No	0=No	0=No				1=Yes	0=No
0313	0=No	0= No	59	1=Male	Unchecked	Checked	Unchecked	Unchecked	No		No		0		12=Squamous metaplasia of the esophageal glands	1=Yes	0=No	0=No	0=No	0=No	0=No	0=No	Unchecked	0=No	0=No	0=No	0=No			No	0=No	0=No	0=No	0=No		0=No	0=No	0=No	0=No	0=No	0=No	0=No	0=No	0=No	1=Yes	1=Yes
0314	0=No	0= No	65	1=Male	Unchecked	Unchecked	Checked	Unchecked	No		Yes	2=EAC of GE junction	1	Siewart type III		0=No	0=No	0=No	0=No	0=No	0=No	0=No	Unchecked	0=No	0=No	0=No	0=No		97	No	0=No	0=No	0=No	0=No		0=No	0=No	0=No	0=No	0=No	0=No	0=No	0=No	0=No	1=Yes	0=No
0315	0=No	0= No	65	1=Male	Unchecked	Unchecked	Checked	Unchecked	No		Yes	2=EAC of GE junction	1	Siewart type III		0=No	1=Yes	0=No	0=No	0=No	0=No	1=Yes	Unchecked	0=No	0=No	0=No	1=Yes		75.3	No	0=No	0=No	0=No	0=No		0=No	0=No	0=No	0=No	0=No	0=No	1=Yes	0=No	0=No	1=Yes	1=Yes		1=Yes	0=No
0316	0=No	0= No	65	1=Male	Unchecked	Unchecked	Checked	Unchecked	No		Yes	2=EAC of GE junction	1	Siewart type II		0=No	1=Yes	0=No	0=No	0=No	0=No	0=No	Unchecked	0=No	0=No	0=No	1=Yes	176	80.7	No	0=No	0=No	0=No	1=Yes	81	0=No	0=No	0=No	0=No	0=No	0=No	0=No	0=No	0=No	1=Yes	0=No		1=Yes	1=Yes
0317	0=No	0= No	62	1=Male	Unchecked	Unchecked	Checked	Unchecked	Yes	3=BE with HGD	No		3			1=Yes	1=Yes	0=No	1=Yes	0=No	0=No	0=No	Unchecked	0=No	0=No	0=No	0=No		106.2	No	0=No	0=No	0=No	0=No		0=No	0=No	1=Yes	0=No	1=Yes	0=No	0=No	1=Yes	0=No	1=Yes	1=Yes		1=Yes	1=Yes
0318	0=No	0= No	50	1=Male	Unchecked	Unchecked	Checked	Unchecked	No		Yes	2=EAC of GE junction	1	Siewart type II		0=No	1=Yes	0=No	0=No	0=No	0=No	0=No	Unchecked	0=No	0=No	0=No	0=No	459.74	69.3	No	0=No	0=No	0=No	0=No		0=No	0=No	0=No	0=No	0=No	0=No	0=No	0=No	0=No	0=No			1=Yes	1=Yes
0319	0=No	0= No	60	1=Male	Unchecked	Unchecked	Checked	Unchecked	No		Yes	2=EAC of GE junction	1	Siewart type II		0=No	0=No	0=No	0=No	0=No	0=No	1=Yes	Unchecked	0=No	0=No	0=No	0=No		75.6	No	0=No	0=No	0=No	0=No		0=No	0=No	0=No	0=No	0=No	0=No	0=No	1=Yes	0=No	1=Yes	1=Yes		1=Yes	1=Yes
0320	0=No	0= No	71	1=Male	Unchecked	Unchecked	Checked	Unchecked	Yes	1=BE	Yes	2=EAC of GE junction	1	Siewart type I		1=Yes	1=Yes	0=No	0=No	0=No	0=No	0=No	Unchecked	0=No	0=No	0=No	0=No	164	59.4	No	1=Yes	0=No	0=No	0=No		0=No	0=No	0=No	0=No	1=Yes	0=No	0=No	0=No	0=No	1=Yes	0=No	Quit > 5 years prior to diagnosis	0=No
0321	0=No	0= No	18	1=Male	Unchecked	Unchecked	Checked	Unchecked	Yes	1=BE	No		0		8=fistula	1=Yes	0=No	0=No	1=Yes	0=No	1=Yes	0=No	Unchecked	0=No	0=No	0=No	0=No		51.7093	No	0=No	0=No	0=No	0=No		0=No	0=No	0=No	1=Yes	0=No	0=No	0=No	1=Yes	0=No	0=No			0=No
0322	0=No	0= No	77	0=Female	Unchecked	Unchecked	Checked	Unchecked	No		Yes	3=ESCC	4			0=No	1=Yes	0=No	0=No	0=No	0=No	0=No	Unchecked	0=No	0=No	0=No	0=No		55	No	0=No	0=No	1=Yes	0=No		0=No	0=No	0=No	0=No	0=No	0=No	0=No	0=No	0=No	1=Yes	0=No	Quit < 1 year ago	1=Yes	0=No
0323	0=No	0= No	54	1=Male	Unchecked	Unchecked	Checked	Unchecked	No		Yes	2=EAC of GE junction	1	Siewart type II		1=Yes	1=Yes	0=No	1=Yes	0=No	0=No	0=No	Unchecked	0=No	0=No	0=No	0=No		125	No	1=Yes	0=No	0=No	0=No		0=No	0=No	0=No	1=Yes	1=Yes	0=No	1=Yes	0=No	0=No	1=Yes	0=No	Quit > 5 years prior to diagnosis	1=Yes	0=No
0324	0=No	0= No	53	1=Male	Unchecked	Unchecked	Checked	Unchecked	Yes	1=BE	Yes	1=EAC esophagus	1			1=Yes	1=Yes	0=No	0=No	0=No	0=No	0=No	Unchecked	0=No	0=No	0=No	0=No		68.3	No	0=No	0=No	0=No	0=No		0=No	0=No	0=No	0=No	0=No	0=No	0=No	0=No	0=No	1=Yes	1=Yes		1=Yes	1=Yes
0325	0=No	0= No	67	0=Female	Unchecked	Unchecked	Checked	Unchecked	Yes	1=BE	Yes	1=EAC esophagus	1			0=No	0=No	0=No	1=Yes	0=No	0=No	0=No	Unchecked	0=No	0=No	0=No	1=Yes		74	No	0=No	1=Yes	0=No	0=No		0=No	0=No	0=No	1=Yes	0=No	0=No	0=No	0=No	1=Yes	1=Yes			1=Yes	0=No
0326	0=No	0= No	62	1=Male	Unchecked	Unchecked	Checked	Unchecked	Yes	1=BE	Yes	1=EAC esophagus	1			1=Yes	1=Yes	0=No	1=Yes	0=No	0=No	0=No	Unchecked	0=No	0=No	0=No	0=No		82.5	No	0=No	0=No	1=Yes	0=No		0=No	1=Yes	1=Yes	0=No	0=No	0=No	1=Yes	0=No	0=No	1=Yes	0=No	Never	0=No
0327	0=No	0= No	73	0=Female	Unchecked	Checked	Unchecked	Unchecked	No		Yes	2=EAC of GE junction	1	Siewart type II		0=No	0=No	0=No	0=No	0=No	0=No	0=No	Unchecked	0=No	0=No	0=No	0=No		88.2	No	0=No	0=No	0=No	0=No		0=No	0=No	0=No	0=No	0=No	0=No	0=No	0=No	0=No
0328	0=No	0= No	65	0=Female	Unchecked	Unchecked	Checked	Unchecked	No		Yes	2=EAC of GE junction	1	Siewart type II		1=Yes	1=Yes	0=No	0=No	0=No	0=No	0=No	Unchecked	0=No	0=No	0=No	1=Yes	152.4	75.2959	No	0=No	0=No	1=Yes	0=No		0=No	0=No	0=No	0=No	0=No	0=No	0=No	0=No	1=Yes	1=Yes	1=Yes		0=No
0329	0=No	0= No	52	1=Male	Unchecked	Unchecked	Checked	Unchecked	No		Yes	2=EAC of GE junction	1	Siewart type I		0=No	0=No	0=No	0=No	0=No	0=No	0=No	Unchecked	0=No	0=No	0=No	0=No	189	85.2	No	0=No	0=No	1=Yes	0=No		0=No	0=No	0=No	0=No	0=No	0=No	0=No	0=No	0=No	0=No			1=Yes	1=Yes
0330	0=No	0= No	>79	1=Male	Unchecked	Unchecked	Checked	Unchecked	Yes	1=BE	Yes	1=EAC esophagus	1			0=No	1=Yes	0=No	0=No	0=No	0=No	1=Yes	Unchecked	0=No	0=No	0=No	0=No		63.9	No	0=No	0=No	0=No	0=No		0=No	0=No	0=No	0=No	0=No	0=No	0=No	0=No	0=No	1=Yes	0=No	Quit > 5 years prior to diagnosis
0331	0=No	0= No	50	1=Male	Unchecked	Unchecked	Checked	Unchecked	No		Yes	1=EAC esophagus	1			1=Yes	1=Yes	0=No	0=No	0=No	0=No	0=No	Unchecked	0=No	0=No	0=No	1=Yes		70.7	No	0=No	0=No	0=No	0=No		0=No	0=No	0=No	0=No	0=No	0=No	0=No	0=No	0=No	1=Yes	1=Yes		1=Yes	1=Yes
0332	0=No	0= No	58	0=Female	Unchecked	Unchecked	Checked	Unchecked	No		Yes	3=ESCC	4			0=No	0=No	0=No	0=No	0=No		0=No	Unchecked	0=No	0=No	0=No	1=Yes		40	No	0=No	0=No	0=No	0=No		0=No	0=No	0=No	1=Yes	0=No	0=No	0=No	0=No	0=No	1=Yes	0=No	Quit > 5 years prior to diagnosis	0=No
0333	0=No	0= No	38	1=Male	Unchecked	Unchecked	Checked	Unchecked	Yes	1=BE	Yes	1=EAC esophagus	1			1=Yes	1=Yes	0=No	1=Yes	0=No	0=No	0=No	Unchecked	0=No	0=No	1=Yes	1=Yes		95.2	No	0=No	0=No	0=No	0=No		0=No	0=No	0=No	1=Yes	0=No	0=No	0=No	0=No	0=No	0=No			0=No
0334	0=No	0= No	53	1=Male	Unchecked	Unchecked	Checked	Unchecked	No		Yes	2=EAC of GE junction	1	Siewart type II		0=No	0=No	0=No	0=No	0=No	0=No	0=No	Unchecked	0=No	0=No	0=No	0=No		72	No	0=No	0=No	0=No	0=No		0=No	0=No	0=No	0=No	0=No	0=No	0=No	0=No	0=No	0=No			1=Yes	1=Yes
0335	0=No	0= No	69	0=Female	Unchecked	Unchecked	Checked	Unchecked	Yes	3=BE with HGD	No		3			1=Yes	1=Yes	0=No	0=No	0=No	0=No	1=Yes	Unchecked	0=No	0=No	0=No	1=Yes		85.3	No	0=No	1=Yes	0=No	0=No		0=No	0=No	0=No	0=No	0=No	0=No	0=No	0=No	0=No	0=No			0=No
0336	0=No	0= No	67	0=Female	Unchecked	Unchecked	Checked	Unchecked	Yes	1=BE	No		0		5=Esophagitis	1=Yes	0=No	0=No	1=Yes	0=No	1=Yes	0=No	Unchecked	0=No	0=No	0=No	0=No			No	0=No	1=Yes	0=No	0=No		0=No	1=Yes	1=Yes	0=No	0=No	0=No	0=No	0=No	0=No	1=Yes	0=No
0337	0=No	0= No	42	0=Female	Unchecked	Unchecked	Checked	Unchecked	No		No		0		11=Paraesophageal hernia	0=No	0=No	0=No	0=No	0=No	1=Yes	1=Yes	Unchecked				1=Yes	170	62.59	Yes	0=No	1=Yes	0=No	0=No		0=No	0=No	0=No	0=No	0=No	0=No	0=No	0=No	0=No
0338	0=No	0= No	59	0=Female	Unchecked	Unchecked	Checked	Unchecked	No		Yes	2=EAC of GE junction	1	Siewart type II		0=No	0=No	0=No	0=No	0=No	0=No	0=No	Unchecked	0=No	0=No	0=No	1=Yes		37.1944	No	0=No	0=No	0=No	0=No		0=No	0=No	0=No	0=No	0=No	0=No	0=No	0=No	0=No	1=Yes	1=Yes		0=No
0339	0=No	0= No	53	1=Male	Unchecked	Unchecked	Checked	Unchecked	Yes	3=BE with HGD	Yes	1=EAC esophagus	1			0=No	1=Yes	0=No	0=No	0=No	0=No	0=No	Unchecked	0=No	0=No	0=No	1=Yes		102	No	0=No	0=No	0=No	0=No		0=No	0=No	0=No	0=No	0=No	0=No	0=No	0=No	0=No	1=Yes	1=Yes		1=Yes	1=Yes
0340	0=No	0= No	51	1=Male	Unchecked	Unchecked	Checked	Unchecked	Yes	3=BE with HGD	No		3			0=No	0=No	0=No	0=No	0=No	0=No	0=No	Unchecked	0=No	0=No	0=No	1=Yes		75.3	No	0=No	0=No	0=No	0=No		0=No	0=No	0=No	1=Yes	0=No	0=No	0=No	1=Yes	0=No	0=No			1=Yes	1=Yes
0341	0=No	0= No	67	1=Male	Unchecked	Unchecked	Checked	Unchecked	Yes	3=BE with HGD	Yes	1=EAC esophagus	1			0=No	0=No	0=No	1=Yes	0=No	0=No	0=No	Unchecked	0=No	0=No	0=No	1=Yes		88	No	0=No	0=No	0=No	0=No		0=No	1=Yes	1=Yes	0=No	0=No	0=No	0=No	0=No	0=No	1=Yes	0=No	Quit > 5 years prior to diagnosis	1=Yes	1=Yes
0342	0=No	0= No	48	1=Male	Unchecked	Unchecked	Checked	Unchecked	Yes	2=BE with LGD	No		2			1=Yes	0=No	0=No	1=Yes	0=No	1=Yes	0=No	Unchecked	0=No	0=No	0=No	1=Yes		109	No	0=No	0=No	0=No	0=No		0=No	0=No	0=No	0=No	1=Yes	0=No	0=No	0=No	0=No	0=No			1=Yes	1=Yes
0343	0=No	0= No	51	0=Female	Unchecked	Unchecked	Unchecked	Unchecked	No		Yes	3=ESCC	4			0=No	0=No	0=No	0=No	0=No	0=No	0=No	Unchecked	0=No	0=No	0=No	1=Yes		69	No	0=No	0=No	0=No	0=No		0=No	1=Yes	1=Yes	0=No	0=No	0=No	0=No	0=No	0=No	1=Yes	0=No	Quit > 5 years prior to diagnosis	1=Yes	0=No
0344	0=No	0= No	58	1=Male	Unchecked	Unchecked	Checked	Unchecked	No		Yes	2=EAC of GE junction	1	Siewart type II		1=Yes	1=Yes	0=No	0=No	0=No	0=No	0=No	Unchecked	0=No	0=No	0=No	1=Yes		108.9	No	0=No	0=No	0=No	0=No		0=No	0=No	0=No	1=Yes	0=No	0=No	0=No	0=No	0=No	1=Yes	0=No		1=Yes	1=Yes
0345	0=No	0= No	53	1=Male	Unchecked	Checked	Unchecked	Unchecked	No		Yes	3=ESCC	4			1=Yes	1=Yes	0=No	0=No	0=No	0=No	0=No	Unchecked	0=No	0=No	0=No	1=Yes	168	59.1	No	0=No	0=No	0=No	0=No		0=No	0=No	0=No	1=Yes	0=No	0=No	0=No	0=No	0=No	1=Yes	1=Yes		1=Yes	1=Yes
0346	0=No	0= No	64	1=Male	Unchecked	Unchecked	Checked	Unchecked	No		Yes	2=EAC of GE junction	1	Siewart type II		1=Yes	0=No	0=No	0=No	0=No	0=No	0=No	Unchecked	0=No	0=No	0=No	1=Yes	191	98.7	No	0=No	0=No	0=No	0=No		0=No	0=No	0=No	0=No	0=No	0=No	0=No	0=No	1=Yes	1=Yes	0=No	Quit > 5 years prior to diagnosis	1=Yes	1=Yes
0347	0=No	0= No	34	0=Female	Unchecked	Unchecked	Checked	Unchecked	Yes	1=BE	Yes	2=EAC of GE junction	1	Siewart type II		1=Yes	1=Yes	0=No	0=No	0=No	0=No	0=No	Unchecked	0=No	0=No	0=No	1=Yes		96.9	No	0=No	0=No	0=No	0=No		0=No	0=No	0=No	0=No	0=No	0=No	0=No	0=No	0=No	1=Yes	1=Yes		1=Yes	1=Yes
0348	0=No	0= No	43	0=Female	Unchecked	Unchecked	Checked	Unchecked	Yes	3=BE with HGD	No		3			1=Yes	1=Yes	0=No	0=No	0=No	0=No	0=No	Unchecked	0=No	0=No	0=No	1=Yes		80.4	No	0=No	0=No	0=No	0=No		0=No	0=No	0=No	1=Yes	0=No	0=No	0=No	0=No	0=No	0=No			1=Yes	1=Yes
0349	0=No	0= No	70	1=Male	Unchecked	Unchecked	Checked	Unchecked	No		Yes	2=EAC of GE junction	1	Siewart type II		1=Yes	1=Yes	0=No	0=No	0=No	0=No	0=No	Unchecked	0=No	0=No	0=No	1=Yes		52.4	No	0=No	0=No	0=No	0=No		0=No	0=No	0=No	0=No	0=No	0=No	0=No	0=No	0=No	1=Yes	0=No	Quit > 5 years prior to diagnosis	1=Yes	1=Yes
0350	0=No	0= No	66	1=Male	Unchecked	Unchecked	Checked	Unchecked	Yes	1=BE	Yes	2=EAC of GE junction	1	Siewart type II		1=Yes	1=Yes	0=No	0=No	0=No	0=No	1=Yes	Unchecked			0=No	0=No			No	0=No	1=Yes	0=No	0=No		0=No	0=No	1=Yes	0=No	0=No	0=No	0=No	0=No	0=No	1=Yes	0=No	Quit > 1 year ago but < 5 years ago	1=Yes	0=No
0351	0=No	0= No	65	1=Male	Unchecked	Unchecked	Checked	Unchecked	No		Yes	2=EAC of GE junction	1			1=Yes	0=No	0=No	0=No	0=No	0=No	0=No	Unchecked	0=No	0=No	0=No	0=No	180	70	No	1=Yes	0=No	1=Yes	0=No		0=No	1=Yes	1=Yes	0=No	1=Yes	0=No	0=No	0=No	1=Yes	1=Yes	1=Yes
0352	0=No	0= No	73	1=Male	Unchecked	Unchecked	Checked	Unchecked	No		Yes	2=EAC of GE junction	1	Siewart type II		1=Yes	0=No	0=No	0=No	0=No	0=No	0=No	Unchecked	0=No	0=No	0=No	1=Yes	173	69.1	No	0=No	0=No	0=No	0=No		0=No	0=No	0=No	0=No	0=No	0=No	0=No	0=No	0=No	1=Yes	0=No	Quit > 5 years prior to diagnosis	1=Yes	1=Yes
0353	0=No	0= No	67	0=Female	Unchecked	Unchecked	Checked	Unchecked	No		Yes	1=EAC esophagus	1			0=No	0=No	0=No	0=No	0=No	0=No	0=No	Unchecked	0=No	0=No	0=No	1=Yes		59.1	No	0=No	0=No	0=No	0=No		0=No	0=No	0=No	0=No	0=No	0=No	0=No	0=No	0=No	1=Yes	0=No	Quit > 5 years prior to diagnosis	1=Yes	1=Yes
0354	0=No	0= No	68	0=Female	Unchecked	Unchecked	Checked	Unchecked	No		Yes	3=ESCC	4			0=No	0=No	0=No	0=No	0=No	0=No	0=No	Unchecked	0=No	0=No	0=No	1=Yes		44.7	No	0=No	0=No	0=No	0=No		0=No	0=No	0=No	0=No	0=No	0=No	0=No	0=No	1=Yes	1=Yes	1=Yes
0355	0=No	0= No	66	1=Male	Unchecked	Unchecked	Checked	Unchecked	No		Yes	2=EAC of GE junction	1	Siewart type II		0=No	0=No	0=No	0=No	0=No	0=No	0=No	Unchecked	0=No	0=No	0=No	0=No		113.8	No	1=Yes	1=Yes	0=No	0=No		0=No	0=No	0=No	1=Yes	0=No	0=No	0=No	0=No	1=Yes
0356	0=No	0= No	69	1=Male	Unchecked	Unchecked	Checked	Unchecked	Yes	3=BE with HGD	Yes	1=EAC esophagus	1			1=Yes	0=No	0=No	0=No	0=No	0=No	1=Yes	Unchecked	0=No	0=No	0=No	1=Yes		44.1343	No	0=No	0=No	0=No	0=No		0=No	0=No	0=No	0=No	0=No	0=No	0=No	1=Yes	0=No	1=Yes	0=No	Quit > 5 years prior to diagnosis	0=No
0357	0=No	0= No	74	1=Male	Unchecked	Unchecked	Checked	Unchecked	Yes	3=BE with HGD	No		3			1=Yes	0=No	0=No	0=No	0=No	1=Yes	0=No	Unchecked	0=No	0=No	0=No	0=No		99	No	0=No	0=No	0=No	0=No		0=No	0=No	1=Yes	1=Yes	1=Yes	0=No	0=No	0=No	0=No	1=Yes	0=No	Quit > 5 years prior to diagnosis	1=Yes	0=No
0358	0=No	0= No	72	1=Male	Unchecked	Unchecked	Checked	Unchecked	No		Yes	2=EAC of GE junction	1	Siewart type III		1=Yes	1=Yes	0=No	0=No	0=No	0=No	0=No	Unchecked	0=No	0=No	0=No	0=No		89.4	No	0=No	0=No	0=No	0=No		0=No	0=No	0=No	1=Yes	0=No	0=No	1=Yes	0=No	0=No	1=Yes	1=Yes		0=No
0359	0=No	0= No	46	1=Male	Unchecked	Unchecked	Checked	Unchecked	No		Yes	3=ESCC	4			1=Yes	1=Yes	0=No	0=No	0=No	0=No	0=No	Unchecked	0=No	0=No	0=No	1=Yes		46	No	0=No	0=No	0=No	0=No		0=No	0=No	0=No	0=No	0=No	0=No	0=No	0=No	0=No	1=Yes	1=Yes		1=Yes	1=Yes
0360	0=No	0= No	57	0=Female	Unchecked	Checked	Unchecked	Unchecked	No		Yes	3=ESCC	4			0=No	1=Yes	0=No	0=No	0=No	0=No	0=No	Unchecked	0=No	0=No	0=No	0=No	165	68.7	No	0=No	0=No	0=No	0=No		0=No	0=No	0=No	0=No	0=No	0=No	0=No	0=No	0=No	1=Yes	0=No	Quit > 1 year ago but < 5 years ago	1=Yes	0=No
0361	0=No	0= No	59	1=Male	Unchecked	Unchecked	Checked	Unchecked	Yes	1=BE	Yes	2=EAC of GE junction	1	Siewart type II		1=Yes	0=No	0=No	0=No	0=No	0=No	0=No	Unchecked	0=No	0=No	0=No	1=Yes		102.5	No	0=No	0=No	0=No	0=No		0=No	0=No	0=No	0=No	0=No	0=No	0=No	0=No	0=No	1=Yes	1=Yes		1=Yes	1=Yes
0362	0=No	0= No	70	1=Male	Unchecked	Checked	Unchecked	Unchecked	Yes	3=BE with HGD	Yes	1=EAC esophagus	1			0=No	1=Yes	0=No	1=Yes	0=No	0=No	0=No	Unchecked	0=No	0=No	0=No	1=Yes		94.3467	No	1=Yes	0=No	0=No	0=No		0=No	0=No	0=No	0=No	0=No	0=No	0=No	0=No	0=No	1=Yes	0=No	Quit > 5 years prior to diagnosis	1=Yes	0=No
0363	0=No	0= No	62	1=Male	Unchecked	Checked	Unchecked	Unchecked	Yes	3=BE with HGD	No		3			0=No	1=Yes	0=No	0=No	0=No	0=No	1=Yes	Unchecked			0=No	1=Yes	176	81	No	0=No	0=No	0=No	0=No		0=No	0=No	0=No	0=No	0=No	0=No	0=No	0=No	1=Yes	0=No			1=Yes	1=Yes
0364	0=No	0= No	65	1=Male	Unchecked	Unchecked	Checked	Unchecked	Yes	3=BE with HGD	Yes	2=EAC of GE junction	1	Siewart type II		1=Yes	0=No	0=No	1=Yes	0=No	0=No	0=No	Unchecked	0=No	0=No	0=No	1=Yes	172	89.3	No	0=No	0=No	0=No	0=No		0=No	0=No	0=No	0=No	1=Yes	0=No	0=No	1=Yes	1=Yes	1=Yes	1=Yes
0365	0=No	0= No	56	1=Male	Unchecked	Unchecked	Checked	Unchecked	Yes	1=BE	Yes	2=EAC of GE junction	1	Siewart type II		0=No	1=Yes	0=No	0=No	0=No	0=No	0=No	Unchecked	0=No	0=No	0=No	1=Yes		110.9	No	0=No	0=No	0=No	0=No		0=No	0=No	0=No	0=No	1=Yes	1=Yes	0=No	0=No	0=No
0366	0=No	0= No	77	1=Male	Unchecked	Unchecked	Checked	Unchecked	Yes	1=BE	Yes	2=EAC of GE junction	1	Siewart type I		1=Yes	0=No	0=No	1=Yes	0=No	0=No	0=No	Unchecked	0=No	0=No	0=No	0=No		83.1	No	0=No	0=No	0=No	0=No		0=No	0=No	0=No	0=No	0=No	0=No	0=No	0=No	1=Yes	1=Yes	0=No	Quit > 5 years prior to diagnosis	1=Yes	1=Yes
0367	0=No	0= No	62	0=Female	Unchecked	Unchecked	Checked	Unchecked	No		Yes	3=ESCC	4			0=No	0=No	0=No	0=No	0=No	0=No	0=No	Unchecked	0=No	0=No	0=No	1=Yes		52.2	No	0=No	1=Yes	0=No	0=No		0=No	0=No	0=No	0=No	0=No	0=No	0=No	0=No	0=No	1=Yes	1=Yes		0=No
0368	0=No	0= No	>79	0=Female	Unchecked	Unchecked	Checked	Unchecked	Yes	1=BE	Yes	1=EAC esophagus	1			0=No	1=Yes	0=No	0=No	0=No	0=No	0=No	Unchecked	0=No	0=No	0=No	1=Yes		70.5	No	0=No	1=Yes	0=No	0=No		0=No	1=Yes	1=Yes	0=No	0=No	0=No	0=No	1=Yes	0=No	0=No			0=No
0369	0=No	0= No	68	1=Male	Unchecked	Unchecked	Checked	Unchecked	Yes	1=BE	Yes	2=EAC of GE junction	1	Siewart type II		1=Yes	1=Yes	0=No	0=No	0=No	1=Yes	0=No	Unchecked	0=No	0=No	0=No	0=No		60.3	No	0=No	0=No	0=No	0=No		0=No	0=No	1=Yes	0=No	0=No	0=No	0=No	0=No	0=No	1=Yes	1=Yes		0=No
0370	0=No	0= No	58	1=Male	Unchecked	Checked	Unchecked	Unchecked	No		Yes	3=ESCC	4			0=No	1=Yes	0=No	0=No	0=No	0=No	0=No	Unchecked	0=No	0=No	0=No	0=No		49	No	0=No	0=No	0=No	0=No		0=No	0=No	0=No	0=No	0=No	0=No	0=No	0=No	0=No	1=Yes	1=Yes		1=Yes	1=Yes
0371	0=No	0= No	59	1=Male	Unchecked	Unchecked	Checked	Unchecked	No		Yes	2=EAC of GE junction	1	Siewart type III		1=Yes	0=No	0=No	0=No	0=No	0=No	0=No	Unchecked	0=No	0=No	0=No	1=Yes	173	49.26	No	0=No	0=No	0=No	0=No		0=No	0=No	0=No	0=No	0=No	0=No	0=No	0=No	0=No	1=Yes	0=No	Quit > 5 years prior to diagnosis	1=Yes	1=Yes
0372	0=No	0= No	62	0=Female	Unchecked	Unchecked	Checked	Unchecked	No		Yes	3=ESCC	4			0=No	1=Yes	0=No	0=No	0=No	0=No	0=No	Unchecked	0=No	0=No	0=No	1=Yes		111.9	No	0=No	1=Yes	0=No	1=Yes	81	0=No	0=No	0=No	0=No	0=No	0=No	0=No	0=No	0=No	1=Yes	1=Yes		1=Yes	1=Yes
0373	0=No	0= No	71	1=Male	Unchecked	Unchecked	Checked	Unchecked	No		Yes	2=EAC of GE junction	1	Siewart type II		0=No	0=No	0=No	0=No	0=No	0=No	0=No	Unchecked	0=No	0=No	0=No	0=No		85.4	No	0=No	0=No	0=No	0=No		0=No	0=No	0=No	0=No	0=No	0=No	0=No	0=No	0=No	1=Yes	0=No	Quit > 5 years prior to diagnosis	1=Yes	1=Yes
0374	0=No	0= No	69	1=Male	Unchecked	Unchecked	Checked	Unchecked	Yes	4=BE with IMAC (select highest diagnosis for BE)	Yes	7=Other cancer choices	1			1=Yes	1=Yes	0=No	1=Yes	0=No	0=No	0=No	Unchecked	0=No	0=No	0=No	0=No		95	No	0=No	0=No	1=Yes	1=Yes		0=No	0=No	1=Yes	1=Yes	0=No	0=No	0=No	0=No	0=No	1=Yes	0=No	Quit > 5 years prior to diagnosis	0=No
0375	0=No	0= No	39	1=Male	Unchecked	Unchecked	Checked	Unchecked	Yes	1=BE	Yes	2=EAC of GE junction	1	Siewart type II		0=No	1=Yes	0=No	0=No	0=No	0=No	0=No	Unchecked	0=No	0=No	0=No	1=Yes		41.9117	No	0=No	0=No	0=No	0=No		0=No	0=No	0=No	0=No	0=No	0=No	0=No	0=No	1=Yes	1=Yes	0=No	Quit > 5 years prior to diagnosis	1=Yes	1=Yes
0376	0=No	0= No	68	1=Male	Unchecked	Unchecked	Checked	Unchecked	Yes	3=BE with HGD	Yes	2=EAC of GE junction	1	Siewart type I		1=Yes	0=No	0=No	0=No	0=No	0=No	0=No	Unchecked	0=No	0=No	0=No	1=Yes	170	90	No	1=Yes	0=No	1=Yes	0=No		0=No	0=No	0=No	1=Yes	0=No	0=No	0=No	0=No	0=No	1=Yes	1=Yes		0=No
0377	0=No	0= No	52	1=Male	Unchecked	Unchecked	Checked	Unchecked	Yes	3=BE with HGD	No		3			1=Yes	1=Yes	0=No	1=Yes	0=No	0=No	1=Yes	Unchecked			0=No	0=No		95	No	0=No	0=No	0=No	0=No		0=No	0=No	0=No	0=No	0=No	0=No	0=No	0=No	1=Yes	1=Yes	0=No	Quit > 5 years prior to diagnosis	1=Yes	1=Yes
0378	0=No	0= No	67	1=Male	Unchecked	Unchecked	Checked	Unchecked	No		Yes	2=EAC of GE junction	1	Siewart type II		1=Yes	0=No	0=No	0=No	0=No	0=No	0=No	Unchecked	0=No	0=No	0=No	1=Yes		90.9	No	0=No	0=No	1=Yes	0=No		0=No	0=No	0=No	0=No	0=No	0=No	0=No	0=No	0=No	1=Yes	0=No	Quit > 5 years prior to diagnosis
0379	0=No	0= No	68	0=Female	Unchecked	Checked	Unchecked	Unchecked	No		No		0		2=Achalasia	1=Yes	1=Yes	0=No	0=No	0=No	1=Yes	0=No	Unchecked	0=No	0=No	0=No	0=No	165.1	52.8432	No	0=No	0=No	0=No	0=No		0=No	0=No	0=No	0=No	0=No	0=No	0=No	1=Yes	1=Yes	1=Yes	0=No
0380	0=No	0= No	>79	0=Female	Unchecked	Unchecked	Checked	Unchecked	No		Yes	2=EAC of GE junction	1	Siewart type II		1=Yes	0=No	0=No	1=Yes	0=No	0=No	0=No	Unchecked	0=No	0=No	0=No	0=No		66.1	No	0=No	1=Yes	0=No	0=No		0=No	0=No	0=No	1=Yes	1=Yes	0=No	0=No	0=No	0=No	1=Yes	0=No	Quit > 5 years prior to diagnosis	1=Yes	1=Yes
0381	0=No	0= No	71	0=Female	Unchecked	Unchecked	Checked	Unchecked	Yes	2=BE with LGD	No		2			1=Yes	1=Yes	0=No	1=Yes	0=No	0=No	0=No	Unchecked	0=No	0=No	0=No	1=Yes		67	No	0=No	0=No	0=No	0=No		0=No	0=No	0=No	0=No	1=Yes	0=No	0=No	1=Yes	1=Yes	1=Yes	1=Yes	Quit > 5 years prior to diagnosis	0=No
0382	0=No	0= No	58	1=Male	Unchecked	Unchecked	Checked	Unchecked	No		Yes	2=EAC of GE junction	1	Siewart type II		1=Yes	1=Yes	0=No	0=No	0=No	0=No	0=No	Unchecked	0=No	0=No	0=No	1=Yes		93.4	No	0=No	1=Yes	0=No	0=No		0=No	0=No	0=No	0=No	1=Yes	0=No	0=No	0=No	1=Yes	1=Yes	0=No	Quit > 5 years prior to diagnosis	1=Yes	1=Yes
0383	0=No	0= No	64	1=Male	Unchecked	Unchecked	Checked	Unchecked	Yes	4=BE with IMAC (select highest diagnosis for BE)	Yes	1=EAC esophagus	1			0=No	0=No	0=No	1=Yes	0=No	0=No	0=No	Unchecked	0=No	0=No	0=No	0=No		118.8	No	0=No	0=No	1=Yes	0=No		0=No	0=No	1=Yes	0=No	0=No	0=No	0=No	0=No	0=No	0=No			0=No
0384	0=No	0= No	72	1=Male	Unchecked	Unchecked	Checked	Unchecked	Yes	3=BE with HGD	No		3			1=Yes	0=No	0=No	1=Yes	0=No	0=No	1=Yes	Unchecked			0=No	0=No		105	No	0=No	1=Yes	0=No	0=No		0=No	0=No	0=No	1=Yes	0=No	0=No	0=No	0=No	1=Yes	0=No			1=Yes	1=Yes
0385	0=No	0= No	53	1=Male	Unchecked	Unchecked	Checked	Unchecked	Yes	2=BE with LGD	Yes	2=EAC of GE junction	1	Siewart type II		0=No	1=Yes	0=No	0=No	0=No	0=No	0=No	Unchecked	0=No	0=No	0=No	1=Yes		97.8	No	0=No	0=No	0=No	0=No		0=No	0=No	0=No	0=No	0=No	0=No	0=No	0=No	0=No	1=Yes	1=Yes		1=Yes	1=Yes
0386	0=No	0= No	62	0=Female	Unchecked	Unchecked	Checked	Unchecked	No		No		0		7=Esophageal esophagitis (non-autoimmune)	0=No	1=Yes	0=No	0=No	0=No	0=No	0=No	Unchecked	0=No	0=No	0=No	0=No	170	65.3	No	0=No	0=No	0=No	0=No		0=No	0=No	0=No	0=No	0=No	0=No	0=No	0=No	0=No
0387	0=No	0= No	36	1=Male	Unchecked	Unchecked	Checked	Unchecked	No		No		0		2=Achalasia	1=Yes	1=Yes	0=No	0=No	0=No	1=Yes	0=No	Unchecked	0=No	0=No	0=No	0=No	183	74.5	No	0=No	0=No	0=No	0=No		0=No	0=No	0=No	1=Yes	0=No	0=No	0=No	0=No	0=No	0=No
0388	0=No	0= No	75	1=Male	Unchecked	Unchecked	Checked	Unchecked	Yes	3=BE with HGD	Yes	2=EAC of GE junction	1	Siewart type II		0=No	0=No	0=No	0=No	0=No	0=No	0=No	Unchecked	0=No	0=No	0=No	1=Yes		83	No	1=Yes	1=Yes	0=No	0=No		0=No	0=No	0=No	0=No	0=No	0=No	0=No	0=No	0=No	1=Yes	0=No	Quit > 5 years prior to diagnosis	0=No
0389	0=No	0= No	46	1=Male	Unchecked	Unchecked	Checked	Unchecked	Yes	2=BE with LGD	Yes	2=EAC of GE junction	1	Siewart type II		0=No	1=Yes	0=No	0=No	0=No	0=No	0=No	Unchecked	0=No	0=No	0=No	1=Yes	177	58.7	No	0=No	0=No	0=No	0=No		0=No	0=No	0=No	0=No	0=No	0=No	0=No	0=No	0=No	1=Yes	1=Yes		1=Yes	1=Yes
0390	0=No	0= No	56	1=Male	Unchecked	Unchecked	Checked	Unchecked	No		Yes	1=EAC esophagus	1			1=Yes	0=No	0=No	0=No	0=No	0=No	0=No	Unchecked	0=No	0=No	0=No	1=Yes	477.52	125.4	No	0=No	0=No	0=No	0=No		0=No	0=No	0=No	0=No	0=No	0=No	0=No	0=No	0=No	1=Yes	1=Yes
0391	0=No	0= No	37	1=Male	Unchecked	Unchecked	Checked	Unchecked	No		Yes	2=EAC of GE junction	1	Siewart type II		0=No	1=Yes	0=No	0=No	0=No	0=No	0=No	Unchecked	0=No	0=No	0=No	0=No		70.5	No	0=No	0=No	0=No	0=No		0=No	0=No	0=No	0=No	0=No	0=No	0=No	0=No	1=Yes				1=Yes	1=Yes
0392	0=No	0= No	75	1=Male	Unchecked	Unchecked	Checked	Unchecked	Yes	1=BE	Yes	1=EAC esophagus	1			1=Yes	1=Yes	0=No	1=Yes	1=Yes	1=Yes	0=No	Unchecked	0=No	0=No	0=No	0=No	170	91	No	1=Yes	0=No	0=No	0=No		0=No	1=Yes	1=Yes	1=Yes	0=No	0=No	0=No	0=No	0=No
0393	0=No	0= No	62	1=Male	Unchecked	Unchecked	Checked	Unchecked	Yes	1=BE	Yes	2=EAC of GE junction	1	Siewart type II		0=No	0=No	0=No	0=No	0=No	0=No	0=No	Unchecked	0=No	0=No	0=No	1=Yes		76.6	No	0=No	0=No	1=Yes	1=Yes	325	0=No	1=Yes	1=Yes	0=No	0=No	0=No	0=No	0=No	0=No	0=No			1=Yes	1=Yes
0394	0=No	0= No	64	1=Male	Unchecked	Unchecked	Checked	Unchecked	No		Yes	2=EAC of GE junction	1	Siewart type II		0=No	1=Yes	0=No	0=No	0=No	0=No	1=Yes	Unchecked			0=No	1=Yes		74.9	No	0=No	0=No	1=Yes	0=No		0=No	1=Yes	1=Yes	0=No	1=Yes	0=No	0=No	0=No	1=Yes	1=Yes	0=No	Quit > 5 years prior to diagnosis	1=Yes	0=No
0395	0=No	0= No	54	1=Male	Unchecked	Unchecked	Checked	Unchecked	Yes	3=BE with HGD	No		3			1=Yes	1=Yes	0=No	1=Yes	0=No	0=No	0=No	Unchecked	0=No	0=No	0=No	1=Yes		82.7	No	0=No	0=No	0=No	1=Yes		0=No	0=No	0=No	0=No	0=No	0=No	0=No	0=No	0=No	1=Yes	1=Yes		1=Yes	1=Yes
0396	0=No	0= No	63	1=Male	Unchecked	Checked	Unchecked	Unchecked	No		Yes	3=ESCC	4			0=No	0=No	0=No	0=No	0=No	0=No	0=No	Unchecked	0=No	0=No	0=No	1=Yes		60.2	No	0=No	0=No	0=No	1=Yes	81	0=No	1=Yes	1=Yes	0=No	0=No	0=No	0=No	0=No	0=No	1=Yes	1=Yes		1=Yes	1=Yes
0397	0=No	0= No	63	1=Male	Unchecked	Unchecked	Checked	Unchecked	No		Yes	2=EAC of GE junction	1	Siewart type III		0=No	1=Yes	0=No	0=No	0=No	0=No	0=No	Unchecked	0=No	0=No	0=No	1=Yes		105.3	No	0=No	0=No	0=No	0=No		0=No	0=No	0=No	0=No	0=No	0=No	1=Yes	0=No	0=No
0398	0=No	0= No	61	1=Male	Unchecked	Unchecked	Checked	Unchecked	Yes	1=BE	Yes	2=EAC of GE junction	1	Siewart type II		1=Yes	1=Yes	0=No	0=No	0=No	0=No	0=No	Unchecked	0=No	0=No	0=No	1=Yes		76	No	0=No	0=No	0=No	0=No		0=No	0=No	0=No	0=No	0=No	0=No	0=No	0=No	0=No	1=Yes	0=No	Quit > 5 years prior to diagnosis	1=Yes	0=No
0399	0=No	0= No	64	0=Female	Unchecked	Unchecked	Checked	Unchecked	Yes	1=BE	Yes	2=EAC of GE junction	1	Siewart type II		1=Yes	1=Yes	0=No	0=No	0=No	0=No	1=Yes	Unchecked	1=Yes	1=Yes	0=No	1=Yes		73.3	Yes	0=No	0=No	0=No	0=No		0=No	0=No	0=No	0=No	0=No	0=No	0=No	0=No	0=No	0=No			0=No
0400	0=No	0= No	63	1=Male	Unchecked	Unchecked	Checked	Unchecked	Yes	1=BE	Yes	1=EAC esophagus	1			1=Yes	1=Yes	0=No	1=Yes	0=No	0=No	1=Yes	Unchecked			0=No	0=No		97.4	No	0=No	0=No	0=No	0=No		0=No	0=No	0=No	0=No	0=No	0=No	0=No	0=No	0=No	1=Yes	0=No	Quit > 5 years prior to diagnosis
0401	0=No	0= No	62	1=Male	Unchecked	Unchecked	Checked	Unchecked	No		Yes	2=EAC of GE junction	1	Siewart type II		1=Yes	1=Yes	0=No	0=No	0=No	0=No	0=No	Unchecked	0=No	0=No	0=No	0=No		82.3	No	0=No	0=No	0=No	0=No		0=No	1=Yes	1=Yes	0=No	1=Yes	0=No	0=No	0=No	0=No	1=Yes	1=Yes		1=Yes	1=Yes
0402	0=No	0= No	73	1=Male	Unchecked	Unchecked	Checked	Unchecked	Yes	1=BE	Yes	1=EAC esophagus	1			1=Yes	1=Yes	0=No	1=Yes	0=No	0=No	0=No	Unchecked	0=No	0=No	0=No	1=Yes		90.5	Yes	0=No	0=No	1=Yes	0=No		0=No	0=No	0=No	0=No	0=No	0=No	0=No	0=No	0=No	1=Yes	0=No	Quit > 5 years prior to diagnosis
0403	0=No	0= No	60	0=Female	Unchecked	Unchecked	Checked	Unchecked	No		Yes	2=EAC of GE junction	1	Siewart type II		1=Yes	1=Yes	0=No	0=No	0=No	0=No	0=No	Unchecked	0=No	0=No	0=No	1=Yes	162	75.5	No	0=No	0=No	1=Yes	1=Yes	325	0=No	1=Yes	1=Yes	0=No	0=No	0=No	0=No	0=No	0=No	1=Yes	1=Yes		0=No
0404	0=No	0= No	71	1=Male	Unchecked	Unchecked	Checked	Unchecked	Yes	1=BE	Yes	2=EAC of GE junction	1	Siewart type II		1=Yes	0=No	0=No	1=Yes	0=No	0=No	1=Yes	Unchecked			0=No	1=Yes		79.7	No	0=No	0=No	0=No	0=No		0=No	0=No	0=No	0=No	0=No	0=No	0=No	0=No	0=No	1=Yes	0=No		1=Yes	1=Yes
0405	0=No	0= No	60	1=Male	Unchecked	Unchecked	Checked	Unchecked	No		Yes	2=EAC of GE junction	1	Siewart type II		0=No	0=No	0=No	0=No	0=No	0=No	0=No	Unchecked	0=No	0=No	0=No	1=Yes	173	102.4	No	0=No	0=No	0=No	0=No		0=No	0=No	0=No	0=No	0=No	0=No	0=No	0=No	1=Yes	0=No			1=Yes	1=Yes
0406	0=No	0= No	66	1=Male	Unchecked	Unchecked	Checked	Unchecked	Yes	3=BE with HGD	No		3			0=No	1=Yes	0=No	1=Yes	0=No	0=No	0=No	Unchecked	0=No	0=No	0=No	1=Yes	178	87.8	No	1=Yes	0=No	1=Yes	1=Yes	81	0=No	0=No	0=No	0=No	0=No	0=No	0=No	0=No	0=No	1=Yes	0=No	Quit > 5 years prior to diagnosis	0=No
0407	0=No	0= No	70	1=Male	Unchecked	Unchecked	Checked	Unchecked	Yes	1=BE	Yes	2=EAC of GE junction	1	Siewart type II		0=No	0=No	0=No	0=No	0=No	0=No	0=No	Unchecked	0=No	0=No	0=No	0=No	168	73.6	No	1=Yes	0=No	1=Yes	1=Yes	81	0=No	0=No	1=Yes	0=No	0=No	0=No	1=Yes	1=Yes	1=Yes	1=Yes	0=No		1=Yes	1=Yes
0408	0=No	0= No	73	1=Male	Unchecked	Unchecked	Checked	Unchecked	No		Yes	7=Other cancer choices	1			0=No	1=Yes	0=No	0=No	0=No	0=No	0=No	Unchecked	0=No	0=No	0=No	0=No		36.1058	No	0=No	0=No	0=No	0=No		0=No	0=No	0=No	0=No	0=No	0=No	0=No	1=Yes	0=No	1=Yes	1=Yes		1=Yes	1=Yes
0409	0=No	0= No	58	1=Male	Unchecked	Unchecked	Checked	Unchecked	No		Yes	1=EAC esophagus	1			1=Yes	0=No	0=No	0=No	0=No	0=No	0=No	Unchecked	0=No	0=No	0=No	0=No	172	67.8	No	0=No	0=No	0=No	0=No		0=No	0=No	0=No	0=No	0=No	0=No	0=No	1=Yes	0=No	1=Yes
0410	0=No	0= No	65	1=Male	Unchecked	Unchecked	Checked	Unchecked	No		Yes	1=EAC esophagus	1			0=No	1=Yes	0=No	0=No	0=No	0=No	0=No	Unchecked	0=No	0=No	0=No	0=No	177	98.9	No	0=No	0=No	0=No	0=No		0=No	0=No	0=No	0=No	0=No	0=No	0=No	1=Yes	0=No
0411	0=No	0= No	64	1=Male	Unchecked	Unchecked	Checked	Unchecked	No		Yes	2=EAC of GE junction	1	Siewart type II		0=No	1=Yes	0=No	0=No	0=No	0=No	0=No	Unchecked	0=No	0=No	0=No	0=No	175	69.6	No	0=No	0=No	1=Yes	0=No		0=No	0=No	0=No	0=No	0=No	0=No	0=No	0=No	1=Yes	0=No			1=Yes	1=Yes
0412	0=No	0= No	55	1=Male	Unchecked	Unchecked	Checked	Unchecked	Yes	1=BE	Yes	2=EAC of GE junction	1	Siewart type I		1=Yes	1=Yes	0=No	0=No	0=No	0=No	0=No	Unchecked	0=No	0=No	0=No	0=No	170	81.1	No	0=No	0=No	0=No	0=No		0=No	0=No	0=No	1=Yes	0=No	0=No	0=No	0=No	0=No	1=Yes	1=Yes
0413	0=No	0= No	63	1=Male	Unchecked	Unchecked	Checked	Unchecked	No		Yes	2=EAC of GE junction	1	Siewart type II		0=No	0=No	0=No	0=No	0=No	0=No	0=No	Unchecked	0=No	0=No	0=No	0=No	175	81.2	No	0=No	0=No	0=No	0=No		0=No	1=Yes	0=No	0=No	0=No	0=No	0=No	0=No	0=No	1=Yes	1=Yes	Quit > 5 years prior to diagnosis	0=No
0414	0=No	0= No	54	1=Male	Unchecked	Unchecked	Checked	Unchecked	No		Yes	2=EAC of GE junction	1	Siewart type I		0=No	0=No	0=No	0=No	0=No	0=No	0=No	Unchecked	0=No	0=No	0=No	1=Yes	171	125.5	No	0=No	0=No	0=No	0=No		0=No	0=No	0=No	1=Yes	0=No	0=No	0=No	0=No	0=No	0=No			0=No
0415	0=No	0= No	78	1=Male	Unchecked	Unchecked	Checked	Unchecked	No		Yes	2=EAC of GE junction	1	Siewart type I		0=No	0=No	0=No	0=No	0=No	0=No	1=Yes	Unchecked	1=Yes	0=No	0=No	1=Yes	178	83.5	No	0=No	0=No	1=Yes	0=No		0=No	0=No	0=No	1=Yes	0=No	0=No	0=No	0=No	0=No	1=Yes	0=No	Quit > 5 years prior to diagnosis	1=Yes	0=No
0416	0=No	0= No	73	1=Male	Unchecked	Unchecked	Checked	Unchecked	Yes	1=BE	Yes	2=EAC of GE junction	1	Siewart type II		1=Yes	1=Yes	0=No	0=No	0=No	0=No	0=No	Unchecked	0=No	0=No	0=No	1=Yes		79.3	No	1=Yes	1=Yes	1=Yes	0=No		0=No	0=No	1=Yes	0=No	0=No	0=No	0=No	0=No	0=No	1=Yes	0=No	Quit > 5 years prior to diagnosis	0=No
0417	0=No	0= No	59	0=Female	Unchecked	Unchecked	Checked	Unchecked	No		Yes	3=ESCC	4			1=Yes	1=Yes	0=No	0=No	0=No	0=No	1=Yes	Unchecked			0=No	0=No		59.87	No	0=No	0=No	0=No	1=Yes	81	0=No	0=No	0=No	0=No	0=No	0=No	0=No	0=No	0=No	1=Yes	0=No	Quit > 1 year ago but < 5 years ago	1=Yes	0=No
0418	0=No	0= No	70	1=Male	Unchecked	Unchecked	Checked	Unchecked	Yes	4=BE with IMAC (select highest diagnosis for BE)	Yes	7=Other cancer choices	1			0=No	1=Yes	0=No	1=Yes	0=No	0=No	0=No	Unchecked	0=No	0=No	0=No	0=No	183	80.9	No	0=No	0=No	0=No	1=Yes	81	0=No	1=Yes	1=Yes	1=Yes	0=No	0=No	0=No	0=No	0=No	1=Yes	0=No	Quit > 5 years prior to diagnosis
0419	0=No	0= No	47	1=Male	Unchecked	Unchecked	Checked	Unchecked	No		Yes	2=EAC of GE junction	1	Siewart type II		0=No	1=Yes	0=No	0=No	0=No	0=No	0=No	Unchecked	0=No	0=No	0=No	1=Yes	195	84.7	No	0=No	0=No	0=No	0=No		0=No	0=No	0=No	0=No	0=No	0=No	0=No	0=No	0=No	1=Yes	1=Yes		1=Yes	1=Yes
0420	0=No	0= No	70	1=Male	Unchecked	Unchecked	Checked	Unchecked	Yes	2=BE with LGD	Yes	1=EAC esophagus	1			0=No	0=No	0=No	0=No	0=No	0=No	0=No	Unchecked	0=No	0=No	0=No	1=Yes		107.5	No	1=Yes	0=No	0=No	0=No		0=No	1=Yes	1=Yes	0=No	0=No	0=No	0=No	1=Yes	0=No	1=Yes	0=No	Quit > 5 years prior to diagnosis	1=Yes	1=Yes
0421	0=No	0= No	36	1=Male	Unchecked	Unchecked	Checked	Unchecked	No		Yes	3=ESCC	4			0=No	0=No	0=No	0=No	0=No	0=No	0=No	Unchecked	0=No	0=No	0=No	1=Yes		118.7	No	0=No	0=No	0=No	0=No		0=No	0=No	0=No	0=No	0=No	0=No	0=No	0=No	1=Yes	1=Yes	0=No		1=Yes	1=Yes
0422	0=No	0= No	43	1=Male	Unchecked	Checked	Unchecked	Unchecked	No		Yes	2=EAC of GE junction	1	Siewart type II		1=Yes	1=Yes	0=No	0=No	0=No	0=No	0=No	Unchecked	0=No	0=No	0=No	1=Yes	174	90.2	No	0=No	0=No	0=No	0=No		0=No	0=No	0=No	0=No	1=Yes	0=No	0=No	0=No	0=No				1=Yes	0=No
0423	0=No	0= No	59	1=Male	Unchecked	Unchecked	Checked	Unchecked	No		Yes	2=EAC of GE junction	1	Siewart type II		0=No	1=Yes	0=No	0=No	0=No	0=No	0=No	Unchecked	0=No	0=No	0=No	1=Yes		94.9	No	0=No	0=No	0=No	1=Yes	81	0=No	0=No	0=No	0=No	0=No	0=No	0=No	0=No	0=No	1=Yes	1=Yes		0=No
0424	0=No	0= No	52	0=Female	Unchecked	Unchecked	Checked	Unchecked	Yes	3=BE with HGD	No		3			1=Yes	1=Yes	0=No	1=Yes	0=No	0=No	1=Yes	Unchecked	0=No	0=No	0=No	0=No		88.9	No	0=No	0=No	0=No	0=No		0=No	0=No	0=No	1=Yes	0=No	0=No	0=No	1=Yes	0=No	1=Yes	1=Yes		1=Yes	1=Yes
0425	0=No	0= No	69	1=Male	Unchecked	Unchecked	Checked	Unchecked	No		Yes	2=EAC of GE junction	1	Siewart type II		0=No	1=Yes	0=No	0=No	0=No	0=No	0=No	Unchecked	0=No	0=No	0=No	0=No		95	No	0=No	0=No	1=Yes	0=No		0=No	0=No	1=Yes	0=No	0=No	0=No	0=No	0=No	0=No	0=No			1=Yes	1=Yes
0426	0=No	0= No	60	1=Male	Unchecked	Checked	Unchecked	Unchecked	No		Yes	3=ESCC	4			0=No	0=No	0=No	0=No	0=No	0=No	0=No	Unchecked	0=No	0=No	0=No	1=Yes		69.4	No	0=No	0=No	1=Yes	1=Yes		0=No	1=Yes	1=Yes	0=No	1=Yes	0=No	0=No	0=No	0=No	1=Yes	1=Yes		1=Yes	1=Yes
0427	0=No	0= No	36	0=Female	Unchecked	Unchecked	Checked	Unchecked	No		Yes	3=ESCC	4			0=No	0=No	0=No	0=No	0=No	0=No	1=Yes	Unchecked	1=Yes		0=No	0=No		55.9	No	0=No	0=No	0=No	0=No		0=No	0=No	0=No	0=No	0=No	0=No	0=No	0=No	1=Yes	1=Yes	0=No	Quit > 5 years prior to diagnosis	1=Yes	0=No
0428	0=No	0= No	70	1=Male	Unchecked	Unchecked	Checked	Unchecked	No		Yes	2=EAC of GE junction	1	Siewart type II		1=Yes	0=No	0=No	0=No	0=No	0=No	0=No	Unchecked	0=No	0=No	0=No	0=No	180	84.5	No	0=No	0=No	0=No	0=No		0=No	1=Yes	1=Yes	0=No	0=No	0=No	0=No	0=No	0=No	1=Yes	0=No	Quit > 5 years prior to diagnosis	1=Yes	0=No
0429	0=No	0= No	73	1=Male	Unchecked	Unchecked	Checked	Unchecked	Yes	3=BE with HGD	No		3			1=Yes	1=Yes	0=No	1=Yes	0=No	0=No	0=No	Unchecked	0=No	0=No	0=No	1=Yes	175	96.9	No	1=Yes	0=No	0=No	0=No		0=No	0=No	0=No	0=No	0=No	0=No	0=No	0=No	0=No	1=Yes	0=No	Quit > 5 years prior to diagnosis	1=Yes	0=No
0430	0=No	0= No	72	1=Male	Unchecked	Unchecked	Checked	Unchecked	No		Yes	2=EAC of GE junction	1	Siewart type II		0=No	0=No	0=No	0=No	0=No	0=No	0=No	Unchecked	0=No	0=No	0=No	0=No		82.7	No	0=No	0=No	0=No	0=No		0=No	0=No	0=No	1=Yes	0=No	0=No	0=No	0=No	1=Yes	1=Yes	0=No	Quit > 5 years prior to diagnosis
0431	0=No	0= No	62	1=Male	Unchecked	Unchecked	Checked	Unchecked	No		Yes	2=EAC of GE junction	1	Siewart type II		1=Yes	0=No	0=No	1=Yes	0=No	0=No	0=No	Unchecked	0=No	0=No	0=No	0=No		89.81	No	0=No	0=No	0=No	0=No		0=No	1=Yes	1=Yes	0=No	0=No	0=No	0=No	0=No	0=No	1=Yes	1=Yes		1=Yes	1=Yes
0432	0=No	0= No	76	1=Male	Unchecked	Unchecked	Checked	Unchecked	Yes	3=BE with HGD	Yes	2=EAC of GE junction	1	Siewart type II		0=No	1=Yes	0=No	0=No	0=No	0=No	0=No	Unchecked	0=No	0=No	0=No	0=No		92	No	0=No	0=No	1=Yes	1=Yes	81	0=No	0=No	0=No	0=No	0=No	0=No	0=No	0=No	0=No	1=Yes	0=No	Quit > 5 years prior to diagnosis	0=No
0433	0=No	0= No	57	0=Female	Unchecked	Unchecked	Checked	Unchecked	Yes	3=BE with HGD	No		3			1=Yes	1=Yes	0=No	1=Yes	0=No	0=No	0=No	Unchecked	0=No	0=No	0=No	0=No		112.3	No	1=Yes	1=Yes	1=Yes	0=No		0=No	0=No	0=No	0=No	0=No	0=No	0=No	0=No	0=No
0434	0=No	0= No	60	1=Male	Unchecked	Unchecked	Checked	Unchecked	Yes	4=BE with IMAC (select highest diagnosis for BE)	Yes	7=Other cancer choices	1			0=No	1=Yes	0=No	1=Yes	0=No	0=No	0=No	Unchecked	0=No	0=No	0=No	0=No	180	91	No	1=Yes	0=No	0=No	1=Yes	325	0=No	0=No	0=No	0=No	1=Yes	0=No	0=No	0=No	0=No	1=Yes	0=No		0=No
0435	0=No	0= No	73	1=Male	Unchecked	Unchecked	Checked	Unchecked	Yes	3=BE with HGD	Yes	1=EAC esophagus	1			0=No	1=Yes	0=No	0=No	0=No	0=No	1=Yes	Unchecked	0=No	0=No	0=No	1=Yes	180	71	No	0=No	0=No	0=No	0=No		0=No	0=No	0=No	0=No	0=No	0=No	0=No	0=No	0=No	1=Yes	1=Yes		0=No
0436	0=No	0= No	31	1=Male	Unchecked	Checked	Unchecked	Unchecked	No		No		0		2=Achalasia	1=Yes	0=No	0=No	0=No	0=No	1=Yes	0=No	Unchecked	0=No	0=No	0=No	0=No	178	105.3	No	0=No	0=No	0=No	0=No		0=No	0=No	0=No	1=Yes	0=No	0=No	0=No	0=No	0=No	1=Yes	0=No	Quit < 1 year ago
0437	0=No	0= No	42	0=Female	Unchecked	Unchecked	Checked	Unchecked	No		No		0		13=Stricture	1=Yes	0=No	0=No	0=No	0=No	1=Yes	0=No	Unchecked	0=No	0=No	0=No	1=Yes	166	73.8	No	0=No	0=No	0=No	0=No		0=No	0=No	0=No	0=No	1=Yes	0=No	0=No	1=Yes	1=Yes	0=No			0=No
0438	0=No	0= No	66	0=Female	Unchecked	Checked	Unchecked	Unchecked	No		No		0		14=Trauma	0=No	0=No	0=No	0=No	0=No	0=No	0=No	Unchecked	0=No	0=No	0=No	0=No			No	1=Yes	0=No	0=No	1=Yes		0=No	1=Yes	1=Yes	1=Yes	0=No	0=No	0=No	1=Yes	0=No	0=No			0=No
0439	0=No	0= No	51	1=Male	Unchecked	Checked	Unchecked	Unchecked	No		No		0		6=Esophageal diverticulum	0=No	1=Yes	0=No	0=No	0=No	0=No	0=No	Unchecked	0=No	0=No	0=No	0=No	167	60.8	No	0=No	0=No	0=No	0=No		0=No	0=No	0=No	1=Yes	0=No	0=No	0=No	0=No	0=No	1=Yes	1=Yes		1=Yes	1=Yes
0440	0=No	0= No	60	1=Male	Unchecked	Unchecked	Checked	Unchecked	No		Yes	2=EAC of GE junction	1	Siewart type II		0=No	1=Yes	0=No	0=No	0=No	0=No	1=Yes	Checked	0=No	0=No	0=No	1=Yes		73	No	0=No	0=No	0=No	0=No		0=No	0=No	0=No	1=Yes	0=No	0=No	0=No	0=No	0=No	1=Yes	1=Yes		1=Yes	1=Yes
0441	0=No	0= No	53	1=Male	Unchecked	Unchecked	Checked	Unchecked	No		No		0		13=Stricture	1=Yes	0=No	0=No	0=No	0=No	0=No	0=No	Unchecked	0=No	0=No	0=No	0=No	163	72	No	1=Yes	0=No	0=No	0=No		0=No	0=No	0=No	0=No	1=Yes	0=No	0=No	0=No	0=No	1=Yes	0=No	Quit > 5 years prior to diagnosis	1=Yes	1=Yes
0442	0=No	0= No	75	0=Female	Unchecked	Unchecked	Checked	Unchecked	No		No		0		6=Esophageal diverticulum	0=No	0=No	0=No	0=No	0=No	0=No	0=No	Unchecked	0=No	0=No	0=No	0=No		89.3	No	0=No	1=Yes	0=No	0=No		0=No	0=No	0=No	0=No	0=No	0=No	0=No	0=No	0=No	1=Yes	1=Yes
0443	0=No	0= No	60	1=Male	Unchecked	Unchecked	Checked	Unchecked	Yes	1=BE	Yes	1=EAC esophagus	1			1=Yes	1=Yes	0=No	0=No	0=No	0=No	1=Yes	Unchecked				1=Yes		75.3	No	0=No	0=No	0=No	0=No		0=No	0=No	0=No	0=No	0=No	0=No	0=No	0=No	0=No	1=Yes	0=No	Quit > 5 years prior to diagnosis	1=Yes	1=Yes
0444	0=No	0= No	66	1=Male	Unchecked	Unchecked	Checked	Unchecked	No		Yes	2=EAC of GE junction	1	Siewart type II		0=No	0=No	0=No	0=No	0=No	0=No	1=Yes	Unchecked	0=No	0=No	0=No	1=Yes		91.9	No	0=No	0=No	0=No	0=No		0=No	0=No	0=No	0=No	0=No	0=No	0=No	1=Yes	0=No	1=Yes	1=Yes	Quit > 5 years prior to diagnosis
0445	0=No	0= No	67	1=Male	Unchecked	Unchecked	Checked	Unchecked	No		Yes	2=EAC of GE junction	1	Siewart type II		1=Yes	1=Yes	0=No	0=No	0=No	0=No	0=No	Unchecked	0=No	0=No	0=No	1=Yes	173	88.9	No	0=No	0=No	0=No	0=No		0=No	0=No	0=No	0=No	0=No	0=No	0=No	1=Yes	0=No	1=Yes	1=Yes	Quit > 5 years prior to diagnosis	1=Yes	0=No
0446	0=No	0= No	67	1=Male	Unchecked	Checked	Unchecked	Unchecked	Yes	3=BE with HGD	Yes	1=EAC esophagus	1			1=Yes	0=No	0=No	1=Yes	0=No	0=No	0=No	Unchecked	0=No	0=No	0=No	0=No		95.5	No	0=No	1=Yes	0=No	0=No		0=No	1=Yes	1=Yes	0=No	0=No	0=No	0=No	0=No	0=No	1=Yes	1=Yes
0447	0=No	0= No	58	0=Female	Unchecked	Unchecked	Checked	Unchecked	No		Yes	7=Other cancer choices	0			1=Yes	0=No	0=No	1=Yes	0=No	0=No	0=No	Unchecked	0=No	0=No	0=No	1=Yes	164	44.7	No	0=No	1=Yes	0=No	0=No		0=No	0=No	0=No	0=No	0=No	0=No	0=No	0=No	0=No	1=Yes	0=No
0448	0=No	0= No	>79	1=Male	Unchecked	Unchecked	Checked	Unchecked	No		Yes	2=EAC of GE junction	1	Siewart type II		0=No	1=Yes	0=No	0=No	0=No	0=No	0=No	Unchecked	0=No	0=No	0=No	0=No	452.12	85.6	No	0=No	0=No	1=Yes	0=No		0=No	0=No	0=No	1=Yes	0=No	0=No	0=No	0=No	0=No
0449	0=No	0= No	69	1=Male	Unchecked	Unchecked	Checked	Unchecked	Yes	1=BE	Yes	2=EAC of GE junction	1	Siewart type I		0=No	0=No	0=No	0=No	0=No	0=No	0=No	Unchecked	0=No	0=No	0=No	0=No	175	69.2	No	0=No	0=No	0=No	0=No		0=No	0=No	0=No	0=No	0=No	0=No	0=No	0=No	0=No	1=Yes	1=Yes		0=No
0450	0=No	0= No	78	0=Female	Unchecked	Unchecked	Checked	Unchecked	No		Yes	7=Other cancer choices	0			0=No	1=Yes	0=No	0=No	0=No	0=No	0=No	Unchecked	0=No	0=No	0=No	1=Yes	406.4	51.9	No	0=No	0=No	0=No	0=No		0=No	0=No	0=No	1=Yes	0=No	0=No	0=No	0=No	0=No	0=No			0=No
0451	0=No	0= No	55	1=Male	Unchecked	Unchecked	Checked	Unchecked	No		Yes	2=EAC of GE junction	1	Siewart type II		1=Yes	0=No	0=No	0=No	0=No	0=No	0=No	Unchecked	0=No	0=No	0=No	1=Yes		67	No	0=No	0=No	0=No	0=No		0=No	0=No	0=No	0=No	0=No	0=No	0=No	0=No	0=No	1=Yes	1=Yes		1=Yes	1=Yes
0452	0=No	0= No	67	1=Male	Unchecked	Checked	Unchecked	Unchecked	Yes	2=BE with LGD	Yes	2=EAC of GE junction	1	Siewart type II		0=No	1=Yes	0=No	0=No	0=No	0=No	0=No	Unchecked	0=No	0=No	0=No	0=No		52	No	1=Yes	0=No	1=Yes	0=No		0=No	0=No	0=No	0=No	0=No	0=No	0=No	0=No	0=No	1=Yes	1=Yes
0453	0=No	0= No	51	1=Male	Unchecked	Unchecked	Checked	Unchecked	Yes	3=BE with HGD	No		3			1=Yes	1=Yes	0=No	1=Yes	0=No	0=No	1=Yes	Unchecked			0=No	1=Yes		72.6	No	0=No	0=No	0=No	0=No		0=No	0=No	0=No	1=Yes	1=Yes	0=No	0=No	0=No	0=No	1=Yes	1=Yes		1=Yes	1=Yes
0454	0=No	0= No	65	1=Male	Unchecked	Unchecked	Checked	Unchecked	Yes	1=BE	Yes	2=EAC of GE junction	1	Siewart type I		0=No	0=No	0=No	0=No	0=No	0=No	1=Yes	Unchecked			0=No	0=No	178	97.3	No	0=No	0=No	0=No	0=No		0=No	0=No	0=No	1=Yes	0=No	0=No	0=No	0=No	0=No	1=Yes	0=No	Quit > 5 years prior to diagnosis	0=No
0455	0=No	0= No	65	1=Male	Unchecked	Unchecked	Checked	Unchecked	No		Yes	2=EAC of GE junction	1	Siewart type II		0=No	1=Yes	0=No	0=No	0=No	0=No	0=No	Unchecked	0=No	0=No	0=No	0=No	186	80.6	No	1=Yes	0=No	0=No	1=Yes			1=Yes	0=No	0=No	1=Yes	0=No	0=No	0=No	1=Yes	1=Yes	0=No	Quit > 5 years prior to diagnosis
0456	0=No	0= No	61	1=Male	Unchecked	Unchecked	Checked	Unchecked	No		Yes	2=EAC of GE junction	1	Siewart type II		0=No	0=No	0=No	0=No	0=No	0=No	0=No	Unchecked	0=No	0=No	0=No	1=Yes	176	75	No	0=No	0=No	0=No	0=No		0=No	0=No	0=No	0=No	0=No	0=No	0=No	0=No	0=No	0=No		Never	1=Yes	1=Yes
0457	0=No	0= No	58	1=Male	Unchecked	Unchecked	Checked	Unchecked	No		Yes	1=EAC esophagus	1			1=Yes	1=Yes	0=No	0=No	0=No	0=No	0=No	Unchecked	0=No	0=No	0=No	1=Yes		89.6	No	1=Yes	0=No	0=No	0=No		0=No	0=No	0=No	0=No	0=No	1=Yes	0=No	0=No	0=No	1=Yes	0=No	Quit > 5 years prior to diagnosis	0=No
0458	0=No	0= No	58	0=Female	Unchecked	Checked	Unchecked	Unchecked	No		Yes	3=ESCC	4			1=Yes	0=No	0=No	0=No	0=No	0=No	1=Yes	Unchecked	1=Yes	0=No	0=No	0=No	152	39.6	No	0=No	0=No	0=No	0=No		0=No	0=No	0=No	0=No	0=No	0=No	0=No	0=No	1=Yes	1=Yes	1=Yes		1=Yes	1=Yes
0459	0=No	0= No	46	1=Male	Unchecked	Checked	Unchecked	Unchecked	No		Yes	2=EAC of GE junction	1	Siewart type II		0=No	1=Yes	0=No	0=No	0=No	0=No	0=No	Unchecked	0=No	0=No	0=No	0=No	452.12	109.1	No	0=No	0=No	0=No	0=No		0=No	0=No	0=No	1=Yes	0=No	0=No	0=No	0=No	1=Yes	0=No			1=Yes	1=Yes
0460	0=No	0= No	61	1=Male	Unchecked	Unchecked	Checked	Unchecked	Yes	2=BE with LGD	Yes	1=EAC esophagus	1			1=Yes	1=Yes	0=No	1=Yes	1=Yes	0=No	0=No	Unchecked	0=No	0=No	0=No	1=Yes	180.34	101	No	1=Yes	0=No	0=No	0=No		0=No	0=No	1=Yes	1=Yes	1=Yes	0=No	1=Yes	0=No	0=No	1=Yes	0=No
0461	0=No	0= No	54	1=Male	Unchecked	Unchecked	Checked	Unchecked	Yes	1=BE	Yes	2=EAC of GE junction	1	Siewart type II		0=No	0=No	0=No	0=No	0=No	0=No	0=No	Unchecked	0=No	0=No	0=No	0=No		64.6	No	0=No	0=No	0=No	0=No		0=No	0=No	0=No	0=No	0=No	0=No	0=No	0=No	0=No	1=Yes	0=No	Quit < 1 year ago	1=Yes	1=Yes
0462	0=No	0= No	>79	0=Female	Unchecked	Unchecked	Checked	Unchecked	Yes	1=BE	Yes	2=EAC of GE junction	1	Siewart type II		1=Yes	1=Yes	0=No	0=No	0=No	0=No	1=Yes	Checked			0=No	1=Yes	160	70.4	No	0=No	0=No	1=Yes	1=Yes	81	0=No	0=No	0=No	1=Yes	0=No	0=No	0=No	0=No	0=No	1=Yes	0=No	Quit > 5 years prior to diagnosis
0463	0=No	0= No	55	1=Male	Unchecked	Unchecked	Checked	Unchecked	No		Yes	2=EAC of GE junction	1	Siewart type II		1=Yes	1=Yes	0=No	0=No	0=No	0=No	0=No	Unchecked	0=No	0=No	0=No	1=Yes		107.7	No	0=No	0=No	1=Yes	1=Yes	81	0=No	0=No	0=No	1=Yes	0=No	0=No	0=No	0=No	0=No	1=Yes	0=No	Quit > 5 years prior to diagnosis	1=Yes	1=Yes
0464	0=No	0= No	27	0=Female	Unchecked	Unchecked	Checked	Unchecked	No		No		0			1=Yes	0=No	0=No	0=No	0=No	0=No	1=Yes	Unchecked	0=No	0=No	0=No	1=Yes	158	68.49	No	0=No	0=No	0=No	0=No		0=No	0=No	0=No	1=Yes	0=No	0=No	0=No	1=Yes	0=No	0=No			0=No
0465	0=No	0= No	47	1=Male	Unchecked	Unchecked	Checked	Unchecked	Yes	1=BE	Yes	2=EAC of GE junction	1	Siewart type I		1=Yes	1=Yes	0=No	1=Yes	0=No	0=No	0=No	Unchecked	0=No	0=No	0=No	1=Yes		108.4	No	1=Yes	0=No	0=No	0=No		0=No	0=No	0=No	0=No	0=No	0=No	0=No	1=Yes	0=No	1=Yes	1=Yes		1=Yes	0=No
0466	0=No	0= No	71	0=Female	Unchecked	Checked	Unchecked	Unchecked	Yes	3=BE with HGD	Yes	1=EAC esophagus	1			0=No	0=No	0=No	1=Yes	1=Yes	0=No	0=No	Unchecked	0=No	0=No	0=No	1=Yes	155	55.7	No	0=No	0=No	1=Yes	0=No		0=No	0=No	0=No	0=No	0=No	0=No	0=No	1=Yes	1=Yes	1=Yes	0=No
0467	0=No	0= No	61	1=Male	Unchecked	Unchecked	Checked	Unchecked	Yes	1=BE	Yes	1=EAC esophagus	1			0=No	0=No	0=No	1=Yes	0=No	0=No	0=No	Unchecked	0=No	0=No	0=No	1=Yes	173	91.3	No	1=Yes	1=Yes	1=Yes	1=Yes		0=No	0=No	0=No	1=Yes	0=No	0=No	0=No	0=No	0=No
0468	0=No	0= No	69	1=Male	Unchecked	Unchecked	Checked	Unchecked	No		Yes	2=EAC of GE junction	1	Siewart type II		0=No	0=No	0=No	0=No	0=No	0=No	0=No	Unchecked	0=No	0=No	0=No	0=No		77.4	No	0=No	0=No	0=No	0=No		0=No	0=No	0=No	1=Yes	0=No	0=No	0=No	0=No	0=No	1=Yes	0=No	Quit > 1 year ago but < 5 years ago
0469	0=No	0= No	66	0=Female	Unchecked	Checked	Unchecked	Unchecked	No		Yes	7=Other cancer choices	0			0=No	0=No	0=No	0=No	0=No	0=No	0=No	Unchecked	0=No	0=No	0=No	0=No	154	80.1	Yes	1=Yes	0=No	0=No	0=No		0=No	0=No	0=No	0=No	0=No	0=No	1=Yes	0=No	0=No	0=No			0=No
0470	0=No	0= No	68	1=Male	Unchecked	Unchecked	Checked	Unchecked	Yes	1=BE	Yes	2=EAC of GE junction	1	Siewart type I		1=Yes	0=No	0=No	0=No	0=No	0=No	1=Yes	Unchecked	1=Yes		0=No	1=Yes		73.93	No	0=No	0=No	0=No	0=No		0=No	0=No	0=No	0=No	0=No	0=No	0=No	0=No	1=Yes	0=No			1=Yes	1=Yes
0471	0=No	0= No	49	1=Male	Unchecked	Unchecked	Checked	Unchecked	No		Yes	2=EAC of GE junction	1	Siewart type II		1=Yes	0=No	0=No	0=No	0=No	0=No	0=No	Unchecked	0=No	0=No	0=No	1=Yes		99.8	No	0=No	0=No	0=No	0=No		0=No	0=No	0=No	0=No	0=No	0=No	0=No	0=No	0=No	1=Yes	0=No	Quit < 1 year ago	0=No
0472	0=No	0= No	69	1=Male	Unchecked	Unchecked	Checked	Unchecked	Yes	3=BE with HGD	Yes	1=EAC esophagus	1			1=Yes	0=No	0=No	0=No	0=No	0=No	0=No	Unchecked	0=No	0=No	0=No	0=No	190	91.8	No	0=No	0=No	0=No	0=No		0=No	0=No	0=No	0=No	0=No	0=No	0=No	0=No	0=No	1=Yes	0=No	Quit > 5 years prior to diagnosis	1=Yes	1=Yes
0473	0=No	0= No	73	1=Male	Unchecked	Unchecked	Checked	Unchecked	No		Yes	1=EAC esophagus	1			0=No	1=Yes	0=No	0=No	0=No	0=No	0=No	Unchecked	0=No	0=No	0=No	0=No	160	77.2	No	0=No	0=No	0=No	0=No		0=No	0=No	1=Yes	0=No	0=No	0=No	0=No	0=No	0=No	1=Yes	0=No	Quit > 5 years prior to diagnosis
0474	0=No	0= No	>79	0=Female	Unchecked	Checked	Unchecked	Unchecked	No		Yes	2=EAC of GE junction	1	Siewart type III		1=Yes	1=Yes	0=No	0=No	0=No	0=No	0=No	Unchecked	0=No	0=No	0=No	1=Yes	173	55.1	No	0=No	0=No	0=No	0=No		0=No	0=No	0=No	0=No	0=No	0=No	0=No	0=No	1=Yes	1=Yes	1=Yes		1=Yes	1=Yes
0475	0=No	0= No	52	1=Male	Unchecked	Unchecked	Checked	Unchecked	No		Yes	2=EAC of GE junction	1	Siewart type II		1=Yes	1=Yes	0=No	0=No	0=No	0=No	0=No	Unchecked	0=No	0=No		1=Yes	424.18	120.7	No	0=No	0=No	0=No	0=No		0=No	0=No	0=No	0=No	0=No	0=No	0=No	0=No	0=No	1=Yes	1=Yes		1=Yes	1=Yes
0476	0=No	0= No	63	1=Male	Unchecked	Unchecked	Checked	Unchecked	No		Yes	2=EAC of GE junction	1	Siewart type II		0=No	1=Yes	0=No	0=No	0=No	0=No	0=No	Unchecked	0=No	0=No	0=No	1=Yes		67	No	0=No	0=No	0=No	0=No		0=No	1=Yes	1=Yes	0=No	0=No	0=No	0=No	0=No	0=No	1=Yes	1=Yes	Quit < 1 year ago	0=No
0477	0=No	0= No	63	1=Male	Unchecked	Checked	Unchecked	Unchecked	No		Yes	3=ESCC	4			1=Yes	0=No	0=No	0=No	0=No	0=No	1=Yes	Unchecked	1=Yes	1=Yes	0=No	0=No	183	55.4	No	0=No	1=Yes	0=No	0=No		0=No	0=No	0=No	0=No	0=No	0=No	0=No	0=No	1=Yes	1=Yes	1=Yes		1=Yes	1=Yes
0478	0=No	0= No	63	1=Male	Unchecked	Unchecked	Checked	Unchecked	No		Yes	2=EAC of GE junction	1	Siewart type II		0=No	0=No	0=No	0=No	0=No	0=No	0=No	Unchecked	0=No	0=No	0=No	0=No			No	1=Yes	0=No	0=No	0=No		0=No	0=No	0=No	0=No	0=No	0=No	0=No	0=No	0=No	1=Yes	0=No	Quit > 5 years prior to diagnosis	1=Yes	0=No
0479	0=No	0= No	68	1=Male	Unchecked	Unchecked	Checked	Unchecked	No		Yes	2=EAC of GE junction	1	Siewart type II		0=No	0=No	0=No	0=No	0=No	0=No	0=No	Unchecked	0=No	0=No	0=No	1=Yes	184	96	No	0=No	1=Yes	0=No	0=No		0=No	0=No	0=No	0=No	0=No	0=No	0=No	0=No	0=No	0=No			1=Yes	1=Yes
0480	0=No	0= No	63	1=Male	Unchecked	Unchecked	Checked	Unchecked	Yes	1=BE	Yes	1=EAC esophagus	1			1=Yes	1=Yes	0=No	0=No	0=No	0=No	0=No	Unchecked	0=No	0=No	0=No	0=No	179	104.6	No	0=No	0=No	1=Yes	0=No		0=No	0=No	1=Yes	1=Yes	0=No	0=No	0=No	0=No	0=No	1=Yes	0=No	Quit > 5 years prior to diagnosis	1=Yes	1=Yes
0481	0=No	0= No	67	1=Male	Unchecked	Unchecked	Checked	Unchecked	Yes	3=BE with HGD	No		3			0=No	1=Yes	0=No	1=Yes	0=No	0=No	0=No	Unchecked	0=No	0=No	0=No	0=No		104.9	No	0=No	0=No	0=No	0=No		0=No	0=No	0=No	0=No	1=Yes	0=No	0=No	0=No	0=No	1=Yes	0=No	Quit > 5 years prior to diagnosis	1=Yes	1=Yes
0482	0=No	0= No	79	1=Male	Unchecked	Unchecked	Checked	Unchecked	Yes	3=BE with HGD	Yes	1=EAC esophagus	1			1=Yes	1=Yes	0=No	1=Yes	0=No	0=No	0=No	Unchecked	0=No	0=No	0=No	1=Yes	180	91.4	No	0=No	0=No	1=Yes	0=No		0=No	0=No	0=No	0=No	0=No	0=No	0=No	1=Yes	0=No	1=Yes	0=No		1=Yes	1=Yes
0483	0=No	0= No	68	1=Male	Unchecked	Unchecked	Checked	Unchecked	Yes	3=BE with HGD	No		3			0=No	1=Yes	0=No	1=Yes	0=No	0=No	1=Yes	Unchecked			0=No	1=Yes	175	126	No	1=Yes	0=No	0=No	1=Yes	81	0=No	0=No	1=Yes	1=Yes	0=No	0=No	0=No	0=No	0=No	0=No			1=Yes	0=No
0484	0=No	0= No	52	0=Female	Unchecked	Unchecked	Checked	Unchecked	No		Yes	3=ESCC	4			0=No	0=No	0=No	0=No	0=No	0=No	1=Yes	Unchecked	0=No	1=Yes	0=No	1=Yes			No	0=No	0=No	1=Yes	0=No		0=No	0=No	0=No	1=Yes	0=No	0=No	0=No	0=No	0=No	1=Yes	1=Yes
0485	0=No	0= No	55	1=Male	Unchecked	Checked	Unchecked	Unchecked	No		Yes	3=ESCC	4			0=No	0=No	0=No	0=No	0=No	0=No	0=No	Unchecked	0=No	0=No	0=No	0=No	190	63.1	No	0=No	0=No	0=No	0=No		0=No	0=No	0=No	1=Yes	0=No	0=No	0=No	0=No	0=No	1=Yes	1=Yes		1=Yes	1=Yes
0486	0=No	0= No	55	0=Female	Unchecked	Unchecked	Checked	Unchecked	No		No		0		13=Stricture	0=No	0=No	0=No	0=No	0=No	0=No	0=No	Unchecked	0=No	0=No	0=No	0=No	162	69.5	No	0=No	0=No	0=No	0=No		0=No	0=No	0=No	0=No	0=No	0=No	0=No	0=No	1=Yes	0=No			1=Yes	1=Yes
0487	0=No	0= No	51	1=Male	Unchecked	Unchecked	Checked	Unchecked	No		No		0		13=Stricture	0=No	0=No	0=No	0=No	0=No	0=No	0=No	Unchecked	0=No	0=No	0=No	1=Yes	188	70.7	No	1=Yes	0=No	0=No	0=No		0=No	0=No	0=No	0=No	0=No	0=No	0=No	0=No	0=No	1=Yes
0488	0=No	0= No	55	1=Male	Unchecked	Unchecked	Checked	Unchecked	No		No		0		2=Achalasia	0=No	0=No	0=No	0=No	0=No	0=No	0=No	Unchecked	0=No	0=No	0=No	0=No	176	69.9	No	0=No	0=No	0=No	0=No		0=No	0=No	0=No	0=No	0=No	0=No	0=No	0=No	0=No	1=Yes	0=No	Quit > 5 years prior to diagnosis	1=Yes	1=Yes
0489	0=No	0= No	62	1=Male	Unchecked	Checked	Unchecked	Unchecked	No		No		0		14=Trauma	0=No	0=No	0=No	0=No	0=No	0=No	0=No	Unchecked	0=No	0=No	0=No	0=No	185	90	No	0=No	0=No	0=No	0=No		0=No	0=No	0=No	1=Yes	0=No	0=No	0=No	0=No	0=No
0490	0=No	0= No	77	1=Male	Unchecked	Unchecked	Checked	Unchecked	No		Yes	2=EAC of GE junction	1	Siewart type II		1=Yes	0=No	0=No	0=No	0=No	0=No	0=No	Unchecked	0=No	0=No	0=No	0=No	173	86.4	No	0=No	0=No	1=Yes	0=No		0=No	0=No	0=No	0=No	0=No	0=No	0=No	1=Yes	0=No	1=Yes	0=No	Quit > 5 years prior to diagnosis	0=No
0491	0=No	0= No	>79	1=Male	Unchecked	Unchecked	Checked	Unchecked	Yes	1=BE	No		0		14=Trauma	0=No	0=No	0=No	0=No	0=No	0=No	0=No	Unchecked	0=No	0=No	0=No	0=No			No	0=No	0=No	0=No	0=No		0=No	1=Yes	1=Yes	0=No	0=No	0=No	0=No	0=No	0=No	0=No			0=No
0492	0=No	0= No	54	1=Male	Unchecked	Unchecked	Checked	Unchecked	No		Yes	2=EAC of GE junction	1	Siewart type II		1=Yes	0=No	0=No	0=No	0=No	0=No	0=No	Unchecked	0=No	0=No	0=No	0=No	173	82.3	No	0=No	1=Yes	0=No	0=No		0=No	0=No	0=No	0=No	0=No	0=No	1=Yes	0=No	0=No	0=No			1=Yes	1=Yes
0493	0=No	0= No	71	1=Male	Unchecked	Unchecked	Checked	Unchecked	Yes	1=BE	Yes	1=EAC esophagus	1			1=Yes	1=Yes	0=No	0=No	0=No	0=No	0=No	Unchecked	0=No	0=No	0=No	1=Yes		67.3	No	0=No	0=No	0=No	0=No		0=No	0=No	0=No	1=Yes	0=No	0=No	0=No	0=No	1=Yes	0=No			0=No
0494	0=No	0= No	79	1=Male	Unchecked	Unchecked	Unchecked	Unchecked	No		Yes	2=EAC of GE junction	1	Siewart type II		0=No	0=No	0=No	0=No	0=No	0=No	0=No	Unchecked	0=No	0=No	0=No	0=No	176	68.6	No	1=Yes	0=No	0=No	0=No		0=No	0=No	0=No	0=No	0=No	0=No	0=No	0=No	0=No	0=No			0=No
0495	0=No	0= No	57	1=Male	Unchecked	Unchecked	Checked	Unchecked	No		Yes	2=EAC of GE junction	1	Siewart type II		0=No	0=No	0=No	0=No	0=No	0=No	0=No	Unchecked	0=No	0=No	0=No	0=No			No	1=Yes	0=No	1=Yes	1=Yes	81	0=No	0=No	1=Yes	0=No	0=No	0=No	0=No	0=No	0=No	1=Yes	1=Yes	Quit > 5 years prior to diagnosis	1=Yes	1=Yes
0496	0=No	0= No	71	1=Male	Unchecked	Unchecked	Checked	Unchecked	No		Yes	2=EAC of GE junction	1	Siewart type II		0=No	0=No	0=No	0=No	0=No	0=No	1=Yes	Unchecked			0=No	0=No	185	95.1	No	0=No	0=No	0=No	0=No		0=No	0=No	0=No	0=No	0=No	0=No	1=Yes	0=No	0=No	1=Yes	1=Yes
0497	0=No	0= No	73	1=Male	Unchecked	Unchecked	Checked	Unchecked	No		Yes	2=EAC of GE junction	1	Siewart type II		0=No	0=No	0=No	0=No	0=No	0=No	0=No	Unchecked	0=No	0=No	0=No	1=Yes		74.3888	No	1=Yes	0=No	1=Yes	0=No		0=No	1=Yes	1=Yes	0=No	0=No	0=No	0=No	0=No	0=No	1=Yes	1=Yes		0=No
0498	0=No	0= No	60	0=Female	Unchecked	Unchecked	Checked	Unchecked	No		Yes	2=EAC of GE junction	1	Siewart type II		0=No	1=Yes	0=No	0=No	0=No	0=No	1=Yes	Unchecked	0=No	0=No	0=No	1=Yes	170	77	Yes	0=No	0=No	0=No	0=No		0=No	0=No	0=No	0=No	0=No	0=No	0=No	0=No	0=No	0=No			0=No
0499	0=No	0= No	51	1=Male	Unchecked	Checked	Unchecked	Unchecked	No		Yes	2=EAC of GE junction	1	Siewart type II		0=No	0=No	0=No	0=No	0=No	0=No	0=No	Unchecked	0=No	0=No	0=No	1=Yes	190	84.2	No	0=No	0=No	0=No	0=No		0=No	0=No	0=No	0=No	0=No	0=No	0=No	0=No	0=No	1=Yes	1=Yes		1=Yes	1=Yes
0500	0=No	0= No	60	1=Male	Unchecked	Unchecked	Checked	Unchecked	Yes	2=BE with LGD	Yes	2=EAC of GE junction	1	Siewart type I		1=Yes	0=No	0=No	0=No	0=No	0=No	0=No	Unchecked	0=No	0=No	0=No	1=Yes	178	69.1	No	0=No	0=No	0=No	0=No		0=No	0=No	0=No	0=No	0=No	0=No	0=No	0=No	0=No	1=Yes	1=Yes		1=Yes	1=Yes
0501	0=No	0= No	62	1=Male	Unchecked	Checked	Unchecked	Unchecked	No		Yes	3=ESCC	4			0=No	0=No	0=No	0=No	0=No	0=No	1=Yes	Unchecked	1=Yes	0=No	0=No	0=No		34.5182	No	0=No	0=No	0=No	1=Yes	81	0=No	0=No	0=No	0=No	1=Yes	0=No	0=No	0=No	0=No	1=Yes	0=No		1=Yes	0=No
0502	0=No	0= No	55	1=Male	Unchecked	Unchecked	Checked	Unchecked	No		Yes	2=EAC of GE junction	1	Siewart type II		1=Yes	1=Yes	0=No	0=No	0=No	0=No	0=No	Unchecked	0=No	0=No	0=No	0=No	173	69.7	No	0=No	0=No	0=No	0=No		0=No	0=No	0=No	0=No	0=No	0=No	0=No	0=No	0=No	1=Yes	1=Yes		1=Yes	0=No
0503	0=No	0= No	75	1=Male	Unchecked	Checked	Unchecked	Unchecked	No		Yes	3=ESCC	4			1=Yes	0=No	0=No	0=No	0=No	0=No	1=Yes	Checked	1=Yes	0=No	0=No	1=Yes		70	No	0=No	0=No	0=No	0=No		0=No	0=No	0=No	1=Yes	0=No	0=No	1=Yes	0=No	0=No	1=Yes	0=No	Quit > 1 year ago but < 5 years ago	1=Yes	1=Yes
0504	0=No	0= No	51	1=Male	Unchecked	Checked	Unchecked	Unchecked	No		Yes	2=EAC of GE junction	1	Siewart type II		1=Yes	0=No	0=No	1=Yes	0=No	0=No		Unchecked			0=No	0=No		50.2578	No	0=No	0=No	0=No	0=No		0=No	0=No	0=No	0=No	0=No	0=No	0=No	0=No	0=No	1=Yes	0=No	Quit > 5 years prior to diagnosis	0=No
0505	0=No	0= No	42	1=Male	Unchecked	Unchecked	Checked	Unchecked	Yes	2=BE with LGD	No		2			1=Yes	1=Yes	0=No	1=Yes	0=No	1=Yes	0=No	Unchecked	0=No	0=No	0=No	0=No			No	0=No	0=No	0=No	0=No		0=No	0=No	0=No	0=No	0=No	0=No	0=No	1=Yes	0=No	1=Yes	1=Yes		1=Yes	1=Yes
0506	0=No	0= No	46	1=Male	Unchecked	Unchecked	Checked	Unchecked	No		Yes	2=EAC of GE junction	1	Siewart type II		1=Yes	1=Yes	0=No	0=No	0=No	0=No	0=No	Unchecked	0=No	0=No	0=No	1=Yes	200	92.1	No	0=No	0=No	0=No	0=No		0=No	0=No	0=No	0=No	0=No	0=No	0=No	0=No	0=No	1=Yes	1=Yes
0507	0=No	0= No	67	1=Male	Unchecked	Checked	Unchecked	Unchecked	No		Yes	1=EAC esophagus	1			1=Yes	0=No	0=No	0=No	0=No	0=No	0=No	Unchecked	0=No	0=No	0=No	1=Yes	178	77.7	No	0=No	0=No	1=Yes	1=Yes	325	0=No	1=Yes	1=Yes	0=No	0=No	0=No	0=No	0=No	0=No	1=Yes	1=Yes		1=Yes	0=No
0508	0=No	0= No	62	1=Male	Unchecked	Unchecked	Checked	Unchecked	No		Yes	2=EAC of GE junction	1	Siewart type II		1=Yes	1=Yes	0=No	1=Yes	0=No	0=No	1=Yes	Unchecked	0=No	0=No	0=No	1=Yes	175	92.5	No	0=No	0=No	1=Yes	1=Yes	81	0=No	0=No	0=No	0=No	0=No	0=No	0=No	0=No	1=Yes	1=Yes	0=No	Quit > 5 years prior to diagnosis
0509	0=No	0= No	65	1=Male	Unchecked	Unchecked	Checked	Unchecked	Yes	3=BE with HGD	Yes	2=EAC of GE junction	1	Siewart type I		0=No	1=Yes	0=No	1=Yes	0=No	0=No	0=No	Unchecked	0=No	0=No	0=No	1=Yes	173	92	No	0=No	0=No	0=No	1=Yes	325	0=No	0=No	0=No	1=Yes	0=No	0=No	0=No	0=No	0=No	1=Yes	0=No	Quit > 5 years prior to diagnosis
0510	0=No	0= No	66	0=Female	Unchecked	Unchecked	Checked	Unchecked	No		Yes	3=ESCC	4			0=No	1=Yes	0=No	0=No	0=No	0=No	1=Yes	Unchecked	1=Yes	0=No	0=No	1=Yes		71.7	Yes	0=No	0=No	0=No	0=No		0=No	0=No	0=No	0=No	0=No	0=No	0=No	0=No	0=No	1=Yes	1=Yes		0=No
0511	0=No	0= No	74	0=Female	Unchecked	Unchecked	Checked	Unchecked	Yes	1=BE	Yes	2=EAC of GE junction	1	Siewart type I		0=No	0=No	0=No	0=No	0=No	0=No	0=No	Unchecked	0=No	0=No	0=No	1=Yes	157	66.5	No	0=No	1=Yes	1=Yes	1=Yes	325	0=No	0=No	0=No	0=No	0=No	0=No	0=No	1=Yes	1=Yes	1=Yes	0=No	Quit > 5 years prior to diagnosis
0512	0=No	0= No	70	1=Male	Unchecked	Unchecked	Checked	Unchecked	Yes	1=BE	Yes	1=EAC esophagus	1			1=Yes	1=Yes	0=No	0=No	0=No	0=No	0=No	Unchecked	0=No	0=No	0=No	1=Yes	185	78.9	No	0=No	0=No	0=No	0=No		0=No	0=No	0=No	1=Yes	0=No	0=No	1=Yes	0=No	0=No	0=No
0513	0=No	0= No	53	1=Male	Unchecked	Unchecked	Checked	Unchecked	No		Yes	2=EAC of GE junction	1	Siewart type II		1=Yes	0=No	0=No	0=No	0=No	0=No	0=No	Unchecked	0=No	0=No	0=No	1=Yes	170	65.3	No	0=No	0=No	0=No	0=No		0=No	0=No	0=No	0=No	0=No	0=No	0=No	0=No	0=No	1=Yes	1=Yes		0=No
0514	0=No	0= No	63	1=Male	Unchecked	Unchecked	Checked	Unchecked	No		Yes	1=EAC esophagus	1			1=Yes	0=No	0=No	0=No	0=No	0=No	0=No	Unchecked	0=No	0=No	0=No	1=Yes	178	81.8	No	0=No	0=No	0=No	1=Yes	81	0=No	0=No	0=No	0=No	0=No	0=No	0=No	0=No	1=Yes	1=Yes	1=Yes		1=Yes	1=Yes
0515	0=No	0= No	60	0=Female	Unchecked	Checked	Unchecked	Unchecked	Yes	1=BE	Yes	1=EAC esophagus	1			0=No	1=Yes	0=No	0=No	0=No	0=No	0=No	Unchecked	0=No	0=No	0=No	0=No		95.6	No	0=No	0=No	0=No	0=No		0=No	1=Yes	0=No	0=No	0=No	0=No	0=No	0=No	1=Yes	1=Yes	1=Yes
0516	0=No	0= No	>79	1=Male	Unchecked	Unchecked	Checked	Unchecked	Yes	1=BE	Yes	1=EAC esophagus	1			1=Yes	0=No	0=No	1=Yes	0=No	0=No	0=No	Unchecked	0=No	0=No	0=No	1=Yes	175	97.5	No	0=No	1=Yes	0=No	0=No		0=No	0=No	0=No	0=No	0=No	0=No	0=No	0=No	0=No	1=Yes	0=No	Quit > 5 years prior to diagnosis	1=Yes	0=No
0517	0=No	0= No	61	1=Male	Unchecked	Unchecked	Checked	Unchecked	Yes	1=BE	Yes	1=EAC esophagus	1			1=Yes	1=Yes	0=No	1=Yes	0=No	1=Yes	0=No	Unchecked	0=No	0=No	0=No	0=No	183	94.5	No	0=No	0=No	0=No	0=No		0=No	0=No	0=No	0=No	0=No	0=No	0=No	0=No	0=No	1=Yes	0=No	Quit > 5 years prior to diagnosis	0=No
0518	0=No	0= No	49	0=Female	Unchecked	Unchecked	Checked	Unchecked	No		Yes	2=EAC of GE junction	1	Siewart type II		1=Yes	1=Yes	0=No	0=No	0=No	0=No	0=No	Unchecked	0=No			1=Yes	401.32	126.6	No	0=No	0=No	0=No	0=No		0=No	0=No	0=No	1=Yes	0=No	0=No	0=No	0=No	1=Yes	0=No			0=No
0519	0=No	0= No	65	1=Male	Unchecked	Unchecked	Checked	Unchecked	Yes	1=BE	Yes	1=EAC esophagus	1			1=Yes	1=Yes	0=No	0=No	0=No	0=No	0=No	Unchecked	0=No	0=No	0=No	1=Yes	167	65.1	No	1=Yes	0=No	0=No	0=No		0=No	0=No	0=No	0=No	0=No	0=No	0=No	1=Yes	0=No	1=Yes	0=No		1=Yes	0=No
0520	0=No	0= No	74	1=Male	Unchecked	Unchecked	Checked	Unchecked	No		Yes	2=EAC of GE junction	1	Siewart type II		0=No	1=Yes	0=No	0=No	0=No	0=No	0=No	Unchecked	0=No	0=No	0=No	1=Yes	168	77.4	No	1=Yes	0=No	1=Yes	0=No		0=No	0=No	0=No	1=Yes	0=No	0=No	0=No	0=No	0=No	1=Yes	0=No	Quit > 5 years prior to diagnosis	0=No
0521	0=No	0= No	64	1=Male	Unchecked	Unchecked	Checked	Unchecked	No		Yes	1=EAC esophagus	1			0=No	1=Yes	0=No	0=No	0=No	0=No	0=No	Unchecked	0=No	0=No	0=No	0=No	184	108.5	No	0=No	0=No	0=No	1=Yes	81	0=No	0=No	1=Yes	1=Yes	0=No	0=No	0=No	1=Yes	0=No	1=Yes	0=No	Quit > 5 years prior to diagnosis	0=No
0522	0=No	0= No	59	0=Female	Unchecked	Unchecked	Checked	Unchecked	No		Yes	3=ESCC	4			1=Yes	1=Yes	0=No	0=No	0=No	0=No	0=No	Unchecked	0=No	0=No	0=No	1=Yes		59.8	No	0=No	0=No	1=Yes	0=No		0=No	0=No	0=No	0=No	0=No	0=No	0=No	1=Yes	0=No	1=Yes	0=No	Quit < 1 year ago	0=No
0523	0=No	0= No	67	1=Male	Unchecked	Unchecked	Checked	Unchecked	No		Yes	2=EAC of GE junction	1	Siewart type I		0=No	1=Yes	0=No	0=No	0=No	0=No	1=Yes	Unchecked			0=No	1=Yes		98.9	No	0=No	1=Yes	0=No	0=No		0=No	0=No	0=No	0=No	0=No	0=No	0=No	0=No	1=Yes	1=Yes	0=No	Quit > 5 years prior to diagnosis
0524	0=No	0= No	76	1=Male	Unchecked	Unchecked	Checked	Unchecked	No		Yes	2=EAC of GE junction	1	Siewart type II		0=No	0=No	0=No	0=No	0=No	0=No	0=No	Unchecked	0=No	0=No	0=No	1=Yes	183	40.5963	No	1=Yes	0=No	1=Yes	1=Yes	325	0=No	1=Yes	1=Yes	0=No	0=No	0=No	0=No	1=Yes	0=No	1=Yes	0=No	Quit > 5 years prior to diagnosis	1=Yes	1=Yes
0525	0=No	0= No	59	0=Female	Unchecked	Checked	Unchecked	Unchecked	No		Yes	3=ESCC	4			0=No	0=No	0=No	0=No	0=No	0=No	0=No	Unchecked	0=No	0=No	0=No	0=No			No	0=No	0=No	0=No	0=No		0=No	0=No	0=No	0=No	0=No	0=No	0=No	0=No	0=No
0526	0=No	0= No	58	1=Male	Unchecked	Unchecked	Checked	Unchecked	No		Yes	2=EAC of GE junction	1	Siewart type II		0=No	0=No	0=No	0=No	0=No	0=No	0=No	Unchecked	0=No	0=No	0=No	0=No	185	37.7387	No	0=No	0=No	0=No	0=No		0=No	0=No	0=No	0=No	1=Yes	0=No	0=No	0=No	0=No	1=Yes	0=No	Quit > 5 years prior to diagnosis	0=No
0527	0=No	0= No	56	1=Male	Unchecked	Unchecked	Checked	Unchecked	Yes		Yes	1=EAC esophagus	1			0=No	0=No	0=No	0=No	0=No	1=Yes	0=No	Unchecked	0=No	0=No	0=No	1=Yes	183	105.2	No	0=No	0=No	0=No	1=Yes		0=No	0=No	1=Yes	0=No	0=No	0=No	1=Yes	0=No	0=No	1=Yes	0=No	Quit > 5 years prior to diagnosis	1=Yes	1=Yes
0528	0=No	0= No	41	1=Male	Unchecked	Unchecked	Checked	Unchecked	No		Yes	1=EAC esophagus	1			0=No	1=Yes	0=No	0=No	0=No	0=No	0=No	Unchecked	0=No	0=No	1=Yes	1=Yes	181	88.7	No	0=No	0=No	0=No	0=No		1=Yes	0=No	0=No	0=No	0=No	0=No	0=No	0=No	0=No	0=No			0=No
0529	0=No	0= No	>79	1=Male	Unchecked	Unchecked	Checked	Unchecked	Yes	1=BE	Yes	2=EAC of GE junction	1	Siewart type II		1=Yes	1=Yes	0=No	0=No	0=No	0=No	0=No	Unchecked	0=No	0=No	1=Yes	1=Yes	166	76.6	No	1=Yes	0=No	1=Yes	0=No		0=No	0=No	0=No	0=No	0=No	0=No	0=No	0=No	0=No	1=Yes	0=No	Quit < 1 year ago
0530	0=No	0= No	60	1=Male	Unchecked	Unchecked	Checked	Unchecked	Yes	3=BE with HGD	Yes	1=EAC esophagus	1			0=No	1=Yes	0=No	1=Yes	0=No	0=No	1=Yes	Unchecked			0=No	1=Yes	185	93.3	No	0=No	1=Yes	1=Yes	0=No		0=No	0=No	0=No	1=Yes	0=No	0=No	0=No	0=No	0=No	1=Yes	1=Yes		1=Yes	0=No
0531	0=No	0= No	61	1=Male	Unchecked	Unchecked	Checked	Unchecked	No		Yes	2=EAC of GE junction	1	Siewart type II		1=Yes	1=Yes	0=No	0=No	0=No	0=No	0=No	Unchecked	0=No	0=No	0=No	1=Yes		124.3	No	1=Yes	0=No	1=Yes	1=Yes	81	0=No	0=No	0=No	0=No	0=No	0=No	0=No	0=No	0=No	1=Yes	0=No	Quit > 5 years prior to diagnosis	1=Yes	1=Yes
0532	0=No	0= No	71	0=Female	Unchecked	Checked	Unchecked	Unchecked	No		Yes	3=ESCC	4			1=Yes	1=Yes	0=No	0=No	0=No	0=No	1=Yes	Checked	1=Yes	1=Yes	0=No	0=No	160	58.8	Yes	0=No	0=No	0=No	0=No		0=No	0=No	0=No	1=Yes	0=No	0=No	1=Yes	0=No	0=No	1=Yes	0=No	Quit < 1 year ago	0=No
0533	0=No	0= No	>79	1=Male	Unchecked	Unchecked	Checked	Unchecked	Yes	1=BE	Yes	2=EAC of GE junction	1	Siewart type II		0=No	0=No	0=No	1=Yes	0=No	0=No	0=No	Unchecked	0=No	0=No	0=No	0=No	177	80.9	No	0=No	0=No	0=No	0=No		0=No	0=No	0=No	1=Yes	0=No	0=No	1=Yes	0=No	0=No	1=Yes	0=No	Quit > 5 years prior to diagnosis	1=Yes	1=Yes
0534	0=No	0= No	52	0=Female	Unchecked	Unchecked	Checked	Unchecked	No		No		0		5=Esophagitis	1=Yes	1=Yes	0=No	0=No	0=No	0=No	0=No	Unchecked	0=No	0=No	0=No	1=Yes	155	60.9	No	0=No	0=No	0=No	0=No		0=No	0=No	0=No	0=No	0=No	0=No	0=No	0=No	0=No	1=Yes	1=Yes		1=Yes	1=Yes
0535	0=No	0= No	50	1=Male	Unchecked	Unchecked	Checked	Unchecked	No		Yes	2=EAC of GE junction	1			1=Yes	1=Yes	0=No	0=No	0=No	0=No	0=No	Unchecked	0=No	0=No	0=No	1=Yes	173	102.6	No	1=Yes	0=No	1=Yes	0=No		0=No	1=Yes	1=Yes	0=No	1=Yes	0=No	0=No	0=No	0=No	1=Yes	1=Yes		0=No
0536	0=No	0= No	73	0=Female	Unchecked	Unchecked	Checked	Unchecked	Yes	3=BE with HGD	Yes	1=EAC esophagus	1			1=Yes	1=Yes	1=Yes	1=Yes	0=No	1=Yes	0=No	Unchecked	0=No	0=No	0=No	1=Yes		57	No	1=Yes	0=No	0=No	0=No		0=No	1=Yes	0=No	0=No	0=No	0=No	0=No	0=No	1=Yes	0=No			0=No
0537	0=No	0= No	65	1=Male	Unchecked	Unchecked	Checked	Unchecked	No		Yes	2=EAC of GE junction	1	Siewart type II		0=No	0=No	0=No	0=No	0=No	0=No	0=No	Unchecked	0=No	0=No	0=No	0=No	179	106.3	No	0=No	0=No	0=No	1=Yes	81	0=No	0=No	0=No	0=No	0=No	0=No	0=No	0=No	0=No	1=Yes	0=No	Quit > 5 years prior to diagnosis	1=Yes	1=Yes
0538	0=No	0= No	52	1=Male	Unchecked	Unchecked	Checked	Unchecked	Yes	3=BE with HGD	No		3			1=Yes	0=No	0=No	0=No	0=No	0=No	0=No	Unchecked	0=No	0=No	0=No	1=Yes		105.4	No	0=No	0=No	0=No	0=No		0=No	0=No	0=No	0=No	0=No	1=Yes	1=Yes	0=No	0=No	1=Yes	0=No	Quit > 5 years prior to diagnosis
0539	0=No	0= No	64	1=Male	Unchecked	Unchecked	Checked	Unchecked	No		Yes	3=ESCC	4			1=Yes	0=No	0=No	0=No	0=No	0=No	1=Yes	Checked	1=Yes	1=Yes	0=No	1=Yes	182	91.5	No	0=No	0=No	0=No	1=Yes		0=No	0=No	0=No	1=Yes	0=No	0=No	0=No	0=No	0=No	1=Yes	0=No	Quit < 1 year ago	1=Yes	1=Yes
0540	0=No	0= No	74	1=Male	Unchecked	Unchecked	Checked	Unchecked	No		Yes	2=EAC of GE junction	1	Siewart type II		0=No	0=No	0=No	0=No	0=No	0=No	0=No	Unchecked	0=No	0=No	0=No	1=Yes	185	66.1	No	0=No	1=Yes	1=Yes	0=No		0=No	0=No	0=No	1=Yes	0=No	0=No	0=No	0=No	0=No	1=Yes	0=No	Quit > 5 years prior to diagnosis	1=Yes	1=Yes
0541	0=No	0= No	21	1=Male	Checked	Unchecked	Unchecked	Unchecked	No		No		0		14=Trauma	0=No	0=No	0=No	0=No	0=No	0=No	0=No	Unchecked	0=No	0=No	0=No	0=No	180	74.84	No	0=No	0=No	0=No	0=No		0=No	0=No	0=No	0=No	0=No	0=No	0=No	0=No	0=No	0=No			0=No
0542	0=No	0= No	46	1=Male	Unchecked	Unchecked	Checked	Unchecked	No		Yes	2=EAC of GE junction	1	Siewart type II		0=No	0=No	0=No	0=No	0=No	0=No	0=No	Unchecked	0=No	0=No	0=No	0=No	175	113.4	No	1=Yes	0=No	0=No	0=No		1=Yes	0=No	0=No	1=Yes	0=No	0=No	0=No	0=No	1=Yes	1=Yes	0=No	Quit > 5 years prior to diagnosis	1=Yes	0=No
0543	0=No	0= No	63	0=Female	Unchecked	Checked	Unchecked	Unchecked	No		No		0		2=Achalasia	1=Yes	0=No	0=No	0=No	0=No	0=No	0=No	Unchecked	0=No	0=No	0=No	0=No		59.5	No	1=Yes	0=No	0=No	0=No		0=No	0=No	0=No	0=No	0=No	0=No	0=No	0=No	0=No	0=No			0=No
0544	0=No	0= No	58	0=Female	Unchecked	Checked	Unchecked	Unchecked	No		No		0		1=Autoimmune esophagitis	0=No	0=No	0=No	0=No	0=No	0=No	0=No	Unchecked	0=No	0=No	0=No	0=No	155	66	No	0=No	1=Yes	0=No	0=No		0=No	0=No	0=No	0=No	0=No	0=No	0=No	0=No	0=No	0=No			0=No
0545	0=No	0= No	70	1=Male	Unchecked	Checked	Unchecked	Unchecked	No		Yes	3=ESCC	4			1=Yes	0=No	0=No	0=No	0=No		1=Yes	Unchecked			0=No	0=No	174	73.4	No	0=No	0=No	0=No	0=No		0=No	0=No	0=No	0=No	0=No	0=No	0=No	0=No	0=No	1=Yes	1=Yes		1=Yes	1=Yes
0546	0=No	0= No	68	1=Male	Unchecked	Unchecked	Checked	Unchecked	No		Yes	7=Other cancer choices	0			1=Yes	1=Yes	0=No	0=No	0=No	0=No	0=No	Unchecked	0=No	0=No	0=No	0=No		115	No	0=No	0=No	0=No	0=No		0=No	0=No	0=No	1=Yes	1=Yes	0=No	1=Yes	1=Yes	0=No	1=Yes	0=No	Quit > 5 years prior to diagnosis
0547	0=No	0= No	58	0=Female	Unchecked	Unchecked	Checked	Unchecked	No		Yes	2=EAC of GE junction	1	Siewart type II		0=No	0=No	0=No	0=No	0=No	0=No	0=No	Unchecked	0=No	0=No	0=No	1=Yes	178	87.4	No	0=No	0=No	1=Yes	1=Yes		0=No	0=No	0=No	0=No	0=No	0=No	0=No	1=Yes	1=Yes	0=No			1=Yes	1=Yes
0548	0=No	0= No	77	1=Male	Unchecked	Unchecked	Checked	Unchecked	No		Yes	3=ESCC	4			1=Yes	0=No	0=No	0=No	0=No	0=No	0=No	Unchecked	0=No	0=No	0=No	1=Yes	180	80	No	0=No	0=No	0=No	0=No		0=No	0=No	0=No	0=No	0=No	0=No	0=No	1=Yes	1=Yes	1=Yes	0=No	Quit > 5 years prior to diagnosis	1=Yes	0=No
0549	0=No	0= No	75	1=Male	Unchecked	Unchecked	Checked	Unchecked	No		Yes	2=EAC of GE junction	1	Siewart type II		1=Yes	0=No	0=No	0=No	0=No	0=No	0=No	Unchecked	0=No	0=No	0=No	1=Yes	161	59.4	No	1=Yes	0=No	0=No	0=No		0=No	1=Yes	1=Yes	0=No	0=No	0=No	0=No	0=No	0=No	1=Yes	0=No	Quit > 5 years prior to diagnosis	0=No
0550	0=No	0= No	75	1=Male	Unchecked	Unchecked	Checked	Unchecked	No		No		0			0=No	0=No	0=No	0=No	0=No	0=No	1=Yes	Unchecked							No	0=No	1=Yes	0=No	0=No		0=No	0=No	0=No	0=No	0=No	0=No	0=No	1=Yes	0=No
0551	0=No	0= No	73	0=Female	Unchecked	Unchecked	Checked	Unchecked	No		Yes	3=ESCC	4			1=Yes	1=Yes	0=No	0=No	0=No	0=No	0=No	Unchecked	0=No	0=No	0=No	0=No	167	75.5	No	0=No	1=Yes	0=No	0=No		0=No	0=No	0=No	1=Yes	0=No	0=No	0=No	0=No	0=No	1=Yes	0=No	Quit > 5 years prior to diagnosis	0=No
0552	0=No	0= No	72	0=Female	Unchecked	Unchecked	Checked	Unchecked	No		Yes	8=GE junction SCC	4			1=Yes	1=Yes	0=No	0=No	0=No	0=No	0=No	Unchecked	0=No	0=No	0=No	0=No	170	86.6	No	0=No	0=No	0=No	0=No		0=No	0=No	0=No	0=No	0=No	0=No	0=No	0=No	0=No	1=Yes	1=Yes		1=Yes	1=Yes
0553	0=No	0= No	62	1=Male	Unchecked	Unchecked	Checked	Unchecked	No		Yes	7=Other cancer choices	0			0=No	0=No	0=No	0=No	0=No	0=No	0=No	Unchecked	0=No	0=No	0=No	1=Yes	175	82.4	No	1=Yes	0=No	0=No	0=No		0=No	0=No	1=Yes	0=No	0=No	0=No	0=No	0=No	0=No	1=Yes	0=No	Quit > 5 years prior to diagnosis	0=No
0554	0=No	0= No	67	0=Female	Unchecked	Unchecked	Checked	Unchecked	No		Yes	3=ESCC	4			1=Yes	1=Yes	0=No	0=No	0=No	0=No	1=Yes	Unchecked			0=No	1=Yes		59.4	No	0=No	1=Yes	0=No	0=No		0=No	0=No	0=No	0=No	0=No	0=No	0=No	0=No	0=No	1=Yes	1=Yes		1=Yes	1=Yes
0555	0=No	0= No	64	1=Male	Unchecked	Unchecked	Checked	Unchecked	No		Yes	2=EAC of GE junction	1	Siewart type III		1=Yes	1=Yes	0=No	0=No	0=No	0=No	0=No	Unchecked	0=No	0=No	0=No	1=Yes	177	70.9	No	0=No	0=No	0=No	0=No		0=No	0=No	0=No	0=No	0=No	0=No	0=No	0=No	0=No	1=Yes	1=Yes		1=Yes	1=Yes
0556	0=No	0= No	65	1=Male	Unchecked	Unchecked	Checked	Unchecked	No		Yes	2=EAC of GE junction	1	Siewart type II		0=No	0=No	0=No	0=No	0=No	0=No	1=Yes	Unchecked	0=No	0=No	0=No	1=Yes	144	95.6	No	1=Yes	0=No	0=No	0=No		0=No	0=No	1=Yes	0=No	0=No	0=No	0=No	0=No	0=No	1=Yes	0=No	Quit > 5 years prior to diagnosis	0=No
0557	0=No	0= No	73	1=Male	Unchecked	Unchecked	Checked	Unchecked	Yes	1=BE	Yes	2=EAC of GE junction	1	Siewart type II		1=Yes	1=Yes	0=No	1=Yes	0=No	0=No	0=No	Unchecked	0=No	0=No	0=No	0=No	173	68.1	Yes	0=No	0=No	1=Yes	0=No		0=No	0=No	0=No	0=No	0=No	0=No	0=No	0=No	0=No	1=Yes	0=No	Quit > 5 years prior to diagnosis	1=Yes	1=Yes
0558	0=No	0= No	73	1=Male	Unchecked	Unchecked	Checked	Unchecked	Yes	3=BE with HGD	Yes	2=EAC of GE junction	1	Siewart type I		1=Yes	1=Yes	0=No	1=Yes	0=No	0=No	1=Yes	Unchecked	0=No	0=No	0=No	0=No		92.6	No	0=No	0=No	1=Yes	0=No		0=No	0=No	0=No	0=No	0=No	0=No	0=No	0=No	0=No	0=No			0=No
0559	0=No	0= No	68	1=Male	Unchecked	Unchecked	Checked	Unchecked	No		Yes	2=EAC of GE junction	1	Siewart type III		1=Yes	1=Yes	0=No	0=No	0=No	0=No	0=No	Unchecked	0=No	0=No	0=No	1=Yes	173	87.9	No	0=No	1=Yes	0=No	0=No		0=No	1=Yes	1=Yes	0=No	0=No	0=No	0=No	0=No	0=No	1=Yes	0=No	Quit > 5 years prior to diagnosis	0=No
0560	0=No	0= No	63	1=Male	Unchecked	Unchecked	Checked	Unchecked	Yes	2=BE with LGD	Yes	1=EAC esophagus	1			1=Yes	1=Yes	0=No	0=No	0=No	0=No	1=Yes	Unchecked	0=No	0=No	0=No	1=Yes	193	102.5	No	0=No	0=No	1=Yes	1=Yes		0=No	0=No	0=No	0=No	0=No	0=No	0=No	0=No	0=No	1=Yes	0=No	Quit < 1 year ago	1=Yes	1=Yes
0561	0=No	0= No	75	1=Male	Unchecked	Unchecked	Checked	Unchecked	Yes	2=BE with LGD	No		2			1=Yes	1=Yes	0=No	1=Yes	0=No	0=No	1=Yes	Unchecked	0=No	0=No	0=No	0=No	170	100	No	0=No	1=Yes	1=Yes	0=No		0=No	0=No	0=No	1=Yes	0=No	0=No	0=No	0=No	1=Yes	1=Yes	0=No	Quit > 5 years prior to diagnosis	1=Yes	1=Yes
0562	0=No	0= No	68	0=Female	Unchecked	Unchecked	Checked	Unchecked	Yes	1=BE	Yes	2=EAC of GE junction	1	Siewart type II		1=Yes	1=Yes	0=No	0=No	0=No	0=No	1=Yes	Unchecked	1=Yes	1=Yes	0=No	1=Yes		65	Yes	0=No	0=No	1=Yes	0=No		0=No	0=No	0=No	0=No	0=No	0=No	0=No	1=Yes	1=Yes	1=Yes	0=No	Quit > 5 years prior to diagnosis	1=Yes	1=Yes
0563	0=No	0= No	71	1=Male	Unchecked	Unchecked	Checked	Unchecked	Yes	3=BE with HGD	Yes	1=EAC esophagus	1			1=Yes	1=Yes	0=No	1=Yes	0=No	0=No	0=No	Unchecked	0=No	0=No	0=No	0=No	175	85.3	No	1=Yes	0=No	1=Yes	1=Yes		0=No	0=No	1=Yes	1=Yes	0=No	0=No	1=Yes	0=No	0=No	1=Yes	1=Yes		1=Yes	1=Yes
0564	0=No	0= No	53	1=Male	Unchecked	Unchecked	Checked	Unchecked	No		Yes	2=EAC of GE junction	1	Siewart type II		1=Yes	1=Yes	0=No	0=No	0=No	0=No	1=Yes	Unchecked	0=No	0=No	0=No	1=Yes	178	86.4	No	0=No	0=No	0=No	0=No		0=No	0=No	0=No	1=Yes	0=No	0=No	0=No	0=No	0=No	1=Yes	0=No	Quit > 5 years prior to diagnosis	1=Yes	1=Yes
0565	0=No	0= No	65	1=Male	Unchecked	Checked	Unchecked	Unchecked	No		Yes	3=ESCC	4			1=Yes	1=Yes	0=No	0=No	0=No	0=No	0=No	Unchecked	0=No	0=No	0=No	1=Yes	169	61.3	No	0=No	0=No	0=No	0=No		1=Yes	1=Yes	1=Yes	0=No	0=No	0=No	0=No	0=No	0=No	1=Yes	0=No	Quit > 1 year ago but < 5 years ago	1=Yes	0=No
0566	0=No	0= No	63	1=Male	Unchecked	Unchecked	Checked	Unchecked	No		Yes	3=ESCC	4			0=No	0=No	0=No	0=No	0=No	0=No	1=Yes	Unchecked	0=No	0=No	0=No	0=No	183	90	No	0=No	0=No	0=No	0=No		0=No	1=Yes	0=No	0=No	0=No	0=No	0=No	0=No	0=No	1=Yes	1=Yes		1=Yes	0=No
0567	0=No	0= No	64	1=Male	Unchecked	Unchecked	Checked	Unchecked	Yes	3=BE with HGD	No		3			1=Yes	1=Yes	0=No	1=Yes	1=Yes	0=No	0=No	Unchecked	0=No	0=No	0=No	0=No		101.8	No	0=No	0=No	0=No	1=Yes	81	0=No	0=No	1=Yes	0=No	0=No	1=Yes	0=No	1=Yes	0=No	1=Yes	0=No		0=No
0568	0=No	0= No	33	1=Male	Unchecked	Unchecked	Checked	Unchecked	No		Yes	2=EAC of GE junction	1	Siewart type II		1=Yes	0=No	0=No	0=No	0=No	0=No	1=Yes	Unchecked		1=Yes	0=No	1=Yes	174	84.6	No	0=No	0=No	0=No	0=No		0=No	0=No	0=No	0=No	0=No	0=No	0=No	0=No	0=No	0=No		Never	1=Yes	1=Yes
0569	0=No	0= No	53	1=Male	Unchecked	Unchecked	Checked	Unchecked	Yes	2=BE with LGD	Yes	2=EAC of GE junction	1	Siewart type II		1=Yes	1=Yes	0=No	1=Yes	0=No		0=No	Unchecked	0=No	0=No	0=No	0=No	173	112.7	No	1=Yes	1=Yes	1=Yes	0=No		0=No	1=Yes	0=No	1=Yes	0=No	1=Yes	1=Yes	0=No	0=No	1=Yes	0=No	Quit > 5 years prior to diagnosis	1=Yes	0=No
0570	0=No	0= No	78	0=Female	Unchecked	Unchecked	Checked	Unchecked	No		Yes	2=EAC of GE junction	1	Siewart type III		1=Yes	1=Yes	0=No	0=No	0=No	0=No	0=No	Unchecked	0=No	0=No	0=No	1=Yes		62.6	No	0=No	1=Yes	0=No	0=No		0=No	0=No	0=No	0=No	0=No	0=No	0=No	1=Yes	0=No	1=Yes	0=No		1=Yes	1=Yes
0571	0=No	0= No	61	1=Male	Unchecked	Unchecked	Checked	Unchecked	Yes	3=BE with HGD	No		3			1=Yes	1=Yes	0=No	0=No	0=No	0=No	0=No	Unchecked	0=No	0=No	0=No	1=Yes	178	72	No	0=No	0=No	1=Yes	0=No		0=No	0=No	0=No	1=Yes	1=Yes	0=No	0=No	0=No	1=Yes	1=Yes	1=Yes		1=Yes	1=Yes
0572	0=No	0= No	56	1=Male	Unchecked	Unchecked	Checked	Unchecked	No		Yes	2=EAC of GE junction	1	Siewart type II		1=Yes	0=No	0=No	0=No	0=No	0=No	0=No	Unchecked	0=No	0=No	0=No	1=Yes	175	95.6	No	0=No	0=No	0=No	0=No		0=No	0=No	0=No	1=Yes	1=Yes	0=No	0=No	0=No	0=No	1=Yes	0=No	Quit > 5 years prior to diagnosis	1=Yes	1=Yes
0573	0=No	0= No	61	1=Male	Unchecked	Unchecked	Checked	Unchecked	No		Yes	2=EAC of GE junction	1	Siewart type II		0=No	0=No	0=No	0=No	0=No	0=No	0=No	Unchecked	0=No	0=No	0=No	1=Yes		62.7	No	0=No	0=No	0=No	0=No		0=No	0=No	0=No	0=No	0=No	0=No	1=Yes	0=No	0=No	1=Yes	0=No		0=No
0574	0=No	0= No	65	1=Male	Unchecked	Unchecked	Checked	Unchecked	Yes	1=BE	Yes	1=EAC esophagus	1			1=Yes	1=Yes	0=No	0=No	0=No	0=No	0=No	Unchecked	0=No	0=No	0=No	1=Yes	174	90	No	0=No	0=No	0=No	1=Yes	81	0=No	0=No	0=No	1=Yes	0=No	0=No	0=No	0=No	0=No	0=No		Never	1=Yes	1=Yes
0575	0=No	0= No	>79	1=Male	Unchecked	Unchecked	Checked	Unchecked	No		Yes	2=EAC of GE junction	1	Siewart type I		1=Yes	1=Yes	0=No	0=No	0=No	0=No	1=Yes	Unchecked	1=Yes	0=No	0=No	0=No		80.1	No	0=No	0=No	0=No	0=No		0=No	0=No	0=No	0=No	0=No	0=No	0=No	0=No	1=Yes				1=Yes	1=Yes
0576	0=No	0= No	49	1=Male	Unchecked	Unchecked	Checked	Unchecked	No		Yes	2=EAC of GE junction	1	Siewart type II		1=Yes	1=Yes	0=No	0=No	0=No	0=No	0=No	Unchecked	0=No	0=No	0=No	1=Yes	181	95.6	No	0=No	0=No	0=No	0=No		0=No	0=No	0=No	0=No	0=No	0=No	0=No	0=No	1=Yes	1=Yes	0=No	Quit > 5 years prior to diagnosis	1=Yes	1=Yes
0577	0=No	0= No	42	1=Male	Unchecked	Unchecked	Checked	Unchecked	No		Yes	7=Other cancer choices	0			1=Yes	1=Yes	0=No	0=No	0=No	0=No	0=No	Unchecked	0=No	0=No	0=No	1=Yes	180	80.4	No	0=No	0=No	0=No	0=No		0=No	0=No	0=No	0=No	0=No	0=No	0=No	0=No	0=No				1=Yes	1=Yes
0578	0=No	0= No	45	0=Female	Unchecked	Unchecked	Checked	Unchecked	No		Yes	2=EAC of GE junction	1	Siewart type III		1=Yes	0=No	0=No	0=No	0=No	0=No	0=No	Unchecked	0=No	0=No	0=No	1=Yes	170.18	133.3	No	0=No	0=No	0=No	0=No		0=No	0=No	0=No	0=No	0=No	0=No	0=No	0=No	1=Yes	1=Yes	0=No		0=No
0579	0=No	0= No	61	1=Male	Unchecked	Unchecked	Checked	Unchecked	Yes	1=BE	Yes	2=EAC of GE junction	1	Siewart type I		1=Yes	0=No	0=No	0=No	0=No	0=No	0=No	Unchecked	0=No	0=No	0=No	1=Yes	182	122.8	No	1=Yes	0=No	1=Yes	0=No		0=No	0=No	0=No	1=Yes	0=No	0=No	0=No	0=No	1=Yes	0=No			0=No
0580	0=No	0= No	67	1=Male	Unchecked	Unchecked	Checked	Unchecked	Yes	3=BE with HGD	Yes	2=EAC of GE junction	1	Siewart type I		1=Yes	1=Yes	0=No	1=Yes	1=Yes	0=No	0=No	Unchecked	0=No	0=No	0=No	0=No		71.7	No	1=Yes	0=No	0=No	1=Yes		0=No	1=Yes	1=Yes	0=No	0=No	1=Yes	0=No	0=No	0=No	1=Yes	0=No	Quit > 5 years prior to diagnosis	1=Yes	0=No
0581	0=No	0= No	68	1=Male	Unchecked	Unchecked	Checked	Unchecked	No		Yes	2=EAC of GE junction	1	Siewart type II		0=No	1=Yes	0=No	0=No	0=No	0=No	0=No	Unchecked	0=No	0=No	0=No	0=No		52.4	No	0=No	0=No	1=Yes	0=No		0=No	0=No	0=No	0=No	0=No	0=No	1=Yes	0=No	0=No	0=No			0=No
0582	0=No	0= No	>79	1=Male	Unchecked	Unchecked	Checked	Unchecked	Yes	3=BE with HGD	Yes	7=Other cancer choices	3			1=Yes	0=No	0=No	0=No	0=No	0=No	1=Yes	Unchecked			0=No	1=Yes			No	1=Yes	0=No	0=No	0=No		0=No	0=No	0=No	1=Yes	0=No	0=No	1=Yes	0=No	1=Yes	1=Yes	0=No	Quit > 5 years prior to diagnosis	1=Yes	1=Yes
0583	0=No	0= No	70	1=Male	Unchecked	Unchecked	Checked	Unchecked	No		Yes	2=EAC of GE junction	1	Siewart type II		0=No	0=No	0=No	0=No	0=No	0=No	1=Yes	Unchecked				1=Yes	194	93.1	No	0=No	0=No	0=No	0=No		0=No	0=No	0=No	1=Yes	0=No	0=No	1=Yes	0=No	0=No	1=Yes	0=No	Quit < 1 year ago	1=Yes	1=Yes
0584	0=No	0= No	41	1=Male	Unchecked	Unchecked	Checked	Unchecked	Yes	3=BE with HGD	No		3			1=Yes	1=Yes	0=No	1=Yes	0=No	1=Yes	0=No	Unchecked	0=No	0=No	0=No	0=No	177	82.3	No	0=No	0=No	0=No	0=No		0=No	0=No	0=No	0=No	0=No	0=No	0=No	0=No	1=Yes	1=Yes	1=Yes		1=Yes	1=Yes
0585	0=No	0= No	62	1=Male	Unchecked	Unchecked	Checked	Unchecked	No		Yes	2=EAC of GE junction	1	Siewart type II		1=Yes	1=Yes	0=No	0=No	0=No	0=No	0=No	Unchecked	0=No	0=No	0=No	0=No	187	81.4	No	0=No	0=No	0=No	0=No		0=No	0=No	0=No	1=Yes	0=No	0=No	0=No	0=No	0=No	1=Yes	1=Yes		0=No
0586	0=No	0= No	61	1=Male	Unchecked	Unchecked	Checked	Unchecked	No		Yes	2=EAC of GE junction	1	Siewart type II		0=No	1=Yes	0=No	0=No	0=No	0=No	0=No	Unchecked	0=No	0=No	0=No	1=Yes	183	120.7	No	1=Yes	0=No	1=Yes	0=No		0=No	0=No	0=No	0=No	0=No	0=No	0=No	0=No	1=Yes	1=Yes	0=No	Quit > 5 years prior to diagnosis	0=No
0587	0=No	0= No	46	1=Male	Unchecked	Unchecked	Checked	Unchecked	No		Yes	2=EAC of GE junction	1	Siewart type II		0=No	0=No	0=No	0=No	0=No	0=No	0=No	Unchecked	0=No	0=No	0=No	0=No	462.28	86	No	1=Yes	0=No	0=No	0=No		0=No	0=No	0=No	0=No	0=No	0=No	0=No	0=No	0=No	1=Yes	1=Yes		0=No
0588	0=No	0= No	60	1=Male	Unchecked	Checked	Unchecked	Unchecked	No		Yes	7=Other cancer choices	0			0=No	0=No	0=No	0=No	0=No	0=No	0=No	Unchecked	0=No	0=No	0=No	0=No	167	58.4	No	0=No	0=No	0=No	0=No		0=No	0=No	0=No	0=No	0=No	0=No	0=No	0=No	0=No	0=No			0=No
0589	0=No	0= No	75	1=Male	Unchecked	Unchecked	Checked	Unchecked	Yes	1=BE	Yes	1=EAC esophagus	1			0=No	1=Yes	0=No	1=Yes	0=No	0=No	1=Yes	Unchecked	1=Yes		0=No	1=Yes			No	1=Yes	0=No	0=No	0=No		0=No	0=No	1=Yes	1=Yes	1=Yes	0=No	1=Yes	0=No	0=No	0=No		Never	1=Yes	1=Yes
0590	0=No	0= No	63	1=Male	Unchecked	Unchecked	Checked	Unchecked	Yes	4=BE with IMAC (select highest diagnosis for BE)	Yes	1=EAC esophagus	1			1=Yes	1=Yes	0=No	1=Yes	1=Yes	0=No	0=No	Unchecked	0=No	0=No	0=No	0=No	175	87.6	No	1=Yes	0=No	0=No	0=No		0=No	0=No	0=No	0=No	0=No	0=No	0=No	0=No	1=Yes	1=Yes	0=No	Quit > 5 years prior to diagnosis	0=No
0591	0=No	0= No	79	0=Female	Unchecked	Checked	Unchecked	Unchecked	No		Yes	2=EAC of GE junction	1	Siewart type II		1=Yes	1=Yes	0=No	0=No	0=No	0=No	1=Yes	Unchecked			0=No	1=Yes	164	73.2	No	1=Yes	0=No	0=No	0=No		0=No	0=No	0=No	0=No	0=No	0=No	0=No	0=No	0=No	1=Yes	0=No	Quit > 5 years prior to diagnosis	0=No
0592	0=No	0= No	67	1=Male	Unchecked	Checked	Unchecked	Unchecked	Yes	3=BE with HGD	Yes	1=EAC esophagus	1			0=No	1=Yes	0=No	0=No	0=No	0=No	1=Yes	Unchecked	1=Yes	1=Yes	0=No	1=Yes		69	No	1=Yes	0=No	1=Yes	1=Yes	81	0=No	1=Yes	1=Yes	0=No	1=Yes	1=Yes	0=No	0=No	0=No	1=Yes	1=Yes		0=No
0593	0=No	0= No	67	1=Male	Unchecked	Unchecked	Checked	Unchecked	Yes	3=BE with HGD	Yes	2=EAC of GE junction	1	Siewart type II		0=No	1=Yes	0=No	1=Yes	0=No	0=No	0=No	Unchecked	0=No	0=No	0=No	1=Yes		83	No	0=No	0=No	1=Yes	1=Yes		0=No	0=No	0=No	0=No	0=No	0=No	0=No	0=No	0=No	1=Yes	0=No	Quit > 5 years prior to diagnosis	0=No
0594	0=No	0= No	63	1=Male	Unchecked	Unchecked	Unchecked	Checked	Yes	3=BE with HGD	Yes	1=EAC esophagus	1			1=Yes	1=Yes	0=No	1=Yes	1=Yes	0=No	0=No	Unchecked	0=No	0=No	0=No	0=No	161	67	No	0=No	0=No	1=Yes	0=No		0=No	0=No	0=No	0=No	0=No	0=No	0=No	0=No	0=No	0=No			1=Yes	0=No
0595	0=No	0= No	62	1=Male	Unchecked	Unchecked	Checked	Unchecked	Yes	2=BE with LGD	Yes	2=EAC of GE junction	1	Siewart type I		1=Yes	1=Yes	0=No	0=No	0=No	0=No	0=No	Unchecked	0=No	0=No	0=No	0=No	172	89	No	0=No	0=No	0=No	0=No		0=No	0=No	0=No	0=No	1=Yes	0=No	0=No	0=No	0=No	1=Yes	1=Yes		1=Yes	1=Yes
0596	0=No	0= No	56	0=Female	Unchecked	Unchecked	Checked	Unchecked	No		Yes	2=EAC of GE junction	1	Siewart type II		1=Yes	1=Yes	0=No	0=No	0=No	0=No	0=No	Unchecked	0=No	0=No	0=No	0=No	158	64.9	No	0=No	0=No	0=No	0=No		0=No	0=No	0=No	0=No	0=No	0=No	0=No	0=No	0=No	1=Yes	1=Yes		0=No
0597	0=No	0= No	54	0=Female	Unchecked	Unchecked	Checked	Unchecked	Yes	1=BE	Yes	1=EAC esophagus	1			1=Yes	1=Yes	0=No	0=No	0=No	0=No	0=No	Unchecked	0=No	0=No	0=No	1=Yes	168	70.9	No	0=No	0=No	0=No	0=No		0=No	0=No	0=No	0=No	0=No	0=No	0=No	0=No	1=Yes	1=Yes	1=Yes
0598	0=No	0= No	49	0=Female	Unchecked	Unchecked	Checked	Unchecked	Yes	3=BE with HGD	No		3			0=No	0=No	0=No	1=Yes	0=No	0=No	0=No	Unchecked	0=No	0=No	0=No	0=No	152.4	109.587	No	0=No	0=No	0=No	0=No		0=No	0=No	0=No	0=No	0=No	0=No	0=No	0=No	0=No	0=No			1=Yes	1=Yes
0599	0=No	0= No	53	1=Male	Unchecked	Unchecked	Checked	Unchecked	No		Yes	1=EAC esophagus	1			0=No	0=No	0=No	0=No	0=No	0=No	0=No	Unchecked	0=No	0=No	0=No	1=Yes		127.2	No	0=No	0=No	0=No	0=No		0=No	0=No	0=No	0=No	0=No	0=No	0=No	0=No	0=No	0=No			0=No
0600	0=No	0= No	54	1=Male	Unchecked	Unchecked	Checked	Unchecked	No		Yes	3=ESCC	4			0=No	1=Yes	0=No	0=No	0=No	0=No	0=No	Unchecked	0=No	0=No	0=No	1=Yes	185	61.9	No	0=No	0=No	0=No	0=No		0=No	0=No	0=No	0=No	0=No	0=No	0=No	0=No	0=No	1=Yes	1=Yes		1=Yes	1=Yes
0601	0=No	0= No	69	0=Female	Checked	Unchecked	Unchecked	Unchecked	No		Yes	3=ESCC	4			1=Yes	1=Yes	0=No	0=No	0=No	0=No	0=No	Unchecked	0=No	0=No	0=No	1=Yes	158	50.4	No	0=No	1=Yes	0=No	0=No		0=No	0=No	0=No	0=No	1=Yes	0=No	0=No	1=Yes	0=No	0=No			0=No
0602	0=No	0= No	64	1=Male	Unchecked	Unchecked	Checked	Unchecked	No		Yes	2=EAC of GE junction	1	Siewart type II		1=Yes	0=No	0=No	0=No	0=No	0=No	0=No	Unchecked	0=No	0=No	0=No	1=Yes	177	91.4	No	0=No	0=No	0=No	0=No		0=No	0=No	0=No	0=No	0=No	0=No	0=No	0=No	0=No	0=No		Never	1=Yes	0=No
0603	0=No	0= No	65	1=Male	Unchecked	Unchecked	Checked	Unchecked	No		Yes	2=EAC of GE junction	1	Siewart type II		0=No	0=No	0=No	0=No	0=No		0=No	Unchecked	0=No	0=No	0=No	1=Yes	183	132.1	No	1=Yes	1=Yes	0=No	1=Yes	81	0=No	0=No	1=Yes	0=No	0=No	0=No	1=Yes	1=Yes	1=Yes	1=Yes	0=No	Quit > 5 years prior to diagnosis	0=No
0604	0=No	1=Yes	67	1=Male	Unchecked	Checked	Unchecked	Unchecked					0			0=No	0=No	1=Yes	0=No	0=No	0=No	0=No	Unchecked			0=No				No	0=No	0=No	0=No	1=Yes	325	0=No	0=No	0=No	0=No	1=Yes	0=No	1=Yes	0=No	0=No	0=No			0=No
0605	0=No	1=Yes	63	1=Male	Unchecked	Checked	Unchecked	Unchecked					0			0=No	0=No	0=No	0=No	0=No	0=No	1=Yes	Unchecked			0=No	0=No			No	0=No	0=No	0=No	0=No		0=No	0=No	1=Yes	1=Yes	0=No	0=No	1=Yes	0=No	0=No	1=Yes	0=No		1=Yes	0=No
0606	0=No	1=Yes	60	1=Male	Unchecked	Checked	Unchecked	Unchecked					0			0=No	0=No	0=No	0=No	0=No	0=No	1=Yes	Unchecked			0=No	1=Yes			No	1=Yes	0=No	0=No	1=Yes	325	0=No	1=Yes	1=Yes	1=Yes	0=No	1=Yes	0=No	0=No	0=No	1=Yes	0=No	Quit > 5 years prior to diagnosis	1=Yes	1=Yes
0607	0=No	1=Yes	54	1=Male	Unchecked	Checked	Unchecked	Unchecked					0			1=Yes	1=Yes	0=No	0=No	0=No	0=No	0=No	Unchecked	0=No	0=No	0=No	1=Yes			No	1=Yes	0=No	0=No	0=No		0=No	0=No	0=No	1=Yes	0=No	0=No	0=No	0=No	0=No	1=Yes	0=No	Quit < 1 year ago	1=Yes	0=No
0608	0=No	1=Yes	59	1=Male	Checked	Unchecked	Unchecked	Unchecked					0			1=Yes	1=Yes	0=No	0=No	0=No	0=No	0=No	Unchecked	0=No	0=No	0=No	0=No			No	1=Yes	0=No	0=No	0=No		0=No	0=No	0=No	1=Yes	0=No	1=Yes	0=No	1=Yes	0=No	1=Yes	1=Yes		1=Yes	1=Yes
0609	0=No	1=Yes	62	1=Male	Unchecked	Unchecked	Checked	Unchecked					0			0=No	0=No	0=No	0=No	0=No	0=No	0=No	Unchecked	0=No	0=No	0=No	0=No			No	1=Yes	0=No	1=Yes	0=No		0=No	0=No	1=Yes	0=No	0=No	0=No	0=No	0=No	0=No	0=No			0=No
0610	0=No	1=Yes	60	1=Male	Unchecked	Checked	Unchecked	Unchecked					0			0=No	0=No	0=No	0=No	0=No	0=No	0=No	Unchecked	0=No	0=No	0=No	1=Yes			No	1=Yes	0=No	1=Yes	1=Yes	325	1=Yes	0=No	1=Yes	1=Yes	0=No	0=No	1=Yes	1=Yes	0=No	1=Yes	1=Yes		0=No
0611	0=No	1=Yes	58	1=Male	Unchecked	Unchecked	Checked	Unchecked					0			1=Yes	1=Yes	0=No	0=No	0=No	0=No	0=No	Unchecked	0=No	0=No	0=No	0=No			No	1=Yes	1=Yes	1=Yes	1=Yes	81	0=No	0=No	1=Yes	1=Yes	0=No	0=No	1=Yes	0=No	0=No	0=No			0=No
0612	0=No	1=Yes	67	1=Male	Unchecked	Checked	Unchecked	Unchecked					0			0=No	0=No	0=No	0=No	0=No	0=No	1=Yes	Unchecked			0=No	0=No			No	0=No	1=Yes	0=No	1=Yes	81	0=No	0=No	0=No	0=No	0=No	0=No	0=No	0=No	0=No	1=Yes	0=No	Quit > 5 years prior to diagnosis	0=No
0613	0=No	1=Yes	65	1=Male	Unchecked	Unchecked	Unchecked	Unchecked					0			0=No	0=No	0=No	0=No	0=No	0=No	1=Yes	Checked			0=No	0=No			No	0=No	0=No	0=No	0=No		0=No	0=No	0=No	1=Yes	1=Yes	0=No	0=No	0=No	0=No	1=Yes	0=No	Quit > 5 years prior to diagnosis
0614	0=No	1=Yes	57	1=Male	Unchecked	Unchecked	Checked	Unchecked					0			1=Yes	0=No	1=Yes	0=No	0=No	0=No	1=Yes	Unchecked			0=No	0=No	172	88.2	No	0=No	0=No	0=No	0=No		0=No	0=No	0=No	0=No	0=No	0=No	0=No	0=No	0=No	1=Yes	0=No		1=Yes	1=Yes
0615	0=No	1=Yes	66	1=Male	Unchecked	Unchecked	Checked	Unchecked					0			0=No	0=No	0=No	0=No	0=No	0=No	1=Yes	Unchecked					180	114.2	No	1=Yes	0=No	0=No	1=Yes	81	0=No	0=No	1=Yes	1=Yes	0=No	1=Yes	1=Yes	0=No	0=No	1=Yes	0=No		1=Yes	0=No
0616	0=No	1=Yes	56	1=Male	Unchecked	Unchecked	Checked	Unchecked					0			0=No	0=No	0=No	0=No	0=No	0=No	0=No	Unchecked	0=No	0=No	0=No	0=No		72.5744	No	0=No	0=No	0=No	0=No		0=No	0=No	0=No	1=Yes	0=No	0=No	0=No	0=No	0=No	1=Yes	0=No		1=Yes	1=Yes
0617	0=No	1=Yes	68	1=Male	Unchecked	Unchecked	Checked	Unchecked					0			1=Yes	1=Yes	0=No	0=No	0=No	0=No	0=No	Unchecked	0=No	0=No	0=No	0=No	175	103.4	No	1=Yes	0=No	1=Yes	1=Yes	81	0=No	1=Yes	1=Yes	1=Yes	1=Yes	1=Yes	0=No	0=No	0=No	1=Yes	0=No	Quit > 5 years prior to diagnosis	1=Yes	0=No
0618	0=No	1=Yes	58	1=Male	Unchecked	Unchecked	Unchecked	Unchecked					0			1=Yes	1=Yes	0=No	0=No	0=No	0=No	0=No	Unchecked	0=No	0=No	0=No	0=No	173	79.9	No	0=No	0=No	1=Yes	1=Yes	81	0=No	1=Yes	1=Yes	0=No	0=No	0=No	1=Yes	0=No	0=No	1=Yes	0=No	Quit > 5 years prior to diagnosis	1=Yes	1=Yes
0619	0=No	1=Yes	57	1=Male	Unchecked	Unchecked	Unchecked	Unchecked					0			1=Yes	1=Yes	0=No	0=No	0=No	0=No	0=No	Unchecked	0=No	0=No	0=No	0=No	180	130	No	1=Yes	0=No	1=Yes	1=Yes	81	0=No	1=Yes	1=Yes	0=No	0=No	0=No	1=Yes	0=No	0=No	1=Yes	0=No		0=No
0620	0=No	1=Yes	67	1=Male	Unchecked	Unchecked	Checked	Unchecked					0			1=Yes	0=No	1=Yes	0=No	0=No	0=No	0=No	Unchecked	0=No	0=No	0=No	0=No	173	91.3	No	0=No	0=No	0=No	1=Yes	81	0=No	1=Yes	1=Yes	0=No	0=No	0=No	0=No	0=No	0=No	1=Yes	0=No		1=Yes	1=Yes
0621	0=No	1=Yes	59	1=Male	Unchecked	Unchecked	Checked	Unchecked					0			0=No	0=No	0=No	0=No	0=No	0=No	1=Yes	Unchecked	0=No	0=No	0=No	0=No	167	54	No	0=No	0=No	0=No	0=No		0=No	0=No	0=No	0=No	1=Yes	0=No	1=Yes	0=No	0=No	0=No			1=Yes	1=Yes
0622	0=No	1=Yes	65	1=Male	Unchecked	Checked	Unchecked	Unchecked					0			0=No	0=No	0=No	0=No	0=No	0=No	0=No	Unchecked	0=No	0=No	0=No	0=No	184	73.9	No	0=No	0=No	0=No	0=No		1=Yes	0=No	0=No	0=No	0=No	0=No	0=No	0=No	0=No	1=Yes	0=No		1=Yes	1=Yes
0623	0=No	1=Yes	65	1=Male	Unchecked	Unchecked	Checked	Unchecked					0			1=Yes	1=Yes	0=No	0=No	0=No	0=No	0=No	Unchecked	0=No	0=No	0=No	0=No	173	72.6	No	0=No	0=No	0=No	1=Yes	325	0=No	0=No	1=Yes	1=Yes	1=Yes	0=No	0=No	0=No	0=No	1=Yes	1=Yes		0=No
0624	0=No	1=Yes	58	1=Male	Unchecked	Unchecked	Checked	Unchecked					0			0=No	0=No	0=No	0=No	0=No	0=No	0=No	Unchecked	0=No	0=No	0=No	0=No		117.2	No	0=No	0=No	1=Yes	1=Yes	325	0=No	1=Yes	1=Yes	0=No	0=No	0=No	0=No	0=No	0=No	1=Yes	0=No	Quit > 5 years prior to diagnosis
0625	0=No	1=Yes	55	1=Male	Unchecked	Unchecked	Checked	Unchecked					0			0=No	1=Yes	0=No	0=No	0=No	0=No	1=Yes	Unchecked	0=No	0=No	0=No	0=No	174	100.7	No	0=No	0=No	1=Yes	0=No		0=No	1=Yes	1=Yes	1=Yes	0=No	0=No	0=No	0=No	0=No	0=No			1=Yes	1=Yes
0626	0=No	1=Yes	60	1=Male	Unchecked	Unchecked	Checked	Unchecked					0			0=No	0=No	0=No	0=No	0=No	0=No	1=Yes	Unchecked			0=No	0=No		87.4	No	0=No	0=No	0=No	0=No		0=No	0=No	0=No	0=No	0=No	0=No	0=No	0=No	0=No	0=No			0=No
0627	0=No	1=Yes	55	1=Male	Unchecked	Unchecked	Checked	Unchecked					0			1=Yes	1=Yes	0=No	0=No	0=No	0=No	0=No	Unchecked	0=No	0=No	0=No	0=No	188	105.7	No	1=Yes	0=No	1=Yes	1=Yes	325	0=No	1=Yes	1=Yes	1=Yes	0=No	0=No	1=Yes	0=No	0=No	1=Yes	0=No	Quit > 5 years prior to diagnosis	0=No
0628	0=No	1=Yes	59	1=Male	Unchecked	Unchecked	Checked	Unchecked					0			0=No	0=No	0=No	0=No	0=No	0=No	0=No	Unchecked	0=No	0=No	0=No	0=No	175	89.3	No	0=No	0=No	0=No	0=No		0=No	0=No	0=No	1=Yes	0=No	0=No	0=No	0=No	0=No	1=Yes	0=No	Quit > 5 years prior to diagnosis	1=Yes	1=Yes
0629	0=No	1=Yes	68	0=Female	Unchecked	Unchecked	Checked	Unchecked					0			0=No	0=No	0=No	0=No	0=No	0=No	0=No	Unchecked	0=No	0=No	0=No	1=Yes			No	0=No	0=No	1=Yes	1=Yes	325	0=No	0=No	1=Yes	1=Yes	0=No	0=No	1=Yes	0=No	0=No	1=Yes	0=No		1=Yes	0=No
0630	0=No	1=Yes	62	1=Male	Unchecked	Unchecked	Checked	Unchecked					0			1=Yes	1=Yes	0=No	0=No	0=No	0=No	0=No	Unchecked	0=No	0=No	0=No	0=No	170.18	76.2031	No	0=No	0=No	0=No	1=Yes	81	0=No	0=No	0=No	1=Yes	0=No	0=No	0=No	0=No	0=No	1=Yes	1=Yes		0=No
0631	0=No	1=Yes	64	1=Male	Unchecked	Unchecked	Checked	Unchecked					0			0=No	0=No	0=No	0=No	0=No	0=No	0=No	Unchecked	0=No	0=No	0=No	0=No	173	85.2	No	0=No	0=No	0=No	0=No		0=No	0=No	0=No	0=No	0=No	0=No	0=No	0=No	0=No	0=No			0=No
0632	0=No	1=Yes	66	1=Male	Unchecked	Unchecked	Checked	Unchecked					0			1=Yes	1=Yes	0=No	0=No	0=No	0=No	1=Yes	Checked			0=No	0=No	173	97.3	No	0=No	0=No	0=No	1=Yes	81	0=No	0=No	1=Yes	1=Yes	0=No	0=No	0=No	0=No	0=No	0=No			0=No
0633	0=No	1=Yes	64	1=Male	Unchecked	Checked	Unchecked	Unchecked					0			1=Yes	1=Yes	0=No	0=No	0=No	0=No	1=Yes	Unchecked			0=No	0=No		56	No	1=Yes	0=No	0=No	1=Yes	81	0=No	0=No	0=No	1=Yes	0=No	0=No	0=No	0=No	0=No	1=Yes	0=No		1=Yes	0=No
0634	0=No	1=Yes	60	1=Male	Unchecked	Unchecked	Checked	Unchecked					0			0=No	0=No	0=No	0=No	0=No	0=No	1=Yes	Unchecked			0=No	0=No	452.12	88.2	No	1=Yes	0=No	1=Yes	1=Yes	81	0=No	0=No	1=Yes	1=Yes	0=No	0=No	0=No	1=Yes	0=No	1=Yes	0=No		1=Yes	0=No
0635	0=No	1=Yes	55	1=Male	Unchecked	Checked	Unchecked	Unchecked					0			1=Yes	1=Yes	0=No	0=No	0=No	0=No	0=No	Unchecked	0=No	0=No	0=No	0=No	167	56	No	0=No	0=No	0=No	1=Yes	325	0=No	0=No	0=No	0=No	0=No	0=No	0=No	0=No	0=No	1=Yes	0=No		1=Yes	0=No
0636	0=No	1=Yes	63	1=Male	Unchecked	Unchecked	Checked	Unchecked					0			0=No	0=No	0=No	0=No	0=No	0=No	1=Yes	Unchecked			0=No	1=Yes	166	71.7	No	0=No	0=No	0=No	0=No		0=No	0=No	0=No	1=Yes	0=No	0=No	0=No	0=No	0=No	1=Yes	0=No
0637	0=No	1=Yes	69	1=Male	Unchecked	Unchecked	Checked	Unchecked					0			1=Yes	1=Yes	0=No	0=No	0=No	0=No	0=No	Unchecked	0=No	0=No	0=No	0=No			No	1=Yes	0=No	0=No	1=Yes	81	0=No	0=No	0=No	1=Yes	0=No	0=No	1=Yes	0=No	0=No	0=No			0=No
0638	0=No	1=Yes	65	1=Male	Unchecked	Unchecked	Checked	Unchecked					0			1=Yes	0=No	0=No	0=No	0=No	0=No	1=Yes	Unchecked			0=No	0=No	172	71.2	No	0=No	0=No	0=No	0=No		0=No	0=No	0=No	1=Yes	0=No	0=No	1=Yes	0=No	1=Yes	1=Yes	0=No	Quit > 5 years prior to diagnosis	0=No
0639	0=No	1=Yes	65	1=Male	Unchecked	Unchecked	Checked	Unchecked					0			1=Yes	1=Yes	0=No	0=No	0=No	0=No	0=No	Unchecked	0=No	0=No	0=No	0=No			No	0=No	0=No	0=No	1=Yes	81	0=No	0=No	0=No	0=No	0=No	0=No	0=No	0=No	0=No	1=Yes	0=No	Quit > 5 years prior to diagnosis	0=No
0640	0=No	1=Yes	68	1=Male	Unchecked	Unchecked	Checked	Unchecked					0			0=No	0=No	0=No	0=No	0=No	0=No	1=Yes	Checked			0=No	0=No		84.8	No	0=No	0=No	0=No	0=No		0=No	1=Yes	1=Yes	1=Yes	0=No	0=No	0=No	0=No	0=No	1=Yes	0=No		0=No
0641	0=No	1=Yes	68	1=Male	Unchecked	Unchecked	Checked	Unchecked					0			1=Yes	1=Yes	0=No	0=No	0=No	0=No	1=Yes	Unchecked			0=No	1=Yes		90.3	No	0=No	0=No	1=Yes	1=Yes	325	1=Yes	0=No	0=No	0=No	0=No	0=No	0=No	0=No	1=Yes	1=Yes	0=No	Quit > 5 years prior to diagnosis	0=No
0642	0=No	1=Yes	64	1=Male	Unchecked	Unchecked	Checked	Unchecked					0			1=Yes	1=Yes	0=No	0=No	0=No	0=No	1=Yes	Checked			0=No	0=No	183	84	No	0=No	0=No	0=No	0=No		0=No	0=No	0=No	1=Yes	1=Yes	0=No	0=No	1=Yes	0=No	1=Yes	1=Yes		1=Yes	0=No
0643	0=No	1=Yes	63	1=Male	Unchecked	Unchecked	Checked	Unchecked					0			1=Yes	1=Yes	0=No	0=No	0=No	0=No	0=No	Unchecked			0=No	0=No	185	88.7	No	1=Yes	0=No	0=No	1=Yes	81	0=No	0=No	1=Yes	1=Yes	0=No	0=No	0=No	0=No	0=No	1=Yes	0=No		0=No
0644	0=No	1=Yes	66	1=Male	Unchecked	Unchecked	Checked	Unchecked					0			1=Yes	1=Yes	0=No	0=No	0=No	0=No	1=Yes	Unchecked			0=No	0=No		77	No	0=No	0=No	0=No	0=No		0=No	1=Yes	1=Yes	0=No	0=No	0=No	1=Yes	0=No	0=No	0=No			1=Yes
0645	0=No	1=Yes	54	1=Male	Unchecked	Unchecked	Checked	Unchecked					0			0=No	0=No	0=No	0=No	0=No	0=No	0=No	Unchecked	0=No	0=No	0=No	0=No		87.0893	No	0=No	0=No	0=No	1=Yes	325	0=No	0=No	0=No	0=No	0=No	0=No	1=Yes	1=Yes	0=No	1=Yes	0=No	Quit < 1 year ago	1=Yes
0646	0=No	1=Yes	67	1=Male	Unchecked	Unchecked	Checked	Unchecked					0			1=Yes	1=Yes	0=No	0=No	0=No	0=No	1=Yes	Unchecked			0=No	0=No			No	1=Yes	0=No	0=No	1=Yes	81	0=No	0=No	1=Yes	1=Yes	0=No	0=No	1=Yes	0=No	0=No	1=Yes	0=No		1=Yes	0=No
0647	0=No	1=Yes	69	1=Male	Unchecked	Unchecked	Checked	Unchecked					0			1=Yes	1=Yes	0=No	0=No	0=No	0=No	0=No	Unchecked	0=No	0=No	0=No	0=No		59.3	No	0=No	0=No	1=Yes	1=Yes	81	0=No	1=Yes	1=Yes	1=Yes	0=No	0=No	0=No	0=No	0=No	0=No			0=No
0648	0=No	1=Yes	64	1=Male	Unchecked	Unchecked	Checked	Unchecked					0			1=Yes	1=Yes	0=No	0=No	0=No	0=No	0=No	Unchecked	0=No	0=No	0=No	0=No			No	0=No	0=No	1=Yes	0=No		0=No	0=No	0=No	1=Yes	0=No	0=No	0=No	0=No	0=No	0=No			1=Yes	0=No
0649	0=No	1=Yes	54	1=Male	Unchecked	Unchecked	Checked	Unchecked					0			1=Yes	1=Yes	0=No	0=No	0=No	1=Yes	1=Yes	Unchecked			0=No	0=No	191	72.3	No	1=Yes	0=No	0=No	1=Yes	81	0=No	0=No	0=No	1=Yes	0=No	0=No	0=No	0=No	0=No	1=Yes	0=No		0=No
0650	0=No	1=Yes	59	1=Male	Unchecked	Checked	Unchecked	Unchecked					0			0=No	0=No	0=No	0=No	0=No	0=No	0=No	Unchecked	0=No	0=No	0=No	0=No			No	0=No	0=No	0=No	0=No		0=No	0=No	0=No	1=Yes	0=No	0=No	0=No	0=No	0=No	1=Yes	1=Yes		1=Yes	1=Yes
0651	0=No	1=Yes	65	1=Male	Unchecked	Unchecked	Checked	Unchecked					0			0=No	0=No	0=No	0=No	0=No	0=No	0=No	Unchecked	0=No	0=No	0=No	0=No	193	82.2	No	0=No	0=No	1=Yes	1=Yes	81	0=No	0=No	1=Yes	1=Yes	0=No	0=No	0=No	0=No	0=No	1=Yes	0=No		0=No
0652	0=No	1=Yes	55	1=Male	Unchecked	Unchecked	Checked	Unchecked					0			1=Yes	1=Yes	0=No	0=No	0=No	0=No	1=Yes	Checked			0=No	1=Yes	175	63.8	No	0=No	1=Yes	0=No	0=No		0=No	0=No	0=No	1=Yes	0=No	0=No	0=No	0=No	0=No	1=Yes	0=No		0=No
0653	0=No	1=Yes	54	1=Male	Unchecked	Unchecked	Checked	Unchecked					0			0=No	0=No	0=No	0=No	0=No	0=No	1=Yes	Checked			0=No	1=Yes	175	67	No	0=No	0=No	0=No	0=No		0=No	0=No	0=No	1=Yes	0=No	0=No	0=No	0=No	0=No	1=Yes	0=No	Quit > 1 year ago but < 5 years ago	1=Yes	1=Yes
0654	0=No	1=Yes	55	1=Male	Unchecked	Checked	Unchecked	Unchecked					0			0=No	0=No	0=No	0=No	0=No	0=No		Unchecked			0=No	0=No		75.8	No	0=No	0=No	0=No	0=No		0=No	0=No	0=No	0=No	0=No	0=No	0=No	0=No	0=No	1=Yes	0=No	Quit < 1 year ago	0=No
0655	0=No	1=Yes	54	1=Male	Unchecked	Unchecked	Unchecked	Unchecked					0			0=No	0=No	0=No	0=No	0=No	0=No		Unchecked							No	0=No	0=No	0=No	0=No		1=Yes	0=No	0=No	1=Yes	0=No	0=No	0=No	0=No	0=No	1=Yes	1=Yes		0=No
0656	0=No	1=Yes	57	1=Male	Unchecked	Checked	Unchecked	Unchecked					0			0=No	0=No	1=Yes	0=No	0=No	0=No		Unchecked					168	80	No	0=No	0=No	0=No	0=No		0=No	0=No	0=No	0=No	0=No	0=No	0=No	0=No	0=No	1=Yes	1=Yes		1=Yes
0657	0=No	1=Yes	55	1=Male	Unchecked	Unchecked	Checked	Unchecked					0			1=Yes	1=Yes	0=No	0=No	0=No	0=No	1=Yes	Checked			0=No	1=Yes	170	65.5	No	0=No	0=No	0=No	1=Yes	81	0=No	0=No	0=No	1=Yes	0=No	0=No	0=No	0=No	0=No	1=Yes	1=Yes		1=Yes	1=Yes
0658	0=No	1=Yes	60	1=Male	Unchecked	Checked	Unchecked	Unchecked					0			0=No	0=No	0=No	0=No	0=No	0=No	1=Yes	Unchecked			0=No	0=No	168	67.6	No	0=No	1=Yes	0=No	1=Yes	81	0=No	1=Yes	1=Yes	1=Yes	0=No	0=No	1=Yes	0=No	0=No	1=Yes	0=No	Quit > 1 year ago but < 5 years ago	1=Yes	0=No
0659	0=No	1=Yes	67	1=Male	Unchecked	Unchecked	Checked	Unchecked					0			1=Yes	1=Yes	0=No	0=No	0=No	1=Yes	1=Yes	Unchecked			0=No	0=No	166	63.9	No	0=No	1=Yes	1=Yes	1=Yes	81	0=No	0=No	0=No	1=Yes	0=No	0=No	1=Yes	0=No	0=No	0=No			0=No
0660	0=No	1=Yes	59	1=Male	Unchecked	Unchecked	Checked	Unchecked					0			0=No	0=No	0=No	0=No	0=No	0=No	0=No	Unchecked	0=No	0=No	0=No	0=No		107.047	No	1=Yes	0=No	0=No	0=No		0=No	0=No	0=No	1=Yes	0=No	0=No	0=No	0=No	0=No	1=Yes	0=No	Quit > 5 years prior to diagnosis	1=Yes	1=Yes
0661	0=No	1=Yes	69	1=Male	Unchecked	Unchecked	Checked	Unchecked					0			1=Yes	1=Yes	0=No	0=No	0=No	0=No	0=No	Unchecked	0=No	0=No	0=No	0=No	173	70.6	No	0=No	1=Yes	1=Yes	1=Yes	325	0=No	0=No	1=Yes	0=No	0=No	0=No	1=Yes	0=No	0=No	1=Yes	0=No		0=No
0662	0=No	1=Yes	66	1=Male	Unchecked	Unchecked	Checked	Unchecked					0			1=Yes	0=No	0=No	1=Yes	0=No	0=No	0=No	Unchecked	0=No	0=No	0=No	0=No	180	107.1	No	0=No	0=No	0=No	1=Yes		0=No	0=No	0=No	0=No	0=No	0=No	0=No	0=No	1=Yes	0=No			1=Yes	1=Yes
0663	0=No	1=Yes	59	1=Male	Unchecked	Checked	Unchecked	Unchecked					0			0=No	0=No	0=No	0=No	0=No	0=No	0=No	Unchecked	0=No	0=No	0=No	0=No			No	0=No	0=No	0=No	0=No		0=No	0=No	0=No	1=Yes	0=No	0=No	0=No	0=No	0=No	1=Yes	0=No	Quit > 5 years prior to diagnosis
0664	0=No	1=Yes	66	1=Male	Unchecked	Unchecked	Checked	Unchecked					0			1=Yes	1=Yes	0=No	0=No	0=No	0=No	1=Yes	Unchecked			0=No	1=Yes	183	93.3	No	0=No	0=No	0=No	1=Yes	81	0=No	0=No	0=No	1=Yes	0=No	0=No	0=No	0=No	1=Yes	1=Yes	0=No	Quit > 5 years prior to diagnosis	0=No
0665	0=No	1=Yes	63	1=Male	Unchecked	Unchecked	Checked	Unchecked					0			1=Yes	1=Yes	0=No	0=No	0=No	0=No	0=No	Unchecked	0=No	0=No	0=No	1=Yes	174	94.3	No	0=No	0=No	1=Yes	1=Yes	81	0=No	0=No	0=No	1=Yes	0=No	0=No	0=No	0=No	0=No	1=Yes	0=No	Quit > 5 years prior to diagnosis	1=Yes	1=Yes
0666	0=No	1=Yes	65	1=Male	Unchecked	Unchecked	Checked	Unchecked					0			0=No	0=No	0=No	0=No	0=No	0=No	1=Yes	Unchecked	0=No	0=No	0=No	0=No		99.7898	No	0=No	0=No	1=Yes	1=Yes		0=No	0=No	0=No	1=Yes	0=No	0=No	0=No	0=No	0=No	0=No			1=Yes	1=Yes
0667	0=No	1=Yes	64	1=Male	Unchecked	Unchecked	Checked	Unchecked					0			0=No	0=No	0=No	0=No	0=No	0=No	0=No	Unchecked	0=No	0=No	0=No	0=No	173	155	No	1=Yes	0=No	0=No	1=Yes		0=No	0=No	0=No	1=Yes	0=No	0=No	0=No	0=No	0=No	1=Yes	0=No	Quit > 5 years prior to diagnosis	1=Yes	0=No
0668	0=No	1=Yes	57	1=Male	Unchecked	Unchecked	Checked	Unchecked					0			0=No	0=No	0=No	0=No	0=No	0=No	0=No	Unchecked	0=No	0=No	0=No	0=No			No	0=No	0=No	0=No	0=No		0=No	0=No	0=No	1=Yes	0=No	0=No	0=No	0=No	0=No	1=Yes	1=Yes		1=Yes	0=No
0669	0=No	1=Yes	63	1=Male	Unchecked	Unchecked	Checked	Unchecked					0			0=No	0=No	0=No	0=No	0=No	0=No	0=No	Unchecked	0=No	0=No	0=No	1=Yes			No	0=No	0=No	0=No	0=No		0=No	0=No	0=No	1=Yes	0=No	0=No	0=No	0=No	0=No	1=Yes	0=No		0=No
0670	0=No	1=Yes	65	1=Male	Unchecked	Unchecked	Checked	Unchecked					0			1=Yes	1=Yes	0=No	1=Yes	0=No	1=Yes	1=Yes	Unchecked	0=No	0=No	0=No	1=Yes	183	89	No	1=Yes	0=No	1=Yes	1=Yes	325	0=No	0=No	1=Yes	1=Yes	0=No	0=No	0=No	1=Yes	0=No	1=Yes	0=No		0=No
0671	0=No	1=Yes	54	1=Male	Unchecked	Checked	Unchecked	Unchecked					0			1=Yes	1=Yes	0=No	0=No	0=No	0=No	0=No	Unchecked	0=No	0=No	0=No	1=Yes	191	90.6	No	0=No	0=No	0=No	0=No		0=No	0=No	0=No	0=No	0=No	0=No	0=No	0=No	0=No	1=Yes	0=No		1=Yes	0=No
0672	0=No	1=Yes	69	1=Male	Unchecked	Unchecked	Checked	Unchecked					0			1=Yes	0=No	1=Yes	0=No	0=No	0=No	1=Yes	Unchecked			0=No	0=No			No	1=Yes	0=No	0=No	1=Yes	325	0=No	0=No	0=No	0=No	0=No	1=Yes	0=No	0=No	0=No	1=Yes	0=No	Quit > 5 years prior to diagnosis	0=No
0673	0=No	1=Yes	68	1=Male	Unchecked	Unchecked	Checked	Unchecked					0			0=No	0=No	0=No	0=No	0=No	0=No	1=Yes	Unchecked			0=No	0=No			No	0=No	0=No	0=No	1=Yes		0=No	0=No	0=No	1=Yes	0=No	0=No	0=No	0=No	0=No	1=Yes	0=No	Quit > 5 years prior to diagnosis
0674	0=No	1=Yes	64	1=Male	Unchecked	Unchecked	Checked	Unchecked					0			0=No	0=No	0=No	0=No	0=No	0=No	0=No	Unchecked	0=No	0=No	0=No	0=No	178	66	No	0=No	0=No	0=No	0=No		0=No	0=No	0=No	1=Yes	0=No	0=No	0=No	0=No	0=No	1=Yes	0=No	Quit > 5 years prior to diagnosis	0=No
0675	0=No	1=Yes	56	1=Male	Unchecked	Unchecked	Checked	Unchecked					0			1=Yes	0=No	1=Yes	0=No	0=No	0=No	0=No	Unchecked	0=No	0=No	0=No	0=No	180.34	99.9	No	0=No	0=No	0=No	1=Yes	81	0=No	0=No	0=No	1=Yes	0=No	0=No	0=No	1=Yes	0=No	1=Yes	0=No	Quit > 5 years prior to diagnosis	0=No
0676	0=No	1=Yes	59	1=Male	Unchecked	Checked	Unchecked	Unchecked					0			0=No	0=No	0=No	0=No	0=No	0=No	0=No	Unchecked	0=No	0=No	0=No	0=No		88.3	No	0=No	0=No	0=No	0=No		0=No	0=No	0=No	1=Yes	0=No	0=No	0=No	0=No	1=Yes	1=Yes	0=No	Quit < 1 year ago	0=No
0677	0=No	1=Yes	62	1=Male	Unchecked	Unchecked	Checked	Unchecked					0			1=Yes	1=Yes	0=No	0=No	0=No	0=No	1=Yes	Unchecked			0=No	0=No		80.5	No	0=No	1=Yes	1=Yes	1=Yes	81	0=No	0=No	1=Yes	0=No	0=No	0=No	0=No	0=No	0=No	0=No			0=No
0678	0=No	1=Yes	62	1=Male	Unchecked	Unchecked	Checked	Unchecked					0			1=Yes	0=No	1=Yes	0=No	0=No	0=No	1=Yes	Unchecked			0=No	0=No		67	No	1=Yes	0=No	0=No	0=No		0=No	0=No	0=No	1=Yes	0=No	0=No	0=No	1=Yes	0=No	1=Yes	0=No	Quit > 5 years prior to diagnosis	0=No
0679	0=No	1=Yes	67	1=Male	Unchecked	Unchecked	Checked	Unchecked					0			0=No	0=No	0=No	0=No	0=No	0=No	0=No	Unchecked	0=No	0=No	0=No	0=No		89.5	No	0=No	0=No	0=No	1=Yes	325	0=No	0=No	1=Yes	1=Yes	0=No	0=No	0=No	0=No	0=No	1=Yes	0=No	Quit > 1 year ago but < 5 years ago	1=Yes	1=Yes
0680	0=No	1=Yes	64	1=Male	Unchecked	Checked	Unchecked	Unchecked					0			1=Yes	1=Yes	0=No	0=No	0=No	0=No	0=No	Unchecked	0=No	0=No	0=No	0=No		47.8	No	0=No	0=No	0=No	0=No		0=No	0=No	0=No	1=Yes	0=No	0=No	0=No	0=No	0=No	0=No			0=No
0681	0=No	1=Yes	65	1=Male	Unchecked	Unchecked	Checked	Unchecked					0			0=No	0=No	0=No	0=No	0=No	0=No	1=Yes	Unchecked			0=No	0=No	192	120.6	No	1=Yes	0=No	1=Yes	0=No		0=No	0=No	1=Yes	1=Yes	0=No	0=No	0=No	0=No	0=No	1=Yes	0=No	Quit > 5 years prior to diagnosis	1=Yes	0=No
0682	0=No	1=Yes	62	1=Male	Checked	Unchecked	Unchecked	Unchecked					0			1=Yes	1=Yes	1=Yes	0=No	0=No	0=No	0=No	Unchecked	0=No	0=No	0=No	1=Yes		76.5	No	0=No	0=No	0=No	0=No		0=No	0=No	0=No	0=No	0=No	0=No	0=No	1=Yes	0=No	0=No			1=Yes	0=No
0683	0=No	1=Yes	62	1=Male	Unchecked	Unchecked	Checked	Unchecked					0			0=No	0=No	0=No	0=No	0=No	0=No	1=Yes	Unchecked			0=No	0=No	180	71.4	No	0=No	0=No	0=No	0=No		0=No	0=No	0=No	1=Yes	0=No	0=No	0=No	0=No	0=No	0=No			0=No
0684	0=No	1=Yes	64	1=Male	Unchecked	Unchecked	Checked	Unchecked					0			0=No	0=No	1=Yes	0=No	0=No	0=No	0=No	Unchecked	0=No	0=No	0=No	1=Yes	180	80	No	1=Yes	0=No	0=No	0=No		0=No	0=No	0=No	1=Yes	0=No	0=No	0=No	0=No	0=No	1=Yes	0=No	Quit > 1 year ago but < 5 years ago	0=No
0685	0=No	1=Yes	68	1=Male	Unchecked	Unchecked	Checked	Unchecked					0			1=Yes	1=Yes	0=No	0=No	0=No	0=No	1=Yes	Unchecked			0=No	0=No			No	1=Yes	0=No	0=No	0=No		0=No	0=No	1=Yes	1=Yes	0=No	0=No	0=No	0=No	0=No	1=Yes	0=No		0=No
0686	0=No	1=Yes	68	1=Male	Unchecked	Unchecked	Checked	Unchecked					0			0=No	0=No	0=No	0=No	0=No	0=No	1=Yes	Checked			0=No	1=Yes	178	65	No	0=No	0=No	0=No	0=No		0=No	0=No	0=No	0=No	0=No	0=No	0=No	0=No	0=No	1=Yes	0=No	Quit > 5 years prior to diagnosis	1=Yes	1=Yes
0687	0=No	1=Yes	66	1=Male	Unchecked	Unchecked	Checked	Unchecked					0			0=No	0=No	0=No	0=No	0=No	0=No	1=Yes	Unchecked			0=No	0=No	180	103.4	No	1=Yes	0=No	1=Yes	1=Yes	81	0=No	0=No	1=Yes	1=Yes	0=No	0=No	1=Yes	0=No	1=Yes	1=Yes	0=No	Quit > 5 years prior to diagnosis	0=No
0688	0=No	1=Yes	59	1=Male	Unchecked	Unchecked	Checked	Unchecked					0			0=No	0=No	0=No	0=No	0=No	0=No	0=No	Unchecked	0=No	0=No	0=No	0=No		66.5	No	0=No	0=No	0=No	0=No		0=No	0=No	0=No	1=Yes	0=No	0=No	0=No	0=No	0=No	1=Yes	0=No	Quit > 5 years prior to diagnosis	0=No
0689	0=No	1=Yes	66	1=Male	Unchecked	Unchecked	Checked	Unchecked					0			1=Yes	1=Yes	0=No	0=No	0=No	0=No	1=Yes	Unchecked			0=No	0=No	180	116.6	No	1=Yes	0=No	1=Yes	1=Yes	325	1=Yes	0=No	0=No	0=No	0=No	0=No	0=No	1=Yes	0=No	0=No			0=No
0690	0=No	1=Yes	58	1=Male	Unchecked	Unchecked	Checked	Unchecked					0			0=No	1=Yes	0=No	0=No	0=No	0=No	0=No	Unchecked	0=No	0=No	0=No	0=No			No	1=Yes	0=No	1=Yes	1=Yes	81	0=No	0=No	0=No	1=Yes	0=No	0=No	0=No	0=No	0=No	0=No			0=No
0691	0=No	1=Yes	68	1=Male	Unchecked	Unchecked	Checked	Unchecked					0			0=No	0=No	0=No	0=No	0=No	0=No	1=Yes	Unchecked			0=No	1=Yes		103.8	No	0=No	0=No	0=No	0=No		0=No	0=No	0=No	1=Yes	0=No	0=No	0=No	0=No	1=Yes	1=Yes	0=No	Quit > 5 years prior to diagnosis	1=Yes	1=Yes
0692	0=No	1=Yes	60	1=Male	Unchecked	Unchecked	Checked	Unchecked					0			0=No	0=No	0=No	0=No	0=No	0=No	1=Yes	Unchecked			0=No	1=Yes			No	0=No	0=No	0=No	0=No		0=No	0=No	0=No	1=Yes	0=No	0=No	0=No	0=No	1=Yes	1=Yes	0=No		0=No
0693	0=No	1=Yes	60	1=Male	Unchecked	Unchecked	Checked	Unchecked					0			1=Yes	1=Yes	0=No	0=No	0=No	0=No	1=Yes	Unchecked			0=No	1=Yes	177	70.1	No	0=No	0=No	0=No	0=No		0=No	0=No	0=No	1=Yes	0=No	0=No	0=No	0=No	0=No	1=Yes	0=No	Quit > 5 years prior to diagnosis	1=Yes	0=No
0694	0=No	1=Yes	67	1=Male	Unchecked	Unchecked	Checked	Unchecked					0			1=Yes	1=Yes	0=No	0=No	0=No	0=No	1=Yes	Unchecked			0=No	0=No	168	111.9	No	0=No	0=No	1=Yes	0=No		1=Yes	0=No	0=No	1=Yes	0=No	0=No	1=Yes	1=Yes	0=No	1=Yes	0=No		1=Yes	0=No
0695	0=No	1=Yes	69	1=Male	Unchecked	Unchecked	Checked	Unchecked					0			0=No	0=No	0=No	0=No	0=No	0=No	1=Yes	Unchecked			0=No	0=No		73	No	0=No	0=No	0=No	0=No		1=Yes	0=No	0=No	0=No	0=No	0=No	0=No	0=No	0=No	1=Yes	0=No		1=Yes	1=Yes
0696	0=No	1=Yes	68	1=Male	Unchecked	Unchecked	Checked	Unchecked					0			0=No	0=No	0=No	0=No	0=No	0=No	0=No	Unchecked	0=No	0=No	0=No	0=No		99.3	No	0=No	0=No	0=No	1=Yes	325	0=No	0=No	0=No	0=No	0=No	0=No	0=No	0=No	1=Yes	1=Yes	1=Yes		0=No
0697	0=No	1=Yes	66	1=Male	Unchecked	Unchecked	Checked	Unchecked					0			0=No	0=No	0=No	0=No	0=No	0=No	0=No	Unchecked	0=No	0=No	0=No	0=No		67.9	No	1=Yes	0=No	0=No	0=No		0=No	0=No	0=No	0=No	1=Yes	0=No	0=No	0=No	0=No	1=Yes	1=Yes
0698	0=No	1=Yes	61	1=Male	Unchecked	Unchecked	Checked	Unchecked					0			1=Yes	1=Yes	1=Yes	0=No	0=No	0=No	1=Yes	Unchecked			0=No	0=No	191	117	No	0=No	0=No	0=No	0=No		0=No	0=No	1=Yes	0=No	1=Yes	1=Yes	0=No	0=No	0=No	1=Yes	0=No	Quit > 5 years prior to diagnosis	0=No
0699	0=No	1=Yes	64	1=Male	Unchecked	Unchecked	Checked	Unchecked					0			0=No	0=No	0=No	0=No	0=No	0=No	1=Yes	Unchecked			0=No	1=Yes	179	92.9	No	0=No	0=No	0=No	0=No		0=No	0=No	0=No	1=Yes	0=No	0=No	0=No	1=Yes	0=No	1=Yes	0=No	Quit > 1 year ago but < 5 years ago	0=No
0700	0=No	1=Yes	63	1=Male	Unchecked	Unchecked	Checked	Unchecked					0			0=No	0=No	0=No	0=No	0=No	0=No	0=No	Unchecked	0=No	0=No	0=No	0=No		73.9352	No	1=Yes	0=No	1=Yes	0=No		0=No	0=No	0=No	0=No	0=No	0=No	1=Yes	0=No	0=No	1=Yes	0=No	Quit > 5 years prior to diagnosis
0701	0=No	1=Yes	65	1=Male	Unchecked	Unchecked	Checked	Unchecked					0			1=Yes	1=Yes	1=Yes	0=No	0=No	0=No	1=Yes	Unchecked			0=No	1=Yes		83.9	No	0=No	0=No	0=No	0=No		0=No	0=No	0=No	0=No	0=No	0=No	0=No	0=No	0=No	1=Yes	0=No	Quit > 5 years prior to diagnosis	1=Yes	0=No
0702	0=No	1=Yes	56	1=Male	Unchecked	Checked	Unchecked	Unchecked					0			0=No	0=No	0=No	0=No	0=No	0=No	0=No	Unchecked	0=No	0=No	0=No	0=No	182.88	124.737	No	0=No	0=No	0=No	0=No		0=No	0=No	0=No	0=No	0=No	1=Yes	0=No	0=No	0=No	1=Yes	1=Yes	Quit > 1 year ago but < 5 years ago	0=No
0703	0=No	1=Yes	64	1=Male	Unchecked	Unchecked	Checked	Unchecked					0			1=Yes	1=Yes	0=No	0=No	0=No	0=No	0=No	Unchecked	0=No	0=No	0=No	0=No			No	0=No	0=No	0=No	0=No		0=No	0=No	0=No	0=No	0=No	0=No	0=No	0=No	0=No	1=Yes	0=No	Quit > 1 year ago but < 5 years ago	1=Yes	0=No
0704	0=No	1=Yes	67	1=Male	Unchecked	Unchecked	Checked	Unchecked					0			1=Yes	1=Yes	0=No	0=No	0=No	0=No	1=Yes	Checked			0=No	0=No		69	No	0=No	0=No	0=No	0=No		1=Yes	0=No	0=No	1=Yes	0=No	0=No	0=No	0=No	0=No	0=No			0=No
0705	0=No	1=Yes	60	1=Male	Unchecked	Unchecked	Checked	Unchecked					0			0=No	0=No	0=No	0=No	0=No	0=No	1=Yes	Unchecked			0=No	0=No			No	0=No	0=No	0=No	0=No		1=Yes	0=No	0=No	1=Yes	0=No	0=No	1=Yes	1=Yes	1=Yes	1=Yes	0=No		0=No
0706	0=No	1=Yes	56	1=Male	Unchecked	Checked	Unchecked	Unchecked					0			0=No	0=No	0=No	0=No	0=No	0=No	1=Yes	Unchecked			0=No	1=Yes		89.9	No	0=No	0=No	0=No	1=Yes	325	0=No	0=No	0=No	1=Yes	0=No	0=No	0=No	0=No	0=No	1=Yes	0=No		1=Yes	0=No
0707	0=No	1=Yes	69	0=Female	Unchecked	Checked	Unchecked	Unchecked					0			1=Yes	0=No	0=No	0=No	0=No	0=No	0=No	Unchecked	0=No	0=No	0=No	1=Yes	160.02	80.739	No	1=Yes	0=No	1=Yes	1=Yes		0=No	0=No	1=Yes	1=Yes	0=No	0=No	1=Yes	0=No	1=Yes	0=No			0=No
0708	0=No	1=Yes	65	0=Female	Unchecked	Checked	Unchecked	Unchecked					0			0=No	0=No	0=No	0=No	0=No	0=No	1=Yes	Checked			0=No	0=No			No	1=Yes	1=Yes	1=Yes	0=No		0=No	0=No	0=No	1=Yes	0=No	0=No	1=Yes	0=No	0=No	1=Yes	0=No	Quit > 5 years prior to diagnosis	0=No
0709	0=No	1=Yes	63	0=Female	Unchecked	Unchecked	Checked	Unchecked					0			0=No	0=No	0=No	0=No	0=No	0=No	0=No	Unchecked	0=No	0=No	0=No	0=No			No	1=Yes	0=No	0=No	0=No		0=No	1=Yes	1=Yes	1=Yes	0=No	0=No	0=No	0=No	0=No	1=Yes	1=Yes
0710	0=No	1=Yes	57	0=Female	Unchecked	Unchecked	Checked	Unchecked					0			0=No	0=No	0=No	0=No	0=No	0=No	1=Yes	Checked			0=No	0=No	160	47.7	No	0=No	0=No	0=No	0=No		0=No	0=No	0=No	0=No	0=No	0=No	0=No	0=No	0=No	1=Yes	1=Yes		0=No
0711	0=No	1=Yes	56	0=Female	Unchecked	Unchecked	Checked	Unchecked					0			1=Yes	0=No	0=No	0=No	0=No	0=No	0=No	Unchecked	0=No	0=No	0=No	0=No	170.18	89.2	No	0=No	0=No	0=No	1=Yes	162	0=No	1=Yes	1=Yes	0=No	0=No	0=No	1=Yes	0=No	0=No	1=Yes	1=Yes		0=No
0712	0=No	1=Yes	56	0=Female	Unchecked	Checked	Unchecked	Unchecked					0			1=Yes	1=Yes	0=No	0=No	0=No	0=No	1=Yes	Unchecked			0=No	1=Yes	166	99.3	No	0=No	1=Yes	0=No	0=No		0=No	0=No	0=No	1=Yes	0=No	0=No	0=No	1=Yes	0=No	1=Yes	0=No	Quit > 5 years prior to diagnosis	0=No
0713	0=No	1=Yes	60	0=Female	Unchecked	Unchecked	Checked	Unchecked					0			0=No	0=No	0=No	0=No	0=No	0=No	1=Yes	Unchecked			0=No	1=Yes		37.9	No	0=No	0=No	0=No	0=No		0=No	0=No	0=No	1=Yes	0=No	0=No	0=No	0=No	0=No	1=Yes	1=Yes		0=No
0714	0=No	1=Yes	63	0=Female	Unchecked	Unchecked	Checked	Unchecked					0			0=No	0=No	0=No	0=No	0=No	0=No	1=Yes	Unchecked			0=No	1=Yes	156	69.4	No	0=No	0=No	0=No	0=No		0=No	0=No	0=No	0=No	0=No	0=No	0=No	0=No	1=Yes	0=No			0=No
0715	0=No	1=Yes	57	0=Female	Unchecked	Unchecked	Unchecked	Unchecked					0			1=Yes	0=No	0=No	0=No	0=No	0=No	1=Yes	Unchecked			0=No	0=No		74.3888	Yes	1=Yes	0=No	1=Yes	1=Yes		0=No	0=No	1=Yes	0=No	0=No	0=No	0=No	0=No	0=No	1=Yes	0=No	Quit < 1 year ago
0716	0=No	1=Yes	67	0=Female	Unchecked	Unchecked	Checked	Unchecked					0			0=No	0=No	0=No	0=No	0=No	0=No	0=No	Unchecked	0=No	0=No	0=No	1=Yes	167	50.8	Yes	0=No	0=No	0=No	1=Yes		0=No	0=No	0=No	0=No	0=No	0=No	0=No	0=No	0=No	0=No			0=No
0717	0=No	1=Yes	55	0=Female	Unchecked	Unchecked	Checked	Unchecked					0			1=Yes	1=Yes	0=No	0=No	0=No	0=No	0=No	Unchecked	0=No	0=No	0=No	1=Yes	163	73.8	No	0=No	1=Yes	0=No	0=No		1=Yes	0=No	0=No	0=No	0=No	0=No	0=No	0=No	0=No	0=No			0=No
0718	0=No	1=Yes	64	0=Female	Unchecked	Unchecked	Checked	Unchecked					0			0=No	0=No	0=No	0=No	0=No	0=No	0=No	Unchecked	0=No	0=No	0=No	0=No		110	No	0=No	1=Yes	0=No	0=No		0=No	0=No	0=No	1=Yes	0=No	0=No	0=No	1=Yes	0=No	1=Yes	0=No		0=No
0719	0=No	1=Yes	64	0=Female	Unchecked	Checked	Unchecked	Unchecked					0			0=No	1=Yes	0=No	0=No	0=No	0=No	1=Yes	Unchecked			0=No	1=Yes	155		Yes	1=Yes	0=No	0=No	0=No		0=No	0=No	1=Yes	0=No	0=No	0=No	0=No	1=Yes	0=No	1=Yes	0=No		1=Yes	0=No
0720	0=No	1=Yes	54	0=Female	Unchecked	Unchecked	Unchecked	Checked					0			1=Yes	1=Yes	0=No	0=No	0=No	0=No	1=Yes	Unchecked			0=No	1=Yes	163	61.8		0=No	0=No	0=No	0=No		0=No	0=No	0=No	0=No	0=No	0=No	0=No	0=No	0=No	1=Yes	0=No	Quit > 1 year ago but < 5 years ago	1=Yes	0=No
0721	0=No	1=Yes	65	0=Female	Unchecked	Unchecked	Checked	Unchecked					0			0=No	0=No	0=No	0=No	0=No	0=No	0=No	Unchecked	0=No	0=No	1=Yes	1=Yes	151	22.8609	No	0=No	1=Yes	0=No	0=No		0=No	0=No	0=No	0=No	1=Yes	0=No	0=No	0=No	0=No	0=No
0722	0=No	1=Yes	67	0=Female	Unchecked	Unchecked	Checked	Unchecked					0			1=Yes	1=Yes	0=No	0=No	0=No	0=No	1=Yes	Checked			0=No	0=No	164	67.3	No	0=No	0=No	0=No	0=No		0=No	0=No	0=No	1=Yes	0=No	0=No	0=No	0=No	0=No	1=Yes	0=No	Quit > 5 years prior to diagnosis	1=Yes	1=Yes
0723	0=No	1=Yes	55	0=Female	Unchecked	Unchecked	Checked	Unchecked					0			0=No	0=No	0=No	0=No	0=No	0=No	1=Yes	Checked			0=No	1=Yes		72.9	No	0=No	0=No	0=No	0=No		0=No	0=No	0=No	1=Yes	0=No	0=No	0=No	1=Yes	1=Yes	1=Yes	0=No	Quit < 1 year ago	1=Yes	1=Yes
0724	0=No	1=Yes	70	0=Female	Unchecked	Unchecked	Checked	Unchecked					0			0=No	0=No	0=No	0=No	0=No	0=No	1=Yes	Checked			0=No	1=Yes	161	48.0805	No	0=No	1=Yes	1=Yes	0=No		0=No	0=No	0=No	1=Yes	0=No	0=No	0=No	0=No	0=No	1=Yes	0=No	Quit > 5 years prior to diagnosis	1=Yes	1=Yes
0725	0=No	1=Yes	57	0=Female	Unchecked	Unchecked	Checked	Unchecked					0			0=No	0=No	0=No	0=No	0=No	0=No	1=Yes	Unchecked			0=No	0=No	170	77.5	Yes	0=No	0=No	0=No	0=No		0=No	0=No	0=No	0=No	0=No	0=No	0=No	0=No	0=No	1=Yes	0=No	Quit > 5 years prior to diagnosis	0=No
0726	0=No	1=Yes	60	0=Female	Unchecked	Unchecked	Checked	Unchecked					0			0=No	0=No	0=No	0=No	0=No	0=No	0=No	Unchecked	0=No	0=No	0=No	1=Yes	160	48.9877	No	0=No	0=No	0=No	0=No		0=No	0=No	0=No	0=No	0=No	0=No	0=No	0=No	0=No	0=No			0=No
0727	0=No	1=Yes	58	0=Female	Checked	Unchecked	Unchecked	Unchecked					0			1=Yes	1=Yes	0=No	0=No	0=No	0=No	1=Yes	Unchecked			0=No	0=No	158	67		0=No	1=Yes	0=No	0=No		0=No	0=No	0=No	1=Yes	0=No	0=No	0=No	1=Yes	0=No	1=Yes	0=No
0728	0=No	1=Yes	56	0=Female	Unchecked	Unchecked	Checked	Unchecked					0			0=No	0=No	0=No	0=No	0=No	0=No	1=Yes	Unchecked			0=No	0=No	163	54.8844	No	0=No	0=No	0=No	1=Yes	81	0=No	0=No	0=No	0=No	0=No	0=No	0=No	0=No	0=No	1=Yes	0=No	Quit > 5 years prior to diagnosis	1=Yes	1=Yes
0729	0=No	1=Yes	63	0=Female	Unchecked	Unchecked	Checked	Unchecked					0			1=Yes	1=Yes	0=No	0=No	0=No	1=Yes	0=No	Unchecked	0=No		0=No	0=No	167	77	No	0=No	0=No	0=No	1=Yes	325	0=No	0=No	0=No	1=Yes	0=No	0=No	0=No	0=No	0=No	1=Yes	0=No	Quit > 5 years prior to diagnosis	1=Yes	1=Yes
0730	0=No	1=Yes	61	0=Female	Unchecked	Unchecked	Checked	Unchecked					0			0=No	0=No	0=No	0=No	0=No	0=No	0=No	Unchecked	0=No	0=No	0=No	0=No	165	68	No	1=Yes	0=No	0=No	0=No		0=No	0=No	0=No	0=No	0=No	0=No	0=No	0=No	0=No	1=Yes	0=No		1=Yes	1=Yes
0731	0=No	1=Yes	68	0=Female	Unchecked	Unchecked	Checked	Unchecked					0			1=Yes	0=No	0=No	0=No	0=No	0=No	0=No	Unchecked	0=No	0=No	0=No	1=Yes	162	87.4	No	1=Yes	0=No	1=Yes	0=No		0=No	0=No	0=No	1=Yes	0=No	0=No	0=No	1=Yes	0=No	0=No			1=Yes	1=Yes
0732	0=No	1=Yes	60	0=Female	Unchecked	Unchecked	Checked	Unchecked					0			1=Yes	1=Yes	0=No	0=No	0=No	0=No	0=No	Unchecked	0=No	0=No	0=No	1=Yes	165	82	Yes	0=No	0=No	0=No	0=No		0=No	0=No	0=No	0=No	0=No	0=No	0=No	0=No	1=Yes	1=Yes	0=No		1=Yes	0=No
0733	0=No	1=Yes	64	0=Female	Unchecked	Unchecked	Checked	Unchecked					0			1=Yes	1=Yes	0=No	0=No	0=No	0=No	1=Yes	Unchecked		1=Yes	0=No	1=Yes	160	99	No	1=Yes	0=No	0=No	0=No		0=No	0=No	0=No	1=Yes	0=No	1=Yes	0=No	0=No	0=No	0=No			0=No
0734	0=No	1=Yes	63	0=Female	Unchecked	Unchecked	Checked	Unchecked					0			0=No	0=No	0=No	0=No	0=No	0=No	0=No	Unchecked	0=No	0=No	0=No	1=Yes	161		No	0=No	0=No	0=No	0=No		0=No	0=No	0=No	1=Yes	0=No	0=No	0=No	0=No	1=Yes	1=Yes	0=No	Quit > 5 years prior to diagnosis	1=Yes	1=Yes
0735	0=No	1=Yes	65	0=Female	Unchecked	Unchecked	Checked	Unchecked					0			1=Yes	1=Yes	0=No	0=No	0=No	1=Yes	0=No	Unchecked	0=No	0=No	0=No	0=No	150	51.5	No	0=No	0=No	0=No	0=No		0=No	0=No	0=No	1=Yes	0=No	0=No	0=No	0=No	0=No	1=Yes	1=Yes	Quit > 5 years prior to diagnosis	0=No
0736	0=No	1=Yes	63	0=Female	Unchecked	Unchecked	Checked	Unchecked					0			0=No	0=No	0=No	0=No	0=No	0=No	0=No	Unchecked	0=No	0=No	0=No	1=Yes	162	54.3	No	0=No	0=No	0=No	0=No		0=No	0=No	0=No	1=Yes	0=No	0=No	0=No	0=No	0=No	1=Yes	1=Yes		1=Yes	1=Yes
0737	0=No	1=Yes	68	0=Female	Unchecked	Checked	Unchecked	Unchecked					0			0=No	0=No	0=No	0=No	0=No	0=No	0=No	Unchecked	0=No	0=No	0=No	0=No	170.18	81.1926	No	1=Yes	1=Yes	0=No	1=Yes	81	0=No	0=No	0=No	1=Yes	0=No	0=No	1=Yes	0=No	0=No	1=Yes	0=No	Quit > 5 years prior to diagnosis
0738	0=No	1=Yes	58	0=Female	Unchecked	Unchecked	Checked	Unchecked					0			1=Yes	0=No	0=No	0=No	0=No	0=No	0=No	Unchecked	0=No	0=No	0=No	0=No			No	1=Yes	0=No	0=No	0=No		0=No	0=No	0=No	0=No	0=No	0=No	1=Yes	0=No	0=No	1=Yes	0=No	Quit > 5 years prior to diagnosis	0=No
0739	0=No	1=Yes	66	0=Female	Unchecked	Unchecked	Checked	Unchecked					0			0=No	0=No	0=No	0=No	0=No	0=No	1=Yes	Unchecked			0=No	0=No	170	81.7	No	0=No	0=No	1=Yes	1=Yes	325	0=No	0=No	1=Yes	0=No	0=No	0=No	0=No	0=No	0=No	1=Yes	0=No	Quit > 5 years prior to diagnosis	1=Yes	0=No
0740	0=No	1=Yes	68	0=Female	Unchecked	Unchecked	Checked	Unchecked					0			0=No	0=No	0=No	0=No	0=No	0=No	1=Yes	Unchecked			0=No	0=No	170.18	71	No	1=Yes	1=Yes	0=No	0=No		0=No	0=No	0=No	0=No	0=No	0=No	0=No	0=No	0=No	0=No			0=No
0741	0=No	1=Yes	61	0=Female	Unchecked	Unchecked	Checked	Unchecked					0			0=No	0=No	0=No	0=No	0=No	0=No	1=Yes	Unchecked			0=No	0=No	168	60.3	No	0=No	1=Yes	0=No	1=Yes	81	0=No	0=No	0=No	0=No	0=No	0=No	0=No	0=No	0=No	1=Yes	0=No	Quit > 5 years prior to diagnosis
0742	0=No	1=Yes	68	0=Female	Unchecked	Unchecked	Checked	Unchecked					0			0=No	0=No	0=No	0=No	0=No	0=No	1=Yes	Unchecked			0=No	0=No			No	0=No	0=No	1=Yes	1=Yes		0=No	0=No	0=No	0=No	0=No	0=No	1=Yes	0=No	0=No	1=Yes	1=Yes		1=Yes	1=Yes
0743	0=No	1=Yes	61	0=Female	Unchecked	Checked	Unchecked	Unchecked					0			0=No	0=No	0=No	0=No	0=No	0=No	0=No	Unchecked	0=No	0=No	0=No	0=No	165	93	No	0=No	1=Yes	0=No	0=No		0=No	0=No	0=No	1=Yes	0=No	0=No	0=No	0=No	0=No	1=Yes	0=No	Quit > 5 years prior to diagnosis	0=No
0744	0=No	1=Yes	62	0=Female	Unchecked	Unchecked	Checked	Unchecked					0			1=Yes	1=Yes	0=No	0=No	0=No	0=No	1=Yes	Unchecked			1=Yes	1=Yes			No	0=No	0=No	0=No	0=No		0=No	0=No	1=Yes	1=Yes	0=No	0=No	0=No	1=Yes	0=No	1=Yes	0=No	Quit > 5 years prior to diagnosis	1=Yes	0=No
0745	0=No	1=Yes	60	0=Female	Unchecked	Unchecked	Checked	Unchecked					0			0=No	0=No	0=No	0=No	0=No	0=No	1=Yes	Checked			0=No	0=No		29.4833	No	0=No	0=No	0=No	0=No		0=No	0=No	0=No	1=Yes	0=No	0=No	0=No	1=Yes	0=No	1=Yes	1=Yes		0=No
0746	0=No	1=Yes	68	0=Female	Unchecked	Unchecked	Checked	Unchecked					0			0=No	0=No	0=No	0=No	0=No	0=No	1=Yes	Checked					148	58.4	Yes	0=No	0=No	0=No	1=Yes	81	0=No	0=No	0=No	1=Yes	0=No	0=No	1=Yes	0=No	0=No	1=Yes	0=No		0=No
0747	0=No	1=Yes	54	0=Female	Unchecked	Unchecked	Checked	Unchecked					0			0=No	0=No	0=No	0=No	0=No	0=No	1=Yes	Checked			0=No	1=Yes	165	55.338	No	0=No	0=No	1=Yes	0=No		0=No	0=No	0=No	0=No	0=No	0=No	0=No	0=No	0=No	1=Yes	1=Yes		0=No
0748	0=No	1=Yes	69	0=Female	Unchecked	Unchecked	Checked	Unchecked					0			0=No	0=No	0=No	0=No	0=No	0=No	0=No	Unchecked	0=No	0=No	0=No	0=No			Yes	0=No	0=No	0=No	0=No		0=No	0=No	0=No	0=No	0=No	0=No	0=No	0=No	1=Yes	0=No			0=No
0749	0=No	1=Yes	70	0=Female	Unchecked	Unchecked	Checked	Unchecked					0			0=No	0=No	0=No	0=No	0=No	0=No	0=No	Unchecked	0=No	0=No	0=No	1=Yes	170	56.2	No	0=No	1=Yes	0=No	1=Yes	81	0=No	0=No	0=No	1=Yes	0=No	0=No	0=No	0=No	0=No	0=No			1=Yes	1=Yes
0750	0=No	1=Yes	68	0=Female	Unchecked	Unchecked	Checked	Unchecked					0			0=No	0=No	0=No	0=No	0=No	0=No	1=Yes	Checked			0=No	0=No			No	0=No	0=No	0=No	0=No		0=No	0=No	0=No	0=No	0=No	0=No	0=No	0=No	0=No	1=Yes	0=No	Quit > 5 years prior to diagnosis
0751	0=No	1=Yes	62	0=Female	Unchecked	Unchecked	Checked	Unchecked					0			1=Yes	0=No	0=No	0=No	0=No	0=No	0=No	Unchecked	0=No	0=No	0=No	0=No			No	0=No	0=No	0=No	0=No		0=No	0=No	0=No	1=Yes	0=No	0=No	0=No	0=No	0=No	1=Yes	0=No	Quit > 5 years prior to diagnosis	1=Yes	1=Yes
0752	0=No	1=Yes	67	0=Female	Unchecked	Unchecked	Checked	Unchecked					0			1=Yes	1=Yes	0=No	0=No	0=No	0=No	1=Yes	Unchecked			0=No	1=Yes	150	55.7	No	0=No	1=Yes	1=Yes	1=Yes	81	0=No	0=No	1=Yes	1=Yes	0=No	0=No	0=No	0=No	1=Yes	1=Yes	0=No	Quit > 5 years prior to diagnosis	1=Yes	0=No
0753	0=No	1=Yes	67	0=Female	Unchecked	Unchecked	Checked	Unchecked					0			0=No	0=No	0=No	0=No	0=No	0=No	0=No	Unchecked	0=No	0=No	0=No	0=No			No	0=No	0=No	1=Yes	1=Yes	325	0=No	1=Yes	1=Yes	1=Yes	0=No	0=No	0=No	0=No	0=No	1=Yes	1=Yes		1=Yes	1=Yes
0754	0=No	1=Yes	62	0=Female	Unchecked	Unchecked	Checked	Unchecked					0			1=Yes	1=Yes	0=No	0=No	0=No	0=No	1=Yes	Unchecked			0=No	1=Yes	177	68.4	No	0=No	0=No	0=No	0=No		0=No	0=No	0=No	0=No	0=No	0=No	0=No	0=No	0=No	1=Yes	0=No	Quit > 5 years prior to diagnosis	1=Yes	1=Yes
0755	0=No	1=Yes	69	0=Female	Unchecked	Unchecked	Checked	Unchecked					0			0=No	0=No	0=No	0=No	0=No	0=No	1=Yes	Unchecked			0=No	1=Yes		78.4711	No	1=Yes	1=Yes	0=No	0=No		0=No	1=Yes	1=Yes	0=No	0=No	0=No	0=No	0=No	0=No	1=Yes	0=No
0756	0=No	1=Yes	65	0=Female	Unchecked	Unchecked	Checked	Unchecked					0			1=Yes	1=Yes	0=No	0=No	0=No	0=No	0=No	Unchecked	0=No	0=No	0=No	0=No	165.1	74	No	0=No	0=No	0=No	0=No		0=No	0=No	0=No	0=No	0=No	0=No	0=No	0=No	0=No	0=No			0=No
0757	0=No	1=Yes	55	0=Female	Unchecked	Unchecked	Checked	Unchecked					0			0=No	0=No	0=No	0=No	0=No	0=No	0=No	Unchecked	0=No	0=No	0=No	0=No	173	77	No	0=No	1=Yes	1=Yes	0=No		0=No	0=No	0=No	0=No	0=No	0=No	0=No	0=No	0=No	0=No			0=No
0758	0=No	1=Yes	66	0=Female	Unchecked	Unchecked	Checked	Unchecked					0			1=Yes	1=Yes	0=No	0=No	0=No	0=No	1=Yes	Unchecked			0=No	1=Yes		101.2	No	1=Yes	0=No	0=No	0=No		0=No	0=No	0=No	1=Yes	0=No	0=No	0=No	0=No	0=No	1=Yes	0=No	Quit > 5 years prior to diagnosis	1=Yes	1=Yes
0759	0=No	1=Yes	65	0=Female	Unchecked	Unchecked	Checked	Unchecked					0			0=No	0=No	0=No	0=No	0=No	0=No	0=No	Unchecked	0=No	0=No	0=No	1=Yes	157.48	77.1103	No	0=No	0=No	0=No	0=No		0=No	0=No	0=No	0=No	0=No	0=No	0=No	0=No	1=Yes	1=Yes
0760	0=No	1=Yes	56	0=Female	Unchecked	Checked	Unchecked	Unchecked					0			0=No	0=No	0=No	0=No	0=No	0=No	0=No	Unchecked	0=No	0=No	0=No	1=Yes	158	39.4	No	0=No	0=No	0=No	1=Yes	81	0=No	0=No	1=Yes	1=Yes	0=No	0=No	0=No	0=No	0=No	1=Yes	1=Yes		0=No
0761	0=No	1=Yes	62	0=Female	Unchecked	Checked	Unchecked	Unchecked					0			0=No	0=No	0=No	0=No	0=No	0=No	0=No	Unchecked	0=No	0=No	0=No	0=No	154.94	70	No	1=Yes		1=Yes	0=No		0=No	0=No	0=No	0=No	0=No	0=No	1=Yes	0=No	0=No
0762	0=No	1=Yes	55	0=Female	Unchecked	Checked	Unchecked	Unchecked					0			0=No	0=No	0=No	0=No	0=No	0=No	0=No	Unchecked	0=No	0=No	0=No	0=No			No	0=No	0=No	0=No	0=No		0=No	0=No	0=No	1=Yes	0=No	0=No	0=No	0=No	0=No	0=No			0=No
0763	0=No	1=Yes	54	0=Female	Unchecked	Unchecked	Checked	Unchecked					0			1=Yes	1=Yes	0=No	0=No	0=No	0=No	0=No	Unchecked	0=No	0=No			167	99.4	No	0=No	0=No	0=No	0=No		0=No	0=No	0=No	0=No	0=No	0=No	1=Yes	1=Yes	0=No	0=No			0=No
0764	0=No	1=Yes	65	0=Female	Unchecked	Unchecked	Checked	Unchecked					0			1=Yes	1=Yes	1=Yes	0=No	0=No	0=No	0=No	Unchecked	0=No	0=No	1=Yes	1=Yes	167	87	No	0=No	0=No	0=No	0=No		0=No	0=No	0=No	0=No	0=No	0=No	0=No	0=No	0=No	1=Yes	0=No
0765	0=No	1=Yes	57	0=Female	Unchecked	Unchecked	Checked	Unchecked					0			0=No	0=No	0=No	0=No	0=No	0=No	0=No	Unchecked	0=No	0=No	0=No	1=Yes	158	94.5	No	0=No	1=Yes	1=Yes	0=No		0=No	0=No	0=No	1=Yes	0=No	0=No	0=No	1=Yes	0=No	1=Yes	1=Yes		1=Yes	1=Yes
0766	0=No	1=Yes	58	0=Female	Unchecked	Checked	Unchecked	Unchecked					0			0=No	0=No	1=Yes	0=No	0=No	0=No	0=No	Unchecked	0=No	0=No	0=No	0=No			No	1=Yes	0=No	1=Yes	0=No		0=No	0=No	0=No	1=Yes	0=No	0=No	1=Yes	0=No	0=No	0=No			0=No
0767	0=No	1=Yes	54	0=Female	Unchecked	Unchecked	Checked	Unchecked					0			0=No	1=Yes	0=No	0=No	0=No	0=No	1=Yes	Unchecked			0=No	0=No		59.8	No	0=No	0=No	0=No	0=No		0=No	0=No	0=No	0=No	0=No	0=No	0=No	0=No	0=No	1=Yes	0=No	Quit > 5 years prior to diagnosis	0=No
0768	0=No	1=Yes	58	0=Female	Unchecked	Unchecked	Checked	Unchecked					0			0=No	0=No	0=No	0=No	0=No	0=No	0=No	Unchecked	0=No	0=No	0=No	0=No	168	92	No	0=No	0=No	1=Yes	1=Yes	81	0=No	1=Yes	1=Yes	0=No	0=No	0=No	0=No	0=No	0=No
0769	0=No	1=Yes	68	0=Female	Unchecked	Unchecked	Checked	Unchecked					0			0=No	0=No	0=No	0=No	0=No	0=No	0=No	Unchecked	0=No	0=No	0=No	0=No	152	42.8	Yes	0=No	0=No	0=No	0=No		0=No	0=No	0=No	1=Yes	0=No	0=No	0=No	0=No	0=No	1=Yes	0=No	Quit < 1 year ago	0=No
0770	0=No	1=Yes	54	0=Female	Unchecked	Checked	Unchecked	Unchecked					0			0=No	0=No	0=No	0=No	0=No	0=No	0=No	Unchecked	0=No	0=No	0=No	1=Yes		100.697	No	0=No	0=No	0=No	0=No		0=No	0=No	0=No	1=Yes	0=No	0=No	0=No	0=No	0=No	0=No			0=No
0771	0=No	1=Yes	58	0=Female	Unchecked	Unchecked	Checked	Unchecked					0			0=No	0=No	0=No	0=No	0=No	0=No	1=Yes	Unchecked			0=No	1=Yes		93.5	No	0=No	0=No	0=No	0=No		0=No	0=No	0=No	0=No	0=No	0=No	0=No	0=No	1=Yes	1=Yes	1=Yes		0=No
0772	0=No	1=Yes	60	0=Female	Unchecked	Unchecked	Checked	Unchecked					0			0=No	0=No	0=No	0=No	0=No	0=No	0=No	Unchecked	0=No	0=No	0=No	0=No	175	85.9	No	1=Yes	0=No	0=No	0=No		0=No	0=No	0=No	1=Yes	1=Yes	0=No	0=No	0=No	0=No	1=Yes	0=No	Quit > 5 years prior to diagnosis	0=No
0773	0=No	1=Yes	55	0=Female	Unchecked	Unchecked	Checked	Unchecked					0			0=No	0=No	0=No	0=No	0=No	0=No	1=Yes	Unchecked			0=No	1=Yes		83.1		0=No	0=No	0=No	0=No		0=No	0=No	0=No	0=No	0=No	0=No	0=No	0=No	0=No	0=No			1=Yes	1=Yes
0774	0=No	1=Yes	63	0=Female	Unchecked	Checked	Unchecked	Unchecked					0			0=No	1=Yes	0=No	0=No	0=No	0=No	0=No	Unchecked	0=No	0=No	0=No	0=No		86.1821	No	1=Yes	1=Yes	0=No	0=No		0=No	0=No	1=Yes	0=No	0=No	0=No	1=Yes	0=No	0=No	1=Yes	1=Yes	Quit < 1 year ago	1=Yes	0=No
0775	0=No	1=Yes	62	0=Female	Unchecked	Unchecked	Checked	Unchecked					0			0=No	0=No	0=No	0=No	0=No	0=No	1=Yes	Unchecked			0=No	0=No	157	82.3	No	1=Yes	0=No	1=Yes	0=No		0=No	0=No	0=No	0=No	0=No	0=No	0=No	0=No	0=No	0=No			0=No
0776	0=No	1=Yes	64	0=Female	Unchecked	Unchecked	Unchecked	Checked					0			1=Yes	0=No	0=No	0=No	0=No	0=No	1=Yes	Unchecked			0=No	0=No		114		0=No	1=Yes	0=No	0=No		0=No	0=No	0=No	0=No	0=No	1=Yes	0=No	0=No	0=No	1=Yes	1=Yes
0777	0=No	1=Yes	62	0=Female	Unchecked	Unchecked	Checked	Unchecked					0			0=No	0=No	1=Yes	0=No	0=No	0=No	1=Yes	Unchecked			0=No	1=Yes	160	46.5837	No	0=No	0=No	0=No	0=No		0=No	0=No	0=No	0=No	0=No	0=No	0=No	0=No	0=No	0=No			0=No
0778	0=No	1=Yes	54	0=Female	Unchecked	Unchecked	Checked	Unchecked					0			0=No	0=No	0=No	0=No	0=No	0=No	1=Yes	Unchecked			0=No	1=Yes	165	60.3	No	0=No	0=No	0=No	0=No		0=No	0=No	0=No	1=Yes	0=No	0=No	0=No	0=No	0=No	0=No			1=Yes	0=No
0779	0=No	1=Yes	55	0=Female	Unchecked	Unchecked	Checked	Unchecked					0			0=No	0=No	0=No	0=No	0=No	0=No	0=No	Unchecked	0=No	0=No	0=No	1=Yes	168	59.2	No	0=No	0=No	1=Yes	0=No		0=No	1=Yes	1=Yes	0=No	0=No	0=No	0=No	0=No	0=No	0=No			0=No
0780	0=No	1=Yes	61	0=Female	Unchecked	Unchecked	Checked	Unchecked					0			0=No	0=No	0=No	0=No	0=No	0=No	1=Yes	Unchecked			0=No	0=No			Yes	0=No	1=Yes	0=No	0=No		0=No	0=No	0=No	0=No	0=No	0=No	0=No	0=No	1=Yes	1=Yes	0=No	Quit > 5 years prior to diagnosis	0=No
0781	0=No	1=Yes	60	0=Female	Unchecked	Unchecked	Checked	Unchecked					0			0=No	0=No	0=No	0=No	0=No	0=No	1=Yes	Unchecked			0=No	0=No			No	0=No	1=Yes	1=Yes	0=No		0=No	0=No	0=No	0=No	0=No	0=No	0=No	0=No	0=No	0=No			0=No
0782	0=No	1=Yes	57	0=Female	Unchecked	Checked	Unchecked	Unchecked					0			1=Yes		0=No	0=No	0=No	0=No	0=No	Unchecked	0=No	0=No	0=No	0=No			No	0=No	0=No	0=No	0=No		0=No	0=No	0=No	1=Yes	0=No	0=No	0=No	1=Yes	0=No	0=No			0=No
0783	0=No	1=Yes	68	0=Female	Unchecked	Unchecked	Checked	Unchecked					0			0=No	0=No	0=No	0=No	0=No	0=No	1=Yes	Unchecked			0=No	0=No		62.5	No	0=No	0=No	0=No	0=No		0=No	0=No	0=No	1=Yes	0=No	0=No	0=No	0=No	0=No	1=Yes	0=No	Quit > 5 years prior to diagnosis
0784	0=No	1=Yes	69	0=Female	Unchecked	Unchecked	Checked	Unchecked					0			1=Yes	0=No	1=Yes	0=No	0=No	0=No	0=No	Unchecked	0=No	0=No	0=No	0=No		67.6	Yes	0=No	1=Yes	0=No	0=No		0=No	0=No	0=No	1=Yes	0=No	0=No	0=No	0=No	0=No	0=No
0785	0=No	1=Yes	59	0=Female	Unchecked	Unchecked	Checked	Unchecked					0			0=No	0=No	0=No	0=No	0=No	0=No	0=No	Unchecked	0=No	0=No	0=No	0=No			No	0=No	1=Yes	0=No	0=No		0=No	0=No	0=No	1=Yes	0=No	0=No	0=No	0=No	0=No
0786	0=No	1=Yes	69	0=Female	Unchecked	Unchecked	Checked	Unchecked					0			0=No	1=Yes	0=No	0=No	0=No	0=No	0=No	Unchecked	0=No	0=No	0=No	1=Yes	160	70.5	No	0=No	0=No	0=No	0=No		0=No	0=No	0=No	1=Yes	0=No	0=No	0=No	1=Yes	0=No	1=Yes	0=No		0=No
0787	0=No	1=Yes	61	0=Female	Unchecked	Unchecked	Checked	Unchecked					0			0=No	0=No	0=No	0=No	0=No	0=No	1=Yes	Unchecked			0=No	0=No		55.6	No	0=No	0=No	0=No	0=No		0=No	0=No	0=No	0=No	0=No	0=No	0=No	0=No	0=No	0=No			0=No
0788	0=No	1=Yes	58	0=Female	Unchecked	Unchecked	Unchecked	Checked					0			0=No	0=No	0=No	0=No	0=No	0=No	0=No	Unchecked	0=No	0=No	0=No	0=No		63.6	No	0=No	0=No	0=No	0=No		0=No	0=No	0=No	1=Yes	0=No	0=No	0=No	0=No	1=Yes	1=Yes	0=No	Quit > 5 years prior to diagnosis	1=Yes	1=Yes
0789	0=No	1=Yes	75	0=Female	Unchecked	Unchecked	Checked	Unchecked					0			0=No	0=No	0=No	0=No	0=No	0=No	0=No	Unchecked	0=No	0=No	0=No	1=Yes	159	79.5	No	0=No	1=Yes	0=No	0=No		0=No	0=No	0=No	0=No	0=No	0=No	0=No	0=No	1=Yes	1=Yes	0=No	Quit > 5 years prior to diagnosis
0790	0=No	1=Yes	54	0=Female	Unchecked	Unchecked	Checked	Unchecked					0			0=No	0=No	0=No	0=No	0=No	0=No	0=No	Unchecked	0=No	0=No	0=No	1=Yes	431.8	112.6	No	0=No	0=No	0=No	0=No		0=No	0=No	0=No	0=No	0=No	0=No	0=No	0=No	0=No	0=No			0=No
0791	0=No	1=Yes	58	0=Female	Unchecked	Unchecked	Checked	Unchecked					0			1=Yes	1=Yes	0=No	0=No	0=No	0=No	0=No	Unchecked	0=No	0=No	0=No	0=No		64.6	No	0=No	0=No	0=No	0=No		0=No	0=No	0=No	1=Yes	0=No	0=No	0=No	1=Yes	1=Yes	1=Yes	0=No
0792	0=No	1=Yes	57	0=Female	Unchecked	Unchecked	Unchecked	Checked					0			1=Yes	1=Yes	0=No	0=No	0=No	0=No	0=No	Unchecked	0=No	0=No	0=No	0=No			No	0=No	0=No	0=No	0=No		0=No	0=No	0=No	1=Yes	0=No	0=No	0=No	1=Yes	0=No	0=No			0=No
0793	0=No	1=Yes	66	0=Female	Unchecked	Unchecked	Checked	Unchecked					0			1=Yes	1=Yes	0=No	0=No	0=No	0=No	0=No	Unchecked	0=No	0=No	0=No	1=Yes	168	75.4	No	0=No	0=No	0=No	0=No		0=No	0=No	0=No	0=No	0=No	0=No	0=No	0=No	0=No	0=No			0=No
0794	0=No	1=Yes	68	0=Female	Unchecked	Unchecked	Checked	Unchecked					0			0=No	0=No	0=No	0=No	0=No	0=No	0=No	Unchecked	0=No	0=No	0=No	0=No			Yes	0=No	0=No	0=No	0=No		0=No	0=No	0=No	1=Yes	0=No	0=No	0=No	0=No	0=No	1=Yes	0=No	Quit > 5 years prior to diagnosis
0795	0=No	1=Yes	59	0=Female	Unchecked	Unchecked	Unchecked	Checked					0			0=No	0=No	0=No	0=No	0=No	0=No	0=No	Unchecked	0=No	0=No	0=No	0=No			No	1=Yes	0=No	0=No	0=No		0=No	0=No	0=No	0=No	0=No	0=No	1=Yes	0=No	0=No
0796	0=No	1=Yes	57	0=Female	Unchecked	Unchecked	Checked	Unchecked					0			0=No	0=No	0=No	0=No	0=No	0=No	0=No	Unchecked	0=No	0=No	0=No	0=No	162.56	141.52	No	1=Yes	0=No	0=No	0=No		0=No	0=No	0=No	1=Yes	0=No	0=No	0=No	0=No	0=No
0797	0=No	1=Yes	63	0=Female	Unchecked	Unchecked	Checked	Unchecked					0			0=No	0=No	0=No	0=No	0=No	0=No	1=Yes	Unchecked			0=No	1=Yes	170	69.8	Yes	0=No	1=Yes	0=No	0=No		0=No	0=No	0=No	0=No	0=No	0=No	0=No	0=No	0=No	1=Yes	1=Yes		0=No
0798	0=No	1=Yes	67	0=Female	Unchecked	Unchecked	Checked	Unchecked					0			0=No	0=No	0=No	0=No	0=No	0=No	1=Yes	Unchecked			0=No	1=Yes		52.4	No	0=No	0=No	0=No	0=No		0=No	0=No	0=No	1=Yes	0=No	0=No	0=No	0=No	1=Yes	1=Yes	1=Yes		1=Yes	1=Yes
0799	0=No	1=Yes	65	0=Female	Unchecked	Unchecked	Checked	Unchecked					0			0=No	0=No	0=No	0=No	0=No	0=No	0=No	Unchecked	0=No	0=No	0=No	0=No			Yes	0=No	0=No	0=No	0=No		0=No	0=No	0=No	0=No	0=No	0=No	0=No	1=Yes	0=No	0=No			0=No
0800	0=No	1=Yes	58	0=Female	Unchecked	Unchecked	Checked	Unchecked					0			0=No	0=No	0=No	0=No	0=No	0=No	0=No	Unchecked	0=No	0=No	0=No	0=No		58.9667	No	1=Yes	0=No	0=No	1=Yes		0=No	0=No	0=No	0=No	0=No	0=No	0=No	1=Yes	0=No	1=Yes	0=No		0=No
0801	0=No	1=Yes	63	0=Female	Unchecked	Unchecked	Unchecked	Checked					0			1=Yes	1=Yes	0=No	0=No	0=No	0=No	0=No	Unchecked	0=No	0=No				65	No	0=No	0=No	0=No	0=No		0=No	0=No	0=No	1=Yes	0=No	0=No	0=No	0=No	0=No	1=Yes	0=No	Quit > 5 years prior to diagnosis
0802	0=No	1=Yes	62	0=Female	Unchecked	Unchecked	Checked	Unchecked					0			0=No	1=Yes	0=No	0=No	0=No	0=No	1=Yes	Unchecked			0=No	0=No	164	84	No	0=No	0=No	0=No	0=No		0=No	0=No	0=No	0=No	0=No	0=No	0=No	0=No	0=No	1=Yes	0=No	Quit > 5 years prior to diagnosis	1=Yes	1=Yes
0803	0=No	1=Yes	61	0=Female	Unchecked	Unchecked	Checked	Unchecked					0			0=No	1=Yes	0=No	0=No	0=No	0=No	0=No	Unchecked	0=No	0=No	0=No	0=No			No	1=Yes	0=No	0=No	1=Yes		0=No	1=Yes	1=Yes	1=Yes	0=No	0=No	1=Yes	0=No	0=No	1=Yes	1=Yes		0=No
0804	0=No	1=Yes	58	0=Female	Unchecked	Unchecked	Checked	Unchecked					0			0=No	1=Yes	0=No	0=No	0=No	0=No	1=Yes	Unchecked			0=No	1=Yes	156	58.9	No	0=No	0=No	0=No	0=No		0=No	0=No	0=No	0=No	0=No	0=No	0=No	0=No	0=No	1=Yes	1=Yes		1=Yes	1=Yes
0805	0=No	1=Yes	66	0=Female	Unchecked	Unchecked	Checked	Unchecked					0			0=No	0=No	0=No	0=No	0=No	0=No	0=No	Unchecked	0=No	0=No	0=No	0=No	152.4	93	No	0=No	1=Yes	0=No	0=No		0=No	0=No	0=No	1=Yes	0=No	0=No	0=No	0=No	0=No
0806	0=No	1=Yes	59	0=Female	Unchecked	Unchecked	Unchecked	Checked					0			0=No	0=No	0=No	0=No	0=No	0=No	0=No	Unchecked	0=No	0=No	0=No	0=No		41.3	No	0=No	0=No	0=No	0=No		0=No	0=No	0=No	1=Yes	0=No	0=No	0=No	0=No	0=No	1=Yes	1=Yes
0807	0=No	1=Yes	66	0=Female	Unchecked	Unchecked	Checked	Unchecked					0			0=No	0=No	0=No	0=No	0=No	0=No	1=Yes	Unchecked			0=No	1=Yes	155	74.3	Yes	0=No	0=No	0=No	0=No		0=No	0=No	0=No	1=Yes	0=No	0=No	0=No	0=No	1=Yes	0=No			0=No
0808	0=No	1=Yes	62	0=Female	Unchecked	Checked	Unchecked	Unchecked					0			1=Yes	1=Yes	0=No	0=No	0=No	0=No	1=Yes	Unchecked			0=No	1=Yes	168	70	No	1=Yes	0=No	0=No	0=No		0=No	0=No	0=No	0=No	0=No	0=No	1=Yes	1=Yes	0=No	1=Yes	1=Yes		0=No
0809	0=No	1=Yes	62	0=Female	Unchecked	Unchecked	Unchecked	Checked					0			1=Yes	0=No	0=No	0=No	0=No	0=No	1=Yes	Checked			0=No	1=Yes		77	Yes	1=Yes	0=No	0=No	0=No		0=No	0=No	0=No	1=Yes	0=No	0=No	0=No	0=No	1=Yes	1=Yes	1=Yes		0=No
0810	0=No	1=Yes	70	0=Female	Unchecked	Unchecked	Checked	Unchecked					0			1=Yes	0=No	0=No	0=No	0=No	0=No	0=No	Unchecked	0=No	0=No	0=No	0=No		79.7	No	0=No	1=Yes	0=No	1=Yes		0=No	0=No	0=No	1=Yes	0=No	0=No	0=No	0=No	0=No	0=No			0=No
0811	0=No	1=Yes	66	0=Female	Unchecked	Unchecked	Checked	Unchecked					0			0=No	0=No	0=No	0=No	0=No	0=No	0=No	Unchecked	0=No	0=No	0=No	1=Yes		54.8844	No	0=No	1=Yes	0=No	0=No		0=No	0=No	0=No	1=Yes	0=No	0=No	0=No	1=Yes	0=No	0=No			0=No
0812	0=No	1=Yes	54	0=Female	Unchecked	Unchecked	Unchecked	Checked					0			0=No	0=No	0=No	0=No	0=No	0=No	1=Yes	Unchecked	0=No	0=No	0=No	0=No	167.64	67.6	No	0=No	0=No	0=No	0=No		0=No	0=No	0=No	0=No	0=No	0=No	0=No	1=Yes	0=No	1=Yes	0=No		0=No
0813	0=No	1=Yes	59	0=Female	Unchecked	Unchecked	Checked	Unchecked					0			0=No	0=No	0=No	0=No	0=No	0=No	0=No	Unchecked	0=No	0=No	0=No	1=Yes	165	95	No	0=No	0=No	0=No	0=No		0=No	0=No	0=No	0=No	0=No	0=No	0=No	1=Yes	0=No	0=No			1=Yes	1=Yes
0814	0=No	1=Yes	58	0=Female	Unchecked	Unchecked	Checked	Unchecked					0			0=No	0=No	0=No	0=No	0=No	0=No	1=Yes	Unchecked			0=No	0=No			No	0=No	0=No	0=No	1=Yes		0=No	0=No	1=Yes	0=No	0=No	0=No	0=No	0=No	0=No
0815	0=No	1=Yes	61	0=Female	Unchecked	Unchecked	Checked	Unchecked					0			0=No	1=Yes	0=No	0=No	0=No	0=No	0=No	Unchecked	0=No	0=No	0=No	0=No		76.6	Yes	0=No	0=No	0=No	0=No		0=No	0=No	0=No	1=Yes	0=No	0=No	0=No	0=No	0=No	0=No			0=No
0816	0=No	1=Yes	62	0=Female	Unchecked	Checked	Unchecked	Unchecked					0			0=No	0=No	1=Yes	0=No	0=No	0=No	1=Yes	Unchecked			0=No	1=Yes	162	69.5	No	0=No	0=No	0=No	0=No		0=No	0=No	0=No	0=No	0=No	0=No	0=No	0=No	0=No	1=Yes	0=No	Quit > 1 year ago but < 5 years ago	1=Yes	0=No
0817	0=No	1=Yes	61	0=Female	Unchecked	Unchecked	Checked	Unchecked					0			1=Yes	0=No	0=No	0=No	0=No	0=No	1=Yes	Unchecked			0=No	1=Yes	176	92.3	No	0=No	0=No	1=Yes	1=Yes	81	0=No	0=No	0=No	1=Yes	0=No	0=No	1=Yes	0=No	0=No	1=Yes	1=Yes		0=No
0818	0=No	1=Yes	54	0=Female	Unchecked	Checked	Unchecked	Unchecked					0			1=Yes	0=No	0=No	0=No	0=No	0=No	1=Yes	Checked	0=No	0=No	0=No	0=No		80	No	0=No	0=No	0=No	1=Yes		0=No	0=No	0=No	1=Yes	0=No	0=No	0=No	0=No	0=No	1=Yes	0=No	Quit > 5 years prior to diagnosis
0819	0=No	1=Yes	62	1=Male	Unchecked	Unchecked	Checked	Unchecked					0			0=No	0=No	0=No	0=No	0=No	0=No	1=Yes	Checked	0=No	0=No	0=No	0=No	171	93	No	0=No	0=No	0=No	1=Yes	325	0=No	0=No	0=No	1=Yes	0=No	0=No	0=No	0=No	0=No	1=Yes	0=No	Quit > 1 year ago but < 5 years ago
0820	0=No	1=Yes	59	0=Female	Unchecked	Unchecked	Checked	Unchecked					0			0=No	0=No	0=No	0=No	0=No	0=No	1=Yes	Unchecked			0=No	1=Yes	166	92.6	Yes	0=No	1=Yes	0=No	0=No		0=No	0=No	0=No	1=Yes	0=No	0=No	0=No	0=No	1=Yes	1=Yes	0=No	Quit > 5 years prior to diagnosis	1=Yes	1=Yes
0821	0=No	1=Yes	59	0=Female	Unchecked	Unchecked	Checked	Unchecked					0			0=No	0=No	0=No	0=No	0=No	0=No	1=Yes	Checked					157.48	63.9562	No	0=No	0=No	0=No	0=No		0=No	0=No	0=No	1=Yes	0=No	0=No	0=No	0=No	0=No	1=Yes	1=Yes		0=No
0822	0=No	1=Yes	66	0=Female	Unchecked	Unchecked	Checked	Unchecked					0			0=No	1=Yes	0=No	0=No	0=No	0=No	1=Yes	Unchecked			0=No	1=Yes	155	48.3	No	0=No	0=No	0=No	0=No		0=No	0=No	0=No	0=No	0=No	0=No	0=No	0=No	0=No	1=Yes	0=No	Quit > 1 year ago but < 5 years ago	1=Yes	1=Yes
0823	0=No	1=Yes	55	0=Female	Unchecked	Unchecked	Checked	Unchecked					0			0=No	0=No	0=No	0=No	0=No	0=No	0=No	Unchecked	0=No	0=No	0=No	1=Yes		89.4	No	0=No	0=No	0=No	0=No		0=No	0=No	0=No	1=Yes	0=No	1=Yes	0=No	1=Yes	0=No	0=No			0=No
0824	0=No	1=Yes	65	0=Female	Unchecked	Unchecked	Checked	Unchecked					0			1=Yes	0=No	0=No	0=No	0=No	0=No		Unchecked					152	68.2	No	1=Yes	0=No	1=Yes	0=No		0=No	0=No	0=No	0=No	0=No	0=No	0=No	0=No	0=No	0=No			1=Yes
0825	0=No	1=Yes	65	0=Female	Unchecked	Unchecked	Checked	Unchecked					0			1=Yes	1=Yes	0=No	0=No	0=No	0=No	1=Yes	Checked			0=No	1=Yes	159	51	Yes	0=No	0=No	0=No	1=Yes	81	0=No	0=No	0=No	1=Yes	0=No	0=No	0=No	0=No	1=Yes	1=Yes	1=Yes		1=Yes	1=Yes
0826	0=No	1=Yes	61	0=Female	Unchecked	Unchecked	Checked	Unchecked					0			0=No	0=No	0=No	0=No	0=No	0=No	0=No	Unchecked	0=No	0=No	0=No	0=No		62.5954	No	0=No	0=No	0=No	0=No		0=No	0=No	1=Yes	1=Yes	0=No	0=No	1=Yes	1=Yes	0=No	1=Yes	1=Yes		1=Yes	1=Yes
0827	0=No	1=Yes	55	0=Female	Unchecked	Unchecked	Checked	Unchecked					0			0=No	0=No	0=No	0=No	0=No	0=No	0=No	Unchecked	0=No	0=No	0=No	0=No		73	No	0=No	0=No	1=Yes	0=No		0=No	0=No	0=No	0=No	0=No	0=No	0=No	0=No	1=Yes	1=Yes	1=Yes
0828	0=No	1=Yes	70	0=Female	Unchecked	Checked	Unchecked	Unchecked					0			0=No	0=No	0=No	0=No	0=No	0=No	1=Yes	Unchecked			0=No	0=No		90.9	Yes	0=No	0=No	0=No	1=Yes	81	0=No	0=No	1=Yes	0=No	0=No	0=No	0=No	0=No	0=No	0=No			0=No
0829	0=No	1=Yes	64	0=Female	Unchecked	Unchecked	Checked	Unchecked					0			1=Yes	0=No	1=Yes	0=No	0=No	0=No	1=Yes	Unchecked			0=No	1=Yes	178	91	No	1=Yes	0=No	1=Yes	1=Yes	325	0=No	0=No	1=Yes	0=No	0=No	0=No	1=Yes	1=Yes	0=No	1=Yes	0=No	Quit > 5 years prior to diagnosis	1=Yes	1=Yes
0830	0=No	1=Yes	59	0=Female	Unchecked	Unchecked	Checked	Unchecked					0			0=No	0=No	0=No	0=No	0=No	0=No	0=No	Unchecked	0=No	0=No	0=No	1=Yes	173	77.5	No	0=No	0=No	0=No	0=No		0=No	0=No	0=No	0=No	0=No	0=No	0=No	0=No	0=No	1=Yes	0=No		0=No
0831	0=No	1=Yes	64	0=Female	Unchecked	Unchecked	Checked	Unchecked					0			0=No	0=No	0=No	0=No	0=No	0=No	0=No	Unchecked	0=No	0=No	0=No	1=Yes	155	75.1	No	0=No	0=No	0=No	0=No		0=No	0=No	0=No	1=Yes	0=No	0=No	0=No	1=Yes	0=No	1=Yes	0=No	Quit > 5 years prior to diagnosis	1=Yes	1=Yes
0832	0=No	1=Yes	60	0=Female	Unchecked	Unchecked	Checked	Unchecked					0			1=Yes	1=Yes	0=No	0=No	0=No	0=No	0=No	Unchecked	0=No	0=No	0=No	0=No		70.9868	No	0=No	0=No	0=No	0=No		0=No	0=No	0=No	1=Yes	0=No	0=No	0=No	0=No	0=No	1=Yes	0=No	Quit > 5 years prior to diagnosis	1=Yes	1=Yes
0833	0=No	1=Yes	60	0=Female	Unchecked	Unchecked	Checked	Unchecked					0			0=No	0=No	0=No	0=No	0=No	0=No	1=Yes	Unchecked			0=No	0=No	155	53.07	No	0=No	0=No	0=No	0=No		0=No	0=No	0=No	1=Yes	0=No	0=No	0=No	0=No	0=No	1=Yes	1=Yes		0=No
0834	0=No	1=Yes	64	0=Female	Unchecked	Unchecked	Checked	Unchecked					0			0=No	0=No	0=No	0=No	0=No	0=No	1=Yes	Unchecked			0=No				No	0=No	0=No	1=Yes	0=No		0=No	0=No	0=No	0=No	0=No	0=No	0=No	0=No	1=Yes	0=No			0=No
0835	0=No	1=Yes	57	0=Female	Unchecked	Unchecked	Checked	Unchecked					0			0=No	0=No	0=No	0=No	0=No	0=No	0=No	Unchecked	0=No	0=No	0=No	1=Yes	157	61.5	No	0=No	0=No	0=No	0=No		0=No	0=No	0=No	0=No	0=No	0=No	0=No	0=No	0=No	1=Yes	0=No	Quit > 5 years prior to diagnosis	1=Yes	1=Yes
0836	0=No	1=Yes	54	0=Female	Unchecked	Unchecked	Checked	Unchecked					0			0=No	0=No	0=No	0=No	0=No	0=No	1=Yes	Checked			0=No	1=Yes	172	107.1	No	0=No	1=Yes	0=No	0=No		0=No	0=No	0=No	1=Yes	0=No	0=No	0=No	1=Yes	0=No	1=Yes	0=No	Quit > 5 years prior to diagnosis	0=No
0837	0=No	1=Yes	59	0=Female	Unchecked	Checked	Unchecked	Unchecked					0			0=No	0=No	0=No	0=No	0=No	0=No	1=Yes	Unchecked			0=No	0=No			No	1=Yes	0=No	0=No	0=No		0=No	0=No	0=No	0=No	0=No	0=No	0=No	0=No	0=No	0=No			0=No
0838	0=No	1=Yes	58	0=Female	Unchecked	Unchecked	Checked	Unchecked					0			1=Yes	0=No	0=No	0=No	0=No	0=No	0=No	Unchecked	0=No	0=No	0=No	1=Yes	163	97	No	0=No	0=No	0=No	0=No		0=No	0=No	0=No	0=No	0=No	0=No	0=No	1=Yes	0=No	1=Yes	0=No	Quit < 1 year ago	0=No
0839	0=No	1=Yes	70	0=Female	Unchecked	Unchecked	Checked	Unchecked					0			0=No	0=No	1=Yes	0=No	0=No	0=No	0=No	Unchecked	0=No	0=No	0=No	0=No			No	0=No	0=No	0=No	1=Yes	81	0=No	0=No	0=No	0=No	0=No	0=No	0=No	1=Yes	0=No	0=No			0=No
0840	0=No	1=Yes	61	0=Female	Unchecked	Checked	Unchecked	Unchecked					0			0=No	0=No	0=No	0=No	0=No	0=No	0=No	Unchecked	0=No	0=No	0=No	0=No		68.4921	No	1=Yes	0=No	0=No	1=Yes	81	0=No	0=No	1=Yes	0=No	0=No	0=No	0=No	0=No	0=No	1=Yes	1=Yes		0=No
0841	0=No	1=Yes	63	0=Female	Unchecked	Unchecked	Checked	Unchecked					0			1=Yes	0=No	0=No	0=No	0=No	0=No	0=No	Unchecked	0=No	0=No	0=No	1=Yes			No	0=No	0=No	0=No	0=No		0=No	0=No	0=No	1=Yes	0=No	0=No	0=No	0=No	0=No	1=Yes	1=Yes	Quit < 1 year ago	1=Yes	0=No
0842	0=No	1=Yes	57	0=Female	Unchecked	Unchecked	Checked	Unchecked					0			1=Yes	1=Yes	0=No	0=No	0=No	0=No	0=No	Unchecked	0=No	0=No	0=No	1=Yes		48.9877	No	0=No	0=No	0=No	1=Yes		0=No	0=No	0=No	1=Yes	1=Yes	0=No	0=No	1=Yes	0=No	0=No			1=Yes
0843	0=No	1=Yes	63	0=Female	Unchecked	Unchecked	Checked	Unchecked					0			1=Yes	1=Yes	0=No	0=No	0=No	0=No	0=No	Unchecked	0=No	0=No	0=No	1=Yes	165.1	90.718	No	1=Yes	0=No	0=No	0=No		0=No	0=No	0=No	1=Yes	1=Yes	0=No	0=No	1=Yes	0=No	0=No
0844	0=No	1=Yes	67	0=Female	Unchecked	Unchecked	Checked	Unchecked					0			0=No	0=No	0=No	0=No	0=No	0=No	0=No	Unchecked	0=No	0=No	0=No	0=No	160.02	72	No	0=No	0=No	1=Yes	1=Yes	81	0=No	0=No	0=No	0=No	0=No	0=No	0=No	0=No	0=No	1=Yes	1=Yes		1=Yes	1=Yes
0845	0=No	1=Yes	67	0=Female	Unchecked	Unchecked	Checked	Unchecked					0			0=No	0=No	0=No	0=No	0=No	0=No	0=No	Unchecked	0=No	0=No	0=No	0=No			No	0=No	0=No	0=No	0=No		0=No	0=No	0=No	0=No	0=No	0=No	1=Yes	1=Yes	0=No	0=No			0=No
0846	0=No	1=Yes	61	0=Female	Unchecked	Unchecked	Checked	Unchecked					0			1=Yes	1=Yes	0=No	0=No	0=No	0=No	0=No	Unchecked	0=No	0=No	0=No	1=Yes	164	93.6	No	0=No	1=Yes	1=Yes	1=Yes		0=No	0=No	1=Yes	1=Yes	0=No	0=No	0=No	1=Yes	0=No	1=Yes	0=No		0=No
0847	0=No	1=Yes	59	0=Female	Unchecked	Unchecked	Checked	Unchecked					0			1=Yes	1=Yes	0=No	0=No	0=No	0=No	0=No	Unchecked	0=No	0=No			160	87.1	No	0=No	0=No	1=Yes	0=No		0=No	0=No	0=No	0=No	0=No	0=No	0=No	0=No	0=No	0=No			0=No
0848	0=No	1=Yes	56	0=Female	Unchecked	Checked	Unchecked	Unchecked					0			1=Yes	1=Yes	0=No	0=No	0=No	0=No	0=No	Unchecked	0=No	0=No	0=No	1=Yes	170	119	No	0=No	0=No	0=No	0=No		0=No	0=No	0=No	1=Yes	0=No	0=No	0=No	0=No	0=No	1=Yes	0=No	Quit > 5 years prior to diagnosis	1=Yes	1=Yes
0849	0=No	1=Yes	60	0=Female	Unchecked	Unchecked	Checked	Unchecked					0			0=No	0=No	0=No	0=No	0=No	0=No	1=Yes	Unchecked			0=No	1=Yes	171	79.1	No	0=No	0=No	1=Yes	0=No		0=No	0=No	0=No	0=No	0=No	0=No	0=No	0=No	1=Yes	1=Yes	0=No	Quit > 5 years prior to diagnosis	0=No
0850	0=No	1=Yes	54	0=Female	Unchecked	Checked	Unchecked	Unchecked					0			0=No	0=No	0=No	0=No	0=No	0=No	1=Yes	Unchecked			0=No	0=No	170	73.4	No	1=Yes	0=No	0=No	0=No		0=No	1=Yes	1=Yes	0=No	0=No	0=No	0=No	0=No	0=No	1=Yes	0=No	Quit > 1 year ago but < 5 years ago	0=No
0851	0=No	1=Yes	59	0=Female	Unchecked	Unchecked	Checked	Unchecked					0			1=Yes	0=No	0=No	0=No	0=No	0=No	1=Yes	Checked			0=No	0=No	168	136.9	No	0=No	0=No	0=No	0=No		0=No	0=No	0=No	1=Yes	0=No	0=No	0=No	0=No	0=No	1=Yes	1=Yes		0=No
0852	0=No	1=Yes	63	0=Female	Unchecked	Unchecked	Checked	Unchecked					0			0=No	0=No	0=No	0=No	0=No	0=No	0=No	Unchecked	0=No	0=No	0=No	1=Yes	160	61.5	No	0=No	0=No	0=No	0=No		0=No	0=No	0=No	1=Yes	0=No	0=No	0=No	0=No	1=Yes	0=No			0=No
0853	0=No	1=Yes	55	0=Female	Unchecked	Unchecked	Checked	Unchecked					0			0=No	0=No	0=No	0=No	0=No	0=No	0=No	Unchecked	0=No	0=No	0=No	0=No			No	1=Yes	0=No	0=No	0=No		0=No	0=No	1=Yes	1=Yes	0=No	0=No	0=No	0=No	0=No	1=Yes	0=No	Quit < 1 year ago	1=Yes	0=No
0854	0=No	1=Yes	55	0=Female	Unchecked	Unchecked	Checked	Unchecked					0			0=No	0=No	0=No	0=No	0=No	0=No	0=No	Unchecked	0=No	0=No	0=No	1=Yes		71.2		0=No	0=No	0=No	0=No		0=No	0=No	0=No	1=Yes	0=No	0=No	0=No	1=Yes	0=No	1=Yes	0=No	Quit > 5 years prior to diagnosis	1=Yes	1=Yes
0855	0=No	1=Yes	63	0=Female	Unchecked	Unchecked	Checked	Unchecked					0			1=Yes	0=No	0=No	0=No	0=No	0=No	1=Yes	Checked			0=No	1=Yes	158	49.2	No	0=No	1=Yes	0=No	0=No		0=No	0=No	0=No	1=Yes	0=No	0=No	0=No	0=No	0=No	1=Yes	1=Yes		0=No
0856	0=No	1=Yes	59	0=Female	Unchecked	Unchecked	Checked	Unchecked					0			0=No	0=No	0=No	0=No	0=No	0=No	0=No	Unchecked	0=No	0=No	0=No	0=No	170.18	107.3	No	0=No	1=Yes	0=No	0=No		0=No	0=No	0=No	1=Yes	0=No	0=No	0=No	1=Yes	0=No	1=Yes	0=No	Quit > 5 years prior to diagnosis
0857	0=No	1=Yes	66	0=Female	Unchecked	Unchecked	Checked	Unchecked					0			0=No	0=No	0=No	0=No	0=No	0=No	1=Yes	Checked			0=No	1=Yes			No	0=No	0=No	0=No	0=No		0=No	0=No	0=No	1=Yes	0=No	0=No	0=No	0=No	0=No	1=Yes	0=No	Quit > 5 years prior to diagnosis	1=Yes	1=Yes
0858	0=No	1=Yes	58	0=Female	Unchecked	Unchecked	Checked	Unchecked					0			0=No	0=No	0=No	0=No	0=No	0=No	1=Yes	Unchecked			0=No	0=No				0=No	0=No	1=Yes	0=No		0=No	0=No	0=No	0=No	0=No	0=No	0=No	0=No	0=No	0=No			0=No
0859	0=No	1=Yes	66	0=Female	Unchecked	Unchecked	Checked	Unchecked					0			0=No	0=No	0=No	0=No	0=No	0=No	1=Yes	Unchecked			0=No	1=Yes			No	0=No	1=Yes	0=No	0=No		0=No	0=No	0=No	0=No	0=No	0=No	0=No	1=Yes	0=No	1=Yes	0=No		1=Yes	1=Yes
0860	0=No	1=Yes	64	0=Female	Unchecked	Unchecked	Checked	Unchecked					0			0=No	0=No	0=No	0=No	0=No	0=No	1=Yes	Checked			0=No	0=No			No	0=No	0=No	1=Yes	1=Yes		0=No	0=No	0=No	1=Yes	0=No	0=No	0=No	0=No	0=No	1=Yes	0=No	Quit > 5 years prior to diagnosis
0861	0=No	1=Yes	58	0=Female	Unchecked	Checked	Unchecked	Unchecked					0			0=No	1=Yes	0=No	0=No	0=No	0=No	0=No	Unchecked	0=No	0=No	0=No	0=No			No	1=Yes	0=No	0=No	0=No		0=No	0=No	0=No	1=Yes	0=No	0=No	0=No	0=No	0=No	0=No			0=No
0862	0=No	1=Yes	59	0=Female	Unchecked	Unchecked	Checked	Unchecked					0			0=No	0=No	0=No	0=No	0=No	0=No	1=Yes	Unchecked			0=No	0=No	157	56.9		0=No	0=No	0=No	0=No		0=No	0=No	0=No	0=No	0=No	0=No	0=No	0=No	0=No	1=Yes	0=No	Quit > 5 years prior to diagnosis	1=Yes	1=Yes
0863	0=No	1=Yes	65	0=Female	Unchecked	Unchecked	Checked	Unchecked					0			0=No	0=No	0=No	0=No	0=No	0=No	1=Yes	Unchecked			0=No	1=Yes	157	56.9		0=No	0=No	0=No	0=No		0=No	0=No	0=No	0=No	0=No	0=No	0=No	0=No	1=Yes	0=No			1=Yes	1=Yes
0864	0=No	1=Yes	62	0=Female	Unchecked	Unchecked	Checked	Unchecked					0			1=Yes	1=Yes	0=No	0=No	0=No	0=No	0=No	Unchecked	0=No	0=No	0=No	1=Yes	170	81	No	0=No	1=Yes	0=No	0=No		0=No	0=No	0=No	1=Yes	0=No	0=No	0=No	0=No	0=No	0=No			0=No
0865	0=No	1=Yes	62	0=Female	Unchecked	Unchecked	Checked	Unchecked					0			0=No	0=No	0=No	0=No	0=No	0=No	1=Yes	Unchecked	0=No	0=No	0=No	1=Yes	160	55	No	0=No	0=No	0=No	0=No		0=No	0=No	0=No	0=No	0=No	0=No	0=No	0=No	0=No	1=Yes	0=No		1=Yes	1=Yes
0866	0=No	1=Yes	68	0=Female	Unchecked	Unchecked	Checked	Unchecked					0			1=Yes	1=Yes	0=No	0=No	0=No	0=No	0=No	Unchecked	0=No	0=No	0=No	0=No		64.6	No	0=No	0=No	0=No	0=No		0=No	0=No	0=No	1=Yes	0=No	0=No	0=No	0=No	1=Yes	1=Yes	0=No		1=Yes	1=Yes
0867	0=No	1=Yes	65	0=Female	Unchecked	Unchecked	Checked	Unchecked					0			1=Yes	0=No	0=No	0=No	0=No	0=No	0=No	Unchecked	0=No	0=No	0=No	1=Yes			Yes	0=No	0=No	0=No	0=No		0=No	0=No	0=No	0=No	0=No	0=No	0=No	1=Yes	0=No	0=No			0=No
0868	0=No	1=Yes	62	0=Female	Unchecked	Unchecked	Checked	Unchecked					0			0=No	0=No	0=No	0=No	0=No	0=No	0=No	Unchecked	0=No	0=No	0=No	1=Yes			No	1=Yes	0=No	0=No	0=No		0=No	0=No	1=Yes	1=Yes	0=No	0=No	0=No	0=No	0=No	1=Yes	0=No	Quit > 5 years prior to diagnosis	0=No
0869	0=No	1=Yes	59	0=Female	Unchecked	Checked	Unchecked	Unchecked					0			0=No	0=No	0=No	0=No	0=No	0=No	1=Yes	Unchecked			0=No	1=Yes	160	78.8	No	0=No	0=No	0=No	0=No		0=No	0=No	0=No	1=Yes	0=No	1=Yes	0=No	0=No	0=No	1=Yes	0=No	Quit > 5 years prior to diagnosis	1=Yes	1=Yes
0870	0=No	1=Yes	64	0=Female	Unchecked	Unchecked	Checked	Unchecked					0			0=No	0=No	0=No	0=No	0=No	0=No	1=Yes	Checked	0=No	0=No	0=No	1=Yes		80	No	0=No	0=No	0=No	0=No		0=No	0=No	0=No	0=No	0=No	0=No	0=No	0=No	0=No	1=Yes	0=No	Quit > 5 years prior to diagnosis	1=Yes	1=Yes
0871	0=No	1=Yes	65	0=Female	Unchecked	Checked	Unchecked	Unchecked					0			0=No	0=No	0=No	0=No	0=No	0=No	0=No	Unchecked	0=No	0=No	0=No	0=No			No	1=Yes	0=No	0=No	0=No		0=No	0=No	0=No	1=Yes	0=No	0=No	0=No	0=No	1=Yes	0=No			0=No
0872	0=No	1=Yes	59	0=Female	Unchecked	Unchecked	Checked	Unchecked					0			1=Yes	0=No	0=No	0=No	0=No	1=Yes	0=No	Unchecked	0=No	0=No	0=No	1=Yes	159	61.4	No	0=No	0=No	0=No	0=No		0=No	0=No	0=No	0=No	0=No	0=No	0=No	0=No	1=Yes	0=No			0=No
0873	0=No	1=Yes	65	0=Female	Unchecked	Checked	Unchecked	Unchecked					0			0=No	1=Yes	0=No	0=No	0=No	0=No	1=Yes	Checked	0=No	0=No	0=No	1=Yes			No	0=No	0=No	1=Yes	0=No		0=No	0=No	0=No	1=Yes	0=No	0=No	0=No	0=No	0=No	1=Yes	1=Yes
0874	0=No	1=Yes	67	0=Female	Unchecked	Unchecked	Unchecked	Checked					0			0=No	0=No	0=No	0=No	0=No	0=No	1=Yes	Unchecked			0=No	0=No	165.1	65.8	No	0=No	0=No	0=No	0=No		0=No	0=No	0=No	0=No	0=No	0=No	0=No	0=No	0=No	0=No			1=Yes	1=Yes
0875	0=No	1=Yes	67	0=Female	Unchecked	Unchecked	Checked	Unchecked					0			1=Yes	1=Yes	0=No	0=No	0=No	0=No	1=Yes	Unchecked			0=No	1=Yes	165	68.1		0=No	0=No	0=No	0=No		0=No	0=No	0=No	0=No	0=No	0=No	0=No	0=No	0=No	1=Yes	0=No	Quit > 5 years prior to diagnosis	0=No
0876	0=No	1=Yes	61	0=Female	Unchecked	Unchecked	Checked	Unchecked					0			1=Yes	0=No	0=No	1=Yes	0=No	1=Yes		Unchecked					152.4	82.1	No	0=No	1=Yes	0=No	1=Yes		0=No	0=No	0=No	0=No	0=No	0=No	0=No	0=No	0=No	1=Yes	0=No	Quit > 5 years prior to diagnosis
0877	0=No	1=Yes	60	0=Female	Unchecked	Unchecked	Checked	Unchecked					0			1=Yes	1=Yes	0=No	0=No	0=No	0=No	0=No	Unchecked	0=No	0=No	0=No	1=Yes	154.94	77.1103	No	1=Yes	0=No	0=No	1=Yes	81	0=No	0=No	0=No	1=Yes	0=No	0=No	0=No	0=No	0=No	1=Yes	1=Yes		1=Yes	0=No
0878	0=No	1=Yes	66	0=Female	Unchecked	Unchecked	Checked	Unchecked					0			0=No	0=No	0=No	0=No	0=No	0=No	1=Yes	Unchecked			0=No	0=No	163	66.1	No	0=No	0=No	0=No	0=No		0=No	0=No	0=No	1=Yes	0=No	0=No	0=No	0=No	0=No	1=Yes	0=No	Quit > 5 years prior to diagnosis
0879	0=No	1=Yes	61	0=Female	Unchecked	Unchecked	Checked	Unchecked					0			0=No	0=No	0=No	0=No	0=No	0=No	0=No	Unchecked	0=No	0=No	0=No	0=No			No	0=No	0=No	0=No	0=No		0=No	0=No	0=No	0=No	0=No	0=No	0=No	0=No	0=No	1=Yes			0=No
0880	0=No	1=Yes	66	0=Female	Unchecked	Unchecked	Checked	Unchecked					0			0=No	0=No	0=No	0=No	0=No	0=No	1=Yes	Unchecked			0=No	1=Yes	154	62.5	No	0=No	0=No	0=No	0=No		0=No	1=Yes	1=Yes	1=Yes	0=No	0=No	0=No	0=No	0=No	0=No			0=No
0881	0=No	1=Yes	54	0=Female	Unchecked	Unchecked	Checked	Unchecked					0			0=No	0=No	0=No	0=No	0=No	0=No	0=No	Unchecked	0=No	0=No	0=No	1=Yes			No	0=No	1=Yes	0=No	0=No		0=No	0=No	1=Yes	1=Yes	0=No	0=No	0=No	1=Yes	0=No	0=No			0=No
0882	0=No	1=Yes	63	0=Female	Unchecked	Unchecked	Unchecked	Checked					0			1=Yes	1=Yes	0=No	0=No	0=No	0=No	0=No	Unchecked	0=No	0=No	0=No	0=No	159	100.9	No	0=No	0=No	0=No	0=No		1=Yes	0=No	0=No	1=Yes	0=No	0=No	0=No	0=No	0=No	0=No			1=Yes	1=Yes
0883	0=No	1=Yes	63	0=Female	Unchecked	Unchecked	Checked	Unchecked					0			1=Yes	0=No	1=Yes	0=No	0=No	0=No	0=No	Unchecked	0=No	0=No	0=No	0=No	162.56	51.6639	No	0=No	0=No	0=No	0=No		0=No	0=No	0=No	1=Yes	0=No	0=No	0=No	0=No	0=No	1=Yes	1=Yes		0=No
0884	0=No	1=Yes	63	0=Female	Unchecked	Unchecked	Checked	Unchecked					0			0=No	0=No	0=No	0=No	0=No	0=No	1=Yes	Unchecked	1=Yes	1=Yes	0=No	1=Yes			No	0=No	0=No	0=No	0=No		0=No	0=No	1=Yes	0=No	0=No	0=No	0=No	0=No	0=No	0=No			0=No
0885	0=No	1=Yes	65	0=Female	Unchecked	Unchecked	Checked	Unchecked					0			1=Yes	0=No	0=No	0=No	0=No	1=Yes	0=No	Unchecked	0=No	0=No	0=No	0=No			No	0=No	0=No	0=No	0=No		0=No	0=No	0=No	1=Yes	0=No	0=No	0=No	0=No	0=No	0=No		Never	0=No
0886	0=No	1=Yes	55	0=Female	Unchecked	Unchecked	Checked	Unchecked					0			1=Yes	1=Yes	0=No	0=No	0=No	0=No	0=No	Unchecked	0=No	0=No	0=No	0=No			No	0=No	0=No	0=No	0=No		0=No	0=No	0=No	1=Yes	0=No	0=No	0=No	0=No	0=No	0=No			0=No
0887	0=No	1=Yes	67	0=Female	Unchecked	Unchecked	Checked	Unchecked					0			0=No	0=No	0=No	0=No	0=No	0=No	1=Yes	Unchecked			0=No	0=No				0=No	0=No	0=No	1=Yes	81	0=No	0=No	0=No	0=No	0=No	0=No	0=No	0=No	0=No	0=No			0=No
0888	0=No	1=Yes	63	0=Female	Unchecked	Unchecked	Checked	Unchecked					0			0=No	0=No	0=No	0=No	0=No	0=No	1=Yes	Unchecked			0=No	1=Yes			No	0=No	0=No	0=No	0=No		0=No	0=No	0=No	0=No	0=No	0=No	0=No	0=No	0=No	0=No			0=No
0889	0=No	1=Yes	70	0=Female	Unchecked	Unchecked	Checked	Unchecked					0			1=Yes	1=Yes	0=No	0=No	0=No	0=No	1=Yes	Unchecked			0=No	1=Yes	156	61.7	No	0=No	0=No	0=No	0=No		0=No	0=No	0=No	1=Yes	0=No	0=No	0=No	0=No	0=No	1=Yes	1=Yes		0=No
0890	0=No	1=Yes	70	0=Female	Unchecked	Unchecked	Checked	Unchecked					0			1=Yes	0=No	0=No	0=No	0=No	0=No	0=No	Unchecked	0=No	0=No	0=No	0=No			No	0=No	1=Yes	0=No	1=Yes	81	0=No	0=No	0=No	1=Yes	0=No	0=No	0=No	0=No	0=No	0=No			0=No
0891	0=No	1=Yes	70	0=Female	Unchecked	Unchecked	Checked	Unchecked					0			0=No	0=No	0=No	0=No	0=No	0=No	1=Yes	Unchecked			0=No	1=Yes			No	0=No	1=Yes	0=No	0=No		0=No	0=No	0=No	0=No	0=No	0=No	0=No	0=No	0=No	1=Yes	1=Yes		1=Yes	1=Yes
0892	0=No	1=Yes	58	0=Female	Checked	Unchecked	Unchecked	Unchecked					0			0=No	1=Yes	0=No	0=No	0=No	0=No	0=No	Unchecked	0=No	0=No	0=No	0=No		57.0163	No	0=No	0=No	0=No	0=No		0=No	0=No	0=No	1=Yes	0=No	0=No	0=No	0=No	0=No	0=No			0=No
0893	0=No	1=Yes	65	0=Female	Unchecked	Unchecked	Checked	Unchecked					0			0=No	1=Yes	0=No	0=No	0=No	0=No	1=Yes	Unchecked			0=No	1=Yes	163	50.9	No	0=No	0=No	0=No	0=No		0=No	0=No	0=No	0=No	0=No	0=No	0=No	0=No	0=No	1=Yes	1=Yes		0=No
0894	0=No	1=Yes	59	0=Female	Unchecked	Unchecked	Checked	Unchecked					0			0=No	0=No	0=No	0=No	0=No	0=No	0=No	Unchecked	0=No	0=No	0=No	0=No	148	51.1	No	0=No	1=Yes	0=No	0=No		0=No	0=No	0=No	0=No	0=No	0=No	0=No	0=No	0=No	0=No			0=No
0895	0=No	1=Yes	54	0=Female	Unchecked	Unchecked	Checked	Unchecked					0			1=Yes	1=Yes	0=No	0=No	0=No	0=No	0=No	Unchecked	0=No	0=No	0=No	0=No	167.64	72.1662	No	0=No	0=No	0=No	1=Yes	81	0=No	0=No	0=No	0=No	0=No	0=No	0=No	0=No	0=No	0=No			0=No
0896	0=No	1=Yes	60	0=Female	Unchecked	Checked	Unchecked	Unchecked					0			0=No	1=Yes	0=No	0=No	0=No	0=No	1=Yes	Unchecked			0=No	0=No			No	0=No	0=No	0=No	0=No		0=No	0=No	0=No	0=No	0=No	0=No	0=No	0=No	0=No	0=No			0=No
0897	0=No	1=Yes	55	0=Female	Unchecked	Unchecked	Checked	Unchecked					0			1=Yes	1=Yes	0=No	0=No	0=No	0=No	0=No	Unchecked	0=No	0=No	0=No	0=No			No	0=No	0=No	0=No	1=Yes	81	0=No	0=No	1=Yes	1=Yes	0=No	0=No	0=No	0=No	0=No	1=Yes	1=Yes		0=No
0898	0=No	1=Yes	67	0=Female	Unchecked	Unchecked	Checked	Unchecked					0			0=No	0=No	0=No	0=No	0=No	0=No	1=Yes	Checked					165	78.2	No	0=No	0=No	1=Yes	0=No		0=No	0=No	0=No	1=Yes	0=No	0=No	0=No	0=No	0=No	1=Yes	0=No	Quit > 5 years prior to diagnosis	0=No
0899	0=No	1=Yes	60	0=Female	Unchecked	Unchecked	Checked	Unchecked					0			0=No	0=No	0=No	0=No	0=No	0=No	1=Yes	Unchecked			0=No	1=Yes	171	131.1	No	1=Yes	0=No	0=No	0=No		0=No	0=No	0=No	0=No	0=No	0=No	0=No	0=No	1=Yes	0=No			0=No
0900	0=No	1=Yes	68	0=Female	Unchecked	Unchecked	Checked	Unchecked					0			0=No	0=No	0=No	0=No	0=No	0=No	1=Yes	Unchecked			0=No	1=Yes			No	0=No	0=No	0=No	0=No		0=No	0=No	0=No	0=No	1=Yes	0=No	0=No	0=No	0=No	1=Yes	0=No		0=No
0901	0=No	1=Yes	70	0=Female	Unchecked	Unchecked	Checked	Unchecked					0			0=No	0=No	0=No	0=No	0=No	0=No	0=No	Unchecked	0=No	0=No	0=No	0=No			No	0=No	0=No	0=No	0=No		0=No	0=No	0=No	1=Yes	0=No	0=No	0=No	0=No	0=No
0902	0=No	1=Yes	65	0=Female	Unchecked	Unchecked	Checked	Unchecked					0			1=Yes	0=No	0=No	0=No	0=No	0=No	0=No	Unchecked	0=No	0=No	0=No	0=No			No	1=Yes	0=No	0=No	0=No		0=No	0=No	0=No	1=Yes	0=No	0=No	0=No	0=No	1=Yes	1=Yes	0=No	Quit > 5 years prior to diagnosis
0903	0=No	1=Yes	63	0=Female	Unchecked	Unchecked	Checked	Unchecked					0			0=No	0=No	0=No	0=No	0=No	0=No	1=Yes	Unchecked			0=No	1=Yes	159	62.6	No	0=No	0=No	0=No	1=Yes	81	0=No	0=No	0=No	0=No	0=No	0=No	0=No	0=No	0=No	1=Yes	0=No	Quit > 1 year ago but < 5 years ago
0904	0=No	1=Yes	56	0=Female	Unchecked	Checked	Unchecked	Unchecked					0			0=No	0=No	0=No	0=No	0=No	0=No	0=No	Unchecked	0=No	0=No	0=No	0=No			No	0=No	0=No	0=No	0=No		0=No	1=Yes	1=Yes	0=No	0=No	0=No	0=No	0=No	0=No	0=No			0=No
0905	0=No	1=Yes	65	0=Female	Unchecked	Checked	Unchecked	Unchecked					0			0=No	0=No	0=No	0=No	0=No	0=No	0=No	Unchecked	0=No	0=No	0=No	0=No	151	69.8	No	0=No	0=No	0=No	0=No		0=No	0=No	0=No	0=No	0=No	0=No	0=No	1=Yes	0=No	0=No			0=No
0906	0=No	1=Yes	67	0=Female	Unchecked	Unchecked	Checked	Unchecked					0			1=Yes	1=Yes	0=No	1=Yes	0=No	0=No	0=No	Unchecked	0=No	0=No	0=No	0=No	165	51	No	0=No	1=Yes	0=No	0=No		0=No	0=No	0=No	1=Yes	0=No	0=No	0=No	0=No	0=No	0=No			1=Yes	1=Yes
0907	0=No	1=Yes	55	0=Female	Unchecked	Unchecked	Checked	Unchecked					0			0=No	0=No	0=No	0=No	0=No	0=No	0=No	Unchecked	0=No	0=No	0=No	0=No	158	59	No	0=No	0=No	0=No	0=No		0=No	0=No	0=No	1=Yes	0=No	0=No	0=No	0=No	0=No
0908	0=No	1=Yes	66	0=Female	Unchecked	Unchecked	Checked	Unchecked					0			0=No	0=No	0=No	0=No	0=No	0=No	0=No	Unchecked	0=No	0=No	0=No	0=No			No	1=Yes	0=No	0=No	1=Yes		1=Yes	1=Yes	1=Yes	0=No	0=No	0=No	0=No	0=No	0=No
0909	0=No	1=Yes	66	0=Female	Unchecked	Unchecked	Checked	Unchecked					0			0=No	0=No	0=No	0=No	0=No	0=No	0=No	Unchecked	0=No	0=No	0=No	0=No		76.7	No	1=Yes	0=No	1=Yes	0=No		0=No	0=No	0=No	0=No	0=No	0=No	0=No	0=No	1=Yes	1=Yes	0=No	Quit < 1 year ago	1=Yes	1=Yes
0910	0=No	1=Yes	63	0=Female	Unchecked	Unchecked	Checked	Unchecked					0			0=No	0=No	0=No	0=No	0=No	0=No	0=No	Unchecked	0=No	0=No	0=No	1=Yes			No	0=No	0=No	0=No	0=No		0=No	0=No	0=No	0=No	0=No	0=No	0=No	0=No	1=Yes	1=Yes	0=No
0911	0=No	1=Yes	66	0=Female	Unchecked	Unchecked	Checked	Unchecked					0			0=No	0=No	0=No	0=No	0=No	0=No	0=No	Unchecked	0=No	0=No	0=No	0=No	160	70	No	0=No	0=No	0=No	1=Yes	81	0=No	0=No	0=No	0=No	0=No	0=No	0=No	0=No	0=No	0=No			0=No
0912	0=No	1=Yes	64	0=Female	Unchecked	Checked	Unchecked	Unchecked					0			1=Yes	1=Yes	0=No	0=No	0=No	0=No	0=No	Unchecked	0=No	0=No	0=No	0=No	150	90	No	1=Yes	1=Yes	0=No	0=No		0=No	0=No	0=No	1=Yes	0=No	0=No	0=No	0=No	0=No	0=No			0=No
0913	0=No	1=Yes	61	0=Female	Unchecked	Checked	Unchecked	Unchecked					0			0=No	0=No	0=No	0=No	0=No	0=No	1=Yes	Unchecked			0=No	1=Yes	167	68.7	No	0=No	0=No	0=No	1=Yes		0=No	0=No	0=No	0=No	0=No	0=No	0=No	0=No	0=No	0=No			0=No
0914	0=No	1=Yes	61	0=Female	Unchecked	Unchecked	Checked	Unchecked					0			0=No	0=No	0=No	0=No	0=No	0=No	0=No	Unchecked	0=No	0=No	1=Yes	1=Yes	63	69.3993	No	1=Yes	0=No	0=No	1=Yes	81	0=No	0=No	0=No	1=Yes	0=No	0=No	0=No	0=No	0=No	1=Yes	0=No	Quit > 5 years prior to diagnosis	0=No
0915	0=No	1=Yes	70	0=Female	Unchecked	Unchecked	Checked	Unchecked					0			1=Yes	0=No	1=Yes	0=No	0=No	0=No	1=Yes	Unchecked			0=No	0=No	164	52.8	No	0=No	0=No	1=Yes	0=No		0=No	0=No	0=No	1=Yes	0=No	0=No	0=No	0=No	0=No	0=No			0=No
0916	0=No	1=Yes	70	0=Female	Unchecked	Unchecked	Checked	Unchecked					0			0=No	0=No	1=Yes	0=No	0=No	0=No	0=No	Unchecked	0=No	0=No	0=No	0=No	158	52	No	0=No	0=No	0=No	0=No		0=No	0=No	0=No	1=Yes	0=No	0=No	0=No	1=Yes	0=No	1=Yes	0=No	Quit > 5 years prior to diagnosis
0917	0=No	1=Yes	68	0=Female	Unchecked	Unchecked	Checked	Unchecked					0			0=No	0=No	0=No	0=No	0=No	0=No	0=No	Unchecked	0=No	0=No	0=No	0=No	163	61.8	No	0=No	0=No	0=No	0=No		0=No	0=No	0=No	1=Yes	0=No	0=No	0=No	0=No	0=No	1=Yes	0=No	Quit < 1 year ago	1=Yes	1=Yes
0918	0=No	1=Yes	67	0=Female	Unchecked	Unchecked	Checked	Unchecked					0			1=Yes	0=No	0=No	0=No	0=No	0=No	0=No	Unchecked	0=No	0=No	0=No	1=Yes			No	0=No	1=Yes	0=No	0=No		0=No	0=No	0=No	0=No	0=No	0=No	0=No	0=No	0=No	0=No			1=Yes	1=Yes
0919	0=No	1=Yes	62	0=Female	Unchecked	Unchecked	Checked	Unchecked					0			0=No	0=No	0=No	0=No	0=No	0=No	0=No	Unchecked	0=No	0=No	0=No	1=Yes		69.8529	No	0=No	0=No	0=No	0=No		0=No	0=No	0=No	1=Yes	1=Yes	0=No	0=No	0=No	0=No	1=Yes	0=No	Quit > 5 years prior to diagnosis	0=No
0920	0=No	1=Yes	64	0=Female	Unchecked	Unchecked	Checked	Unchecked					0			1=Yes	1=Yes	0=No	0=No	0=No	0=No	0=No	Unchecked	0=No	0=No	0=No	0=No			No	0=No	0=No	0=No	1=Yes	81	0=No	0=No	0=No	1=Yes	0=No	0=No	0=No	0=No	0=No	0=No			0=No
0921	0=No	1=Yes	69	0=Female	Unchecked	Unchecked	Checked	Unchecked					0			0=No	0=No	0=No	0=No	0=No	0=No	1=Yes	Unchecked			0=No	1=Yes		104.3	No	1=Yes	0=No	0=No	1=Yes		0=No	0=No	0=No	1=Yes	0=No	0=No	0=No	0=No	1=Yes	1=Yes	0=No	Quit > 1 year ago but < 5 years ago	1=Yes	1=Yes
0922	0=No	1=Yes	61	0=Female	Unchecked	Checked	Unchecked	Unchecked					0			0=No	0=No	0=No	0=No	0=No	0=No	0=No	Unchecked	0=No	0=No	0=No	0=No	147	45.1	No	0=No	0=No	0=No	0=No		0=No	0=No	0=No	1=Yes	0=No	0=No	0=No	0=No	0=No	1=Yes	0=No
0923	0=No	1=Yes	62	0=Female	Unchecked	Checked	Unchecked	Unchecked					0			1=Yes	1=Yes	0=No	0=No	0=No	0=No	0=No	Unchecked	0=No	0=No	0=No	0=No			No	1=Yes	1=Yes	0=No	0=No		0=No	0=No	1=Yes	1=Yes	0=No	0=No	1=Yes	0=No	0=No	0=No			0=No
0924	0=No	1=Yes	63	0=Female	Unchecked	Unchecked	Checked	Unchecked					0			1=Yes	1=Yes	0=No	0=No	0=No	0=No	0=No	Unchecked	0=No	0=No	0=No	0=No	164	97.5	No	0=No	1=Yes	1=Yes	1=Yes	81	0=No	0=No	1=Yes	1=Yes	0=No	0=No	0=No	0=No	1=Yes	1=Yes	0=No		1=Yes	1=Yes
0925	0=No	1=Yes	57	0=Female	Unchecked	Unchecked	Checked	Unchecked					0			0=No	1=Yes	0=No	0=No	0=No	0=No	1=Yes	Unchecked			0=No	1=Yes		64.7	No	0=No	0=No	0=No	0=No		0=No	0=No	0=No	1=Yes	0=No	0=No	0=No	1=Yes	1=Yes	0=No
0926	0=No	1=Yes	63	0=Female	Unchecked	Unchecked	Checked	Unchecked					0			0=No	0=No	0=No	0=No	0=No	0=No	0=No	Unchecked	0=No	0=No	0=No	0=No			No	0=No	0=No	0=No	1=Yes	81	0=No	0=No	1=Yes	0=No	0=No	0=No	0=No	0=No	0=No	1=Yes	0=No	Quit > 1 year ago but < 5 years ago	1=Yes
0927	0=No	1=Yes	56	0=Female	Unchecked	Unchecked	Checked	Unchecked					0			0=No	0=No	0=No	0=No	0=No	0=No	1=Yes	Checked			0=No	1=Yes	164	74	No	0=No	0=No	0=No	0=No		0=No	0=No	0=No	1=Yes	0=No	0=No	0=No	0=No	1=Yes	1=Yes	1=Yes		0=No
0928	0=No	1=Yes	56	0=Female	Unchecked	Unchecked	Checked	Unchecked					0			1=Yes	1=Yes	0=No	0=No	0=No	1=Yes	0=No	Unchecked	0=No	0=No	0=No	0=No	142	55.6	No	0=No	1=Yes	0=No	1=Yes	81	0=No	0=No	0=No	0=No	1=Yes	0=No	0=No	0=No	0=No	0=No			0=No
0929	0=No	1=Yes	61	0=Female	Unchecked	Unchecked	Checked	Unchecked					0			0=No	0=No	0=No	0=No	0=No	0=No	0=No	Unchecked	0=No	0=No	0=No	0=No		67.1	No	0=No	0=No	0=No	0=No		0=No	0=No	0=No	1=Yes	0=No	0=No	0=No	1=Yes	0=No	0=No			1=Yes	1=Yes
0930	0=No	1=Yes	65	0=Female	Unchecked	Unchecked	Checked	Unchecked					0			0=No	0=No	0=No	0=No	0=No	0=No	1=Yes	Checked			0=No	0=No		59.5	No	0=No	0=No	0=No	0=No		0=No	0=No	0=No	0=No	0=No	0=No	0=No	0=No	0=No	1=Yes	0=No	Quit < 1 year ago	1=Yes	1=Yes
0931	0=No	1=Yes	62	0=Female	Unchecked	Unchecked	Checked	Unchecked					0			0=No	0=No	0=No	0=No	0=No	0=No	0=No	Unchecked	0=No	0=No	0=No	0=No			No	1=Yes	0=No	1=Yes	0=No		0=No	0=No	1=Yes	1=Yes	0=No	0=No	0=No	0=No	0=No	0=No			0=No
0932	0=No	1=Yes	61	0=Female	Unchecked	Unchecked	Checked	Unchecked					0			0=No	0=No	0=No	0=No	0=No	0=No	1=Yes	Checked					166	95.1	No	1=Yes	0=No	1=Yes	1=Yes	81	0=No	0=No	1=Yes	1=Yes	0=No	0=No	0=No	0=No	0=No	1=Yes	0=No	Quit > 5 years prior to diagnosis	1=Yes	0=No
0933	0=No	1=Yes	67	0=Female	Unchecked	Checked	Unchecked	Unchecked					0			1=Yes	1=Yes	0=No	0=No	0=No	0=No	0=No	Unchecked	0=No	0=No	0=No	0=No	182.88	80	No	1=Yes	0=No	0=No	0=No		0=No	0=No	0=No	1=Yes	0=No	0=No	0=No	0=No	0=No
0934	0=No	1=Yes	66	0=Female	Unchecked	Checked	Unchecked	Unchecked					0			0=No	0=No	0=No	0=No	0=No	0=No	0=No	Unchecked	0=No	0=No	0=No	0=No	157.48	46.1	No	0=No	0=No	1=Yes	1=Yes		0=No	0=No	1=Yes	0=No	0=No	0=No	0=No	0=No	0=No	1=Yes	0=No		0=No
0935	0=No	1=Yes	56	0=Female	Unchecked	Unchecked	Checked	Unchecked					0			0=No	0=No	0=No	0=No	0=No	0=No	1=Yes	Unchecked	0=No	0=No	0=No	0=No	158	103.7	No	0=No	0=No	0=No	0=No		0=No	0=No	0=No	0=No	0=No	0=No	0=No	0=No	0=No	0=No			0=No
0936	0=No	1=Yes	63	0=Female	Unchecked	Unchecked	Checked	Unchecked					0			0=No	0=No	0=No	0=No	0=No	0=No	1=Yes	Unchecked			0=No	1=Yes	163	67.6	No	0=No	1=Yes	0=No	0=No		0=No	0=No	0=No	0=No	0=No	0=No	0=No	0=No	0=No
0937	0=No	1=Yes	54	0=Female	Unchecked	Unchecked	Checked	Unchecked					0			1=Yes	1=Yes	0=No	1=Yes	0=No	0=No	0=No	Unchecked	0=No	0=No	0=No	0=No	169	50.7	No	0=No	1=Yes	0=No	0=No		0=No	0=No	0=No	0=No	0=No	0=No	0=No	0=No	0=No	0=No			1=Yes	1=Yes
0938	0=No	1=Yes	56	0=Female	Unchecked	Checked	Unchecked	Unchecked					0			1=Yes	1=Yes	0=No	0=No	0=No	0=No	0=No	Unchecked	0=No	0=No	0=No	0=No		70.5	Yes	1=Yes	0=No	0=No	1=Yes	81	0=No	0=No	0=No	1=Yes	0=No	0=No	0=No	0=No	0=No	0=No			0=No
0939	0=No	1=Yes	61	0=Female	Unchecked	Unchecked	Checked	Unchecked					0			0=No	0=No	0=No	0=No	0=No	0=No	1=Yes	Unchecked			0=No	1=Yes	161	48.4	No	0=No	1=Yes	0=No	0=No		0=No	0=No	0=No	1=Yes	0=No	0=No	0=No	0=No	0=No	0=No			1=Yes	1=Yes
0940	0=No	1=Yes	60	0=Female	Unchecked	Unchecked	Checked	Unchecked					0			0=No	0=No	0=No	0=No	0=No	0=No	0=No	Unchecked	0=No	0=No	0=No	0=No	166	47	No	0=No	0=No	1=Yes	0=No		0=No	0=No	0=No	1=Yes	0=No	0=No	0=No	0=No	0=No	1=Yes	0=No	Quit > 5 years prior to diagnosis	1=Yes	0=No
0941	0=No	1=Yes	62	0=Female	Unchecked	Unchecked	Checked	Unchecked					0			1=Yes	1=Yes	0=No	0=No	0=No	0=No	0=No	Unchecked	0=No	0=No	0=No	1=Yes	171	81.6	No	0=No	0=No	0=No	0=No		0=No	0=No	0=No	0=No	0=No	0=No	0=No	0=No	0=No	1=Yes	0=No	Quit > 5 years prior to diagnosis
0942	0=No	1=Yes	55	0=Female	Unchecked	Unchecked	Checked	Unchecked					0			1=Yes	0=No	0=No	0=No	0=No	0=No	0=No	Unchecked	0=No	0=No	0=No	0=No	170	49.1	No	0=No	0=No	0=No	0=No		0=No	0=No	0=No	1=Yes	0=No	0=No	0=No	0=No	0=No	1=Yes	0=No	Quit > 5 years prior to diagnosis
0943	0=No	1=Yes	60	0=Female	Unchecked	Unchecked	Checked	Unchecked					0			0=No	0=No	0=No	0=No	0=No	0=No	1=Yes	Checked			0=No	0=No		43.2	No	0=No	0=No	0=No	0=No		0=No	0=No	0=No	1=Yes	0=No	0=No	0=No	0=No	0=No	1=Yes	0=No	Quit < 1 year ago	0=No
0944	0=No	1=Yes	60	0=Female	Unchecked	Unchecked	Checked	Unchecked					0			0=No	0=No	0=No	0=No	0=No	0=No	1=Yes	Unchecked			0=No	0=No			No	1=Yes	0=No	0=No	0=No		0=No	0=No	0=No	1=Yes	0=No	0=No	0=No	0=No	0=No
0945	0=No	1=Yes	54	0=Female	Unchecked	Checked	Unchecked	Unchecked					0			0=No	0=No	0=No	0=No	0=No	0=No	0=No	Unchecked	0=No	0=No	0=No	0=No	165	79	No	0=No	0=No	0=No	0=No		0=No	0=No	0=No	0=No	0=No	0=No	0=No	0=No	0=No	0=No			0=No
0946	0=No	1=Yes	67	0=Female	Unchecked	Unchecked	Checked	Unchecked					0			1=Yes	0=No	0=No	0=No	0=No	0=No	0=No	Unchecked	0=No	0=No	0=No	1=Yes	173	61	No	0=No	0=No	0=No	0=No		0=No	0=No	0=No	0=No	0=No	0=No	0=No	0=No	0=No	0=No			0=No
0947	0=No	1=Yes	62	0=Female	Unchecked	Unchecked	Unchecked	Checked					0			0=No	0=No	0=No	0=No	0=No	0=No	0=No	Unchecked	0=No	0=No	0=No	1=Yes	160	69.9	Yes	0=No	0=No	0=No	0=No		0=No	0=No	0=No	0=No	0=No	0=No	0=No	0=No	0=No	0=No
0948	0=No	1=Yes	70	0=Female	Unchecked	Unchecked	Checked	Unchecked					0			0=No	0=No	0=No	0=No	0=No	0=No	1=Yes	Unchecked			0=No	0=No	150	45.2	No	0=No	0=No	0=No	0=No		0=No	0=No	0=No	1=Yes	0=No	0=No	1=Yes	0=No	0=No	0=No			0=No
0949	0=No	1=Yes	57	0=Female	Unchecked	Checked	Unchecked	Unchecked					0			0=No	0=No	0=No	0=No	0=No	0=No	0=No	Unchecked	0=No	0=No	0=No	0=No			No	0=No	0=No	1=Yes	0=No		0=No	0=No	0=No	1=Yes	0=No	0=No	0=No	0=No	0=No	1=Yes	0=No	Quit > 1 year ago but < 5 years ago	0=No
0950	0=No	1=Yes	54	0=Female	Unchecked	Unchecked	Checked	Unchecked					0			0=No	1=Yes	0=No	0=No	0=No	0=No	1=Yes	Unchecked			0=No	1=Yes		97.7	No	0=No	0=No	1=Yes	0=No		1=Yes	0=No	0=No	0=No	0=No	0=No	0=No	0=No	0=No	0=No			0=No
0951	0=No	1=Yes	59	0=Female	Unchecked	Unchecked	Unchecked	Checked					0			0=No	0=No	0=No	0=No	0=No	0=No	0=No	Unchecked	0=No	0=No	0=No	1=Yes	153	49.8	No	0=No	1=Yes	0=No	0=No		0=No	0=No	0=No	0=No	0=No	0=No	0=No	0=No	0=No	1=Yes	0=No	Quit > 5 years prior to diagnosis	1=Yes	1=Yes
0952	0=No	1=Yes	62	0=Female	Unchecked	Checked	Unchecked	Unchecked					0			0=No	0=No	0=No	0=No	0=No	0=No	1=Yes	Unchecked			1=Yes	0=No	170	78.1	No	0=No	0=No	0=No	0=No		0=No	0=No	0=No	1=Yes	0=No	0=No	1=Yes	0=No	0=No
0953	0=No	1=Yes	60	0=Female	Unchecked	Unchecked	Checked	Unchecked					0			0=No	0=No	0=No	0=No	0=No	0=No	1=Yes	Checked			0=No	1=Yes	165	50.6	No	0=No	0=No	0=No	0=No		0=No	0=No	0=No	1=Yes	0=No	0=No	0=No	0=No	0=No	1=Yes	0=No	Quit > 1 year ago but < 5 years ago	0=No
0954	0=No	1=Yes	55	0=Female	Unchecked	Unchecked	Checked	Unchecked					0			1=Yes	0=No	0=No	0=No	0=No	0=No	0=No	Unchecked	0=No	0=No	0=No	0=No	166	62.2	No	0=No	1=Yes	0=No	0=No		0=No	0=No	0=No	0=No	0=No	0=No	0=No	1=Yes	0=No	0=No
0955	0=No	1=Yes	59	0=Female	Unchecked	Unchecked	Checked	Unchecked					0			0=No	0=No	0=No	0=No	0=No	1=Yes	0=No	Unchecked	0=No	0=No	0=No	1=Yes	165	97	No	0=No	0=No	0=No	0=No		0=No	0=No	0=No	1=Yes	0=No	0=No	0=No	1=Yes	0=No	1=Yes	0=No	Quit > 5 years prior to diagnosis	1=Yes	1=Yes
0956	0=No	1=Yes	56	0=Female	Unchecked	Unchecked	Checked	Unchecked					0			0=No	0=No	0=No	0=No	0=No	0=No	1=Yes	Unchecked	0=No	0=No	0=No	0=No	168	61.7	No	0=No	1=Yes	0=No	1=Yes	81	0=No	0=No	0=No	0=No	0=No	0=No	0=No	0=No	0=No	0=No			0=No
0957	0=No	1=Yes	64	0=Female	Unchecked	Checked	Unchecked	Unchecked					0			0=No	0=No	0=No	0=No	0=No	0=No	0=No	Unchecked	0=No	0=No	0=No	0=No	172	90.2	No	1=Yes	0=No	1=Yes	1=Yes	81	0=No	0=No	0=No	0=No	0=No	0=No	0=No	0=No	0=No	1=Yes	1=Yes		0=No
0958	0=No	1=Yes	66	0=Female	Unchecked	Unchecked	Checked	Unchecked					0			1=Yes	1=Yes	0=No	0=No	0=No	0=No	0=No	Unchecked	0=No	0=No	0=No	1=Yes			No	1=Yes	0=No	0=No	0=No		0=No	0=No	0=No	0=No	1=Yes	0=No	1=Yes	1=Yes	0=No	1=Yes	1=Yes		0=No
0959	0=No	1=Yes	69	0=Female	Unchecked	Checked	Unchecked	Unchecked					0			0=No	0=No	0=No	0=No	0=No	0=No	1=Yes	Unchecked			0=No	1=Yes	169	123.3	No	0=No	0=No	0=No	0=No		0=No	0=No	0=No	0=No	0=No	0=No	0=No	1=Yes	0=No	1=Yes	0=No	Quit > 1 year ago but < 5 years ago
0960	0=No	1=Yes	65	0=Female	Unchecked	Unchecked	Checked	Unchecked					0			0=No	0=No	0=No	0=No	0=No	0=No	0=No	Unchecked	0=No	0=No	0=No	1=Yes	173	75.4	No	0=No	1=Yes	0=No	1=Yes	81	0=No	0=No	0=No	0=No	0=No	0=No	0=No	0=No	0=No	1=Yes	0=No	Quit < 1 year ago	0=No
0961	0=No	1=Yes	65	0=Female	Unchecked	Unchecked	Checked	Unchecked					0			1=Yes	0=No	1=Yes	0=No	0=No	0=No	0=No	Unchecked	0=No	0=No	0=No	1=Yes	150	69.8	No	1=Yes	0=No	0=No	0=No		0=No	0=No	0=No	1=Yes	0=No	0=No	0=No	0=No	1=Yes	1=Yes	1=Yes	Quit > 5 years prior to diagnosis	0=No
0962	0=No	1=Yes	58	0=Female	Unchecked	Unchecked	Checked	Unchecked					0			1=Yes	1=Yes	0=No	0=No	0=No	0=No	0=No	Unchecked	0=No	0=No	0=No	1=Yes	135	62.1	No	1=Yes	0=No	0=No	1=Yes	325	0=No	0=No	0=No	1=Yes	0=No	0=No	1=Yes	0=No	0=No	1=Yes	0=No	Quit > 5 years prior to diagnosis	1=Yes	1=Yes
0963	0=No	1=Yes	67	0=Female	Unchecked	Unchecked	Checked	Unchecked					0			0=No	0=No	0=No	0=No	0=No	0=No	1=Yes	Checked			0=No	1=Yes			No	0=No	0=No	0=No	0=No		0=No	0=No	0=No	1=Yes	0=No	0=No	0=No	0=No	0=No	0=No			0=No
0964	0=No	1=Yes	56	0=Female	Unchecked	Unchecked	Checked	Unchecked					0			1=Yes	1=Yes	0=No	0=No	0=No	0=No	0=No	Unchecked	0=No	0=No	0=No	0=No	167.64	67.9	No	0=No	0=No	0=No	0=No		0=No	0=No	0=No	1=Yes	0=No	0=No	0=No	0=No	0=No	0=No
0965	0=No	1=Yes	70	0=Female	Unchecked	Unchecked	Checked	Unchecked					0			0=No	0=No	0=No	0=No	0=No	0=No	0=No	Unchecked	0=No	0=No	0=No	0=No	155	70.2	No	0=No	1=Yes	0=No	0=No		0=No	0=No	0=No	1=Yes	0=No	0=No	0=No	0=No	0=No	1=Yes	0=No	Quit > 5 years prior to diagnosis	0=No
0966	0=No	1=Yes	67	0=Female	Unchecked	Unchecked	Checked	Unchecked					0			1=Yes	0=No	0=No	0=No	0=No	0=No	0=No	Unchecked	0=No	0=No	0=No	0=No	165.1	72.4383	No	0=No	1=Yes	1=Yes	0=No		0=No	0=No	0=No	0=No	0=No	0=No	0=No	0=No	0=No	0=No			1=Yes	1=Yes
0967	0=No	1=Yes	61	0=Female	Unchecked	Unchecked	Checked	Unchecked					0			0=No	0=No	0=No	0=No	0=No	0=No	0=No	Unchecked	0=No	0=No	0=No	0=No		56.9	Yes	0=No	1=Yes	0=No	0=No		0=No	0=No	0=No	1=Yes	1=Yes	0=No	0=No	0=No	0=No	1=Yes	0=No	Quit > 5 years prior to diagnosis
0968	0=No	1=Yes	63	0=Female	Unchecked	Unchecked	Checked	Unchecked					0			0=No	0=No	1=Yes	0=No	0=No	0=No	0=No	Unchecked	0=No	0=No	0=No	1=Yes	386.08	60.9	No	0=No	0=No	0=No	0=No		0=No	0=No	0=No	1=Yes	0=No	1=Yes	0=No	0=No	0=No	1=Yes	0=No	Quit > 1 year ago but < 5 years ago	1=Yes	1=Yes
0969	0=No	1=Yes	60	0=Female	Unchecked	Checked	Unchecked	Unchecked					0			0=No	1=Yes	0=No	0=No	0=No	0=No	1=Yes	Unchecked			0=No	1=Yes		95.2539	No	0=No	0=No	0=No	0=No		0=No	0=No	0=No	0=No	0=No	0=No	1=Yes	0=No	0=No	0=No			0=No
0970	0=No	1=Yes	62	0=Female	Unchecked	Unchecked	Checked	Unchecked					0			1=Yes	1=Yes	0=No	0=No	0=No	0=No	0=No	Unchecked	0=No	0=No	0=No	1=Yes	161	77.5	No	0=No	0=No	0=No	0=No		0=No	0=No	0=No	1=Yes	0=No	0=No	0=No	0=No	0=No	0=No
0971	0=No	1=Yes	67	0=Female	Unchecked	Unchecked	Checked	Unchecked					0			0=No	0=No	0=No	0=No	0=No	0=No	0=No	Unchecked	0=No	0=No	0=No	0=No		73.3	No	0=No	0=No	0=No	0=No		0=No	0=No	0=No	1=Yes	0=No	0=No	0=No	0=No	0=No	1=Yes	0=No		0=No
0972	0=No	1=Yes	55	0=Female	Unchecked	Unchecked	Checked	Unchecked					0			0=No	0=No	0=No	0=No	0=No	0=No	0=No	Unchecked	0=No	0=No	0=No	1=Yes	157	72.2	No	0=No	0=No	0=No	0=No		0=No	0=No	0=No	0=No	0=No	1=Yes	0=No	0=No	0=No	1=Yes	1=Yes		0=No
0973	0=No	1=Yes	56	0=Female	Unchecked	Unchecked	Checked	Unchecked					0			0=No	1=Yes	0=No	0=No	0=No	0=No		Unchecked							No	1=Yes	0=No	0=No	1=Yes	81	0=No	0=No	0=No	0=No	0=No	0=No	0=No	1=Yes	0=No	1=Yes	0=No		0=No
0974	0=No	1=Yes	70	0=Female	Unchecked	Unchecked	Checked	Unchecked					0			0=No	0=No	0=No	0=No	0=No	0=No	0=No	Unchecked	0=No	0=No	0=No	0=No		113.397	No	1=Yes	0=No	1=Yes	0=No		0=No	0=No	0=No	0=No	1=Yes	0=No	0=No	0=No	0=No
0975	0=No	1=Yes	62	0=Female	Unchecked	Checked	Unchecked	Unchecked					0			0=No	0=No	0=No	0=No	0=No	0=No	0=No	Unchecked	0=No	0=No	0=No	1=Yes	166	104.4	No	1=Yes	1=Yes	0=No	0=No		0=No	0=No	0=No	0=No	0=No	1=Yes	1=Yes	1=Yes	0=No	1=Yes	0=No		0=No
0976	0=No	1=Yes	61	0=Female	Unchecked	Checked	Unchecked	Unchecked					0			0=No	0=No	0=No	0=No	0=No	0=No	1=Yes	Unchecked			0=No	1=Yes			No	0=No	1=Yes	0=No	0=No		0=No	0=No	0=No	0=No	0=No	0=No	0=No	0=No	0=No	1=Yes	0=No	Quit < 1 year ago	0=No
0977	0=No	1=Yes	66	0=Female	Unchecked	Unchecked	Checked	Unchecked					0			0=No	0=No	0=No	0=No	0=No	0=No	0=No	Unchecked	0=No	0=No	0=No	0=No	172	56.4	No	0=No	0=No	0=No	0=No		0=No	0=No	0=No	1=Yes	0=No	0=No	0=No	0=No	1=Yes	1=Yes	0=No	Quit > 1 year ago but < 5 years ago	0=No
0978	0=No	1=Yes	59	0=Female	Unchecked	Unchecked	Checked	Unchecked					0			0=No	1=Yes	0=No	0=No	0=No	0=No	0=No	Unchecked	0=No	0=No	0=No	1=Yes			No	0=No	1=Yes	0=No	0=No		0=No	0=No	0=No	1=Yes	0=No	0=No	0=No	0=No	0=No	1=Yes	1=Yes		1=Yes	1=Yes
0979	0=No	1=Yes	64	0=Female	Unchecked	Unchecked	Unchecked	Checked					0			1=Yes	1=Yes	0=No	0=No	0=No	0=No	1=Yes	Unchecked			0=No	0=No	160	71.5	No	1=Yes	1=Yes	0=No	0=No		0=No	0=No	0=No	1=Yes	0=No	0=No	0=No	1=Yes	0=No	0=No
0980	0=No	1=Yes	54	0=Female	Unchecked	Checked	Unchecked	Unchecked					0			0=No	0=No	0=No	0=No	0=No	0=No	1=Yes	Unchecked			0=No	1=Yes		66.2	No	0=No	0=No	0=No	0=No		0=No	0=No	0=No	0=No	0=No	0=No	0=No	1=Yes	0=No	0=No			0=No
0981	0=No	1=Yes	65	0=Female	Unchecked	Unchecked	Checked	Unchecked					0			1=Yes	1=Yes	0=No	0=No	0=No	0=No	1=Yes	Unchecked			0=No	1=Yes	434.34	86	No	0=No	0=No	0=No	0=No		0=No	0=No	0=No	1=Yes	0=No	0=No	0=No	1=Yes	1=Yes	0=No			1=Yes	1=Yes
0982	0=No	1=Yes	56	0=Female	Unchecked	Checked	Unchecked	Unchecked					0			0=No	0=No	0=No	0=No	0=No	0=No	1=Yes	Unchecked	1=Yes	1=Yes	0=No	1=Yes	165	76.4	No	0=No	0=No	1=Yes	0=No		0=No	0=No	0=No	0=No	0=No	0=No	0=No	0=No	0=No	1=Yes	0=No	Quit > 5 years prior to diagnosis	0=No
0983	0=No	1=Yes	55	0=Female	Unchecked	Unchecked	Checked	Unchecked					0			0=No	0=No	0=No	0=No	0=No	0=No	0=No	Unchecked	0=No	0=No	0=No	1=Yes			No	0=No	0=No	1=Yes	0=No		0=No	0=No	0=No	0=No	0=No	0=No	0=No	1=Yes	1=Yes	0=No
0984	0=No	1=Yes	54	0=Female	Unchecked	Unchecked	Checked	Unchecked					0			0=No	0=No	0=No	0=No	0=No	0=No	1=Yes	Unchecked			0=No	0=No	160	87.3	No	0=No	0=No	0=No	0=No		0=No	0=No	0=No	0=No	0=No	0=No	0=No	0=No	0=No	0=No			0=No
0985	0=No	1=Yes	58	0=Female	Unchecked	Unchecked	Checked	Unchecked					0			0=No	0=No	0=No	0=No	0=No	0=No	1=Yes	Unchecked			0=No	1=Yes	151	46.7	No	0=No	0=No	0=No	0=No		0=No	0=No	0=No	1=Yes	0=No	1=Yes	0=No	0=No	1=Yes	1=Yes	0=No	Quit > 1 year ago but < 5 years ago	1=Yes	0=No
0986	0=No	1=Yes	59	0=Female	Unchecked	Unchecked	Checked	Unchecked					0			0=No	0=No	0=No	0=No	0=No	0=No	0=No	Unchecked	0=No	0=No	0=No	0=No			No	0=No	0=No	0=No	0=No		0=No	0=No	0=No	1=Yes	1=Yes	0=No	1=Yes	0=No	0=No	0=No			1=Yes	0=No
0987	0=No	1=Yes	56	0=Female	Unchecked	Checked	Unchecked	Unchecked					0			0=No	0=No	0=No	0=No	0=No	0=No	0=No	Unchecked	0=No	0=No	0=No	1=Yes	396.24	69.2	No	1=Yes	0=No	0=No	0=No		0=No	0=No	0=No	0=No	0=No	0=No	0=No	0=No	0=No	0=No			0=No
0988	0=No	1=Yes	64	0=Female	Unchecked	Unchecked	Checked	Unchecked					0			1=Yes	1=Yes	0=No	0=No	0=No	1=Yes	0=No	Unchecked	0=No	0=No	0=No	1=Yes	155	49.6	No	1=Yes	0=No	0=No	1=Yes	81	0=No	0=No	0=No	1=Yes	0=No	0=No	0=No	0=No	1=Yes	1=Yes	0=No	Quit > 1 year ago but < 5 years ago	0=No
0989	0=No	1=Yes	67	0=Female	Unchecked	Unchecked	Checked	Unchecked					0			1=Yes	0=No	0=No	0=No	0=No	0=No	1=Yes	Unchecked			0=No	0=No	176	82.9	No	0=No	0=No	0=No	0=No		0=No	0=No	0=No	0=No	0=No	0=No	0=No	0=No	0=No	0=No			0=No
0990	0=No	1=Yes	69	0=Female	Unchecked	Checked	Unchecked	Unchecked					0			1=Yes	1=Yes	0=No	0=No	0=No	0=No	1=Yes	Unchecked			0=No	0=No	163	83.7	Yes	0=No	1=Yes	1=Yes	0=No		0=No	0=No	0=No	0=No	0=No	0=No	0=No	0=No	0=No	1=Yes	0=No	Quit > 5 years prior to diagnosis	1=Yes	1=Yes
0991	0=No	1=Yes	67	0=Female	Unchecked	Unchecked	Checked	Unchecked					0			1=Yes	1=Yes	0=No	0=No	0=No	0=No	0=No	Unchecked	0=No	0=No	0=No	0=No	164	69.3	No	0=No	0=No	0=No	1=Yes	81	0=No	0=No	0=No	1=Yes	0=No	0=No	0=No	0=No	0=No	1=Yes	0=No	Quit > 5 years prior to diagnosis	0=No
0992	0=No	1=Yes	66	0=Female	Unchecked	Unchecked	Checked	Unchecked					0			0=No	0=No	0=No	0=No	0=No	0=No	0=No	Unchecked	0=No	0=No	0=No	0=No	166	92.1	Yes	0=No	0=No	0=No	0=No		0=No	0=No	0=No	0=No	0=No	0=No	0=No	0=No	0=No	1=Yes	0=No		1=Yes	1=Yes
0993	0=No	1=Yes	54	0=Female	Unchecked	Unchecked	Checked	Unchecked					0			0=No	0=No	0=No	0=No	0=No	0=No	0=No	Unchecked	0=No	0=No	0=No	1=Yes	168	62.4	Yes	0=No	0=No	0=No	0=No		0=No	0=No	0=No	1=Yes	0=No	0=No	0=No	0=No	0=No	1=Yes	1=Yes		0=No
0994	0=No	1=Yes	55	0=Female	Unchecked	Checked	Unchecked	Unchecked					0			1=Yes	1=Yes	0=No	0=No	0=No	0=No	0=No	Unchecked	0=No	0=No	0=No	0=No	173	105.2	No	1=Yes	0=No	0=No	0=No		0=No	0=No	0=No	1=Yes	0=No	0=No	0=No	0=No	0=No	0=No			0=No
0995	0=No	1=Yes	60	0=Female	Unchecked	Unchecked	Checked	Unchecked					0			0=No	0=No	0=No	0=No	0=No	0=No	0=No	Unchecked	0=No	0=No	0=No	1=Yes	174	72.4	No	0=No	0=No	0=No	0=No		0=No	0=No	0=No	0=No	0=No	0=No	0=No	0=No	0=No	1=Yes	0=No	Quit > 5 years prior to diagnosis	1=Yes	1=Yes
0996	0=No	1=Yes	70	0=Female	Unchecked	Unchecked	Checked	Unchecked					0			1=Yes	1=Yes	0=No	0=No	0=No	0=No	1=Yes	Unchecked			0=No	0=No	157	56.5	Yes	0=No	0=No	0=No	0=No		0=No	0=No	0=No	0=No	0=No	0=No	0=No	1=Yes	1=Yes	1=Yes	0=No	Quit < 1 year ago	0=No
0997	0=No	1=Yes	56	0=Female	Unchecked	Unchecked	Checked	Unchecked					0			1=Yes	1=Yes	0=No	0=No	0=No	0=No	1=Yes	Unchecked			0=No	0=No	165	99.9	No	1=Yes	0=No	0=No	0=No		0=No	0=No	0=No	1=Yes	0=No	0=No	0=No	0=No	1=Yes	0=No			0=No
0998	0=No	1=Yes	57	0=Female	Unchecked	Unchecked	Checked	Unchecked					0			1=Yes	0=No	0=No	0=No	0=No	0=No	0=No	Unchecked			0=No	1=Yes	177	126	No	0=No	1=Yes	1=Yes	1=Yes	325	0=No	0=No	0=No	0=No	0=No	0=No	1=Yes	0=No	1=Yes	1=Yes	1=Yes		1=Yes	1=Yes
0999	0=No	1=Yes	56	0=Female	Unchecked	Unchecked	Checked	Unchecked					0			0=No	1=Yes	0=No	0=No	0=No	0=No	0=No	Unchecked	0=No	0=No	0=No	0=No			No	1=Yes	0=No	0=No	0=No		0=No	0=No	0=No	1=Yes	0=No	0=No	0=No	0=No	0=No	1=Yes	0=No	Quit > 5 years prior to diagnosis	0=No
1000	0=No	1=Yes	58	0=Female	Unchecked	Checked	Unchecked	Unchecked					0			0=No	0=No	0=No	0=No	0=No	0=No	0=No	Unchecked	0=No	0=No	0=No	0=No			No	1=Yes	0=No	0=No	0=No		0=No	0=No	0=No	1=Yes	0=No	0=No	0=No	0=No	0=No	0=No			0=No
1001	0=No	1=Yes	58	0=Female	Unchecked	Unchecked	Checked	Unchecked					0			1=Yes	0=No	0=No	0=No	0=No	0=No	1=Yes	Unchecked			0=No	1=Yes	160	43.6	No	0=No	0=No	0=No	1=Yes	81	0=No	0=No	1=Yes	1=Yes	0=No	0=No	0=No	0=No	0=No	1=Yes	0=No
1002	0=No	1=Yes	57	0=Female	Unchecked	Unchecked	Checked	Unchecked					0			0=No	0=No	0=No	0=No	0=No	0=No	0=No	Unchecked	0=No	0=No	0=No	1=Yes		133.3	No	0=No	0=No	0=No	0=No		0=No	0=No	0=No	0=No	0=No	0=No	0=No	0=No	0=No	1=Yes	0=No	Quit > 5 years prior to diagnosis	0=No
1003	0=No	1=Yes	56	0=Female	Unchecked	Unchecked	Checked	Unchecked					0			0=No	0=No	0=No	0=No	0=No	0=No	0=No	Unchecked	0=No	0=No	0=No	0=No	167	60.1914	Yes	0=No	0=No	0=No	1=Yes		0=No	0=No	0=No	0=No	0=No	0=No	0=No	0=No	1=Yes	0=No			0=No
1004	0=No	1=Yes	64	0=Female	Unchecked	Checked	Unchecked	Unchecked					0			0=No	1=Yes	0=No	0=No	0=No	0=No	1=Yes	Unchecked			0=No	0=No			No	0=No	0=No	0=No	0=No		0=No	0=No	0=No	1=Yes	0=No	0=No	0=No	0=No	0=No	0=No			0=No
1005	0=No	1=Yes	54	0=Female	Unchecked	Unchecked	Checked	Unchecked					0			0=No	1=Yes	0=No	0=No	0=No	0=No	0=No	Unchecked	0=No	0=No	0=No	0=No		76.1	No	0=No	0=No	0=No	0=No		0=No	0=No	0=No	0=No	0=No	0=No	0=No	0=No	1=Yes	1=Yes	1=Yes		1=Yes	1=Yes
1006	0=No	1=Yes	60	0=Female	Unchecked	Checked	Unchecked	Unchecked					0			0=No	0=No	0=No	0=No	0=No	0=No	0=No	Unchecked	0=No	0=No	0=No	1=Yes	157	94.1	No	1=Yes	1=Yes	1=Yes	1=Yes	325	0=No	0=No	1=Yes	1=Yes	0=No	0=No	0=No	1=Yes	1=Yes	0=No			0=No
1007	0=No	1=Yes	58	0=Female	Unchecked	Unchecked	Checked	Unchecked					0			0=No	0=No	0=No	0=No	0=No	0=No	0=No	Unchecked	0=No	0=No	0=No	1=Yes	173	92.8	No	0=No	1=Yes	0=No	0=No		0=No	0=No	0=No	0=No	0=No	0=No	1=Yes	1=Yes	0=No	1=Yes	0=No	Quit > 5 years prior to diagnosis	0=No
1008	0=No	1=Yes	62	0=Female	Unchecked	Checked	Unchecked	Unchecked					0			0=No	1=Yes	0=No	0=No	0=No	0=No	0=No	Unchecked	0=No	0=No	0=No	1=Yes	168	53.2	No	0=No	0=No	0=No	0=No		0=No	0=No	0=No	1=Yes	0=No	0=No	0=No	1=Yes	0=No	0=No			0=No
1009	0=No	1=Yes	64	0=Female	Unchecked	Unchecked	Checked	Unchecked					0			1=Yes	0=No	0=No	0=No	0=No	0=No	0=No	Unchecked	0=No	0=No	0=No	1=Yes	171	74.9	No	0=No	0=No	0=No	1=Yes	81	0=No	0=No	0=No	0=No	0=No	0=No	0=No	1=Yes	1=Yes	0=No			0=No
1010	0=No	1=Yes	65	0=Female	Unchecked	Unchecked	Checked	Unchecked					0			0=No	0=No	0=No	0=No	0=No	0=No	1=Yes	Unchecked			0=No	1=Yes		55.2	No	0=No	0=No	0=No	1=Yes		0=No	0=No	0=No	0=No	0=No	0=No	0=No	0=No	0=No	1=Yes	0=No	Quit > 1 year ago but < 5 years ago	1=Yes	1=Yes
1011	0=No	1=Yes	68	0=Female	Unchecked	Unchecked	Checked	Unchecked					0			0=No	0=No	0=No	0=No	0=No	0=No	0=No	Unchecked	0=No	0=No	0=No	0=No			No	0=No	0=No	0=No	0=No		0=No	0=No	0=No	0=No	0=No	1=Yes	0=No	0=No	1=Yes	0=No			0=No
1012	0=No	1=Yes	57	0=Female	Unchecked	Unchecked	Checked	Unchecked					0			0=No	1=Yes	0=No	0=No	0=No	0=No	0=No	Unchecked	0=No	0=No	0=No	0=No			No	1=Yes	0=No	1=Yes	0=No		0=No	0=No	0=No	1=Yes	0=No	0=No	1=Yes	1=Yes	0=No	0=No			0=No
1013	0=No	1=Yes	61	0=Female	Unchecked	Unchecked	Checked	Unchecked					0			0=No	0=No	0=No	0=No	0=No	0=No	0=No	Unchecked	0=No	0=No	0=No	1=Yes	172	57	No	0=No	0=No	0=No	1=Yes	81	0=No	0=No	0=No	1=Yes	0=No	0=No	0=No	0=No	0=No	1=Yes	0=No	Quit < 1 year ago	0=No
1014	0=No	1=Yes	58	0=Female	Unchecked	Unchecked	Checked	Unchecked					0			1=Yes	1=Yes	0=No	0=No	0=No	0=No	0=No	Unchecked	0=No	0=No	0=No	0=No	166	50.3	No	0=No	0=No	1=Yes	1=Yes	81	0=No	0=No	0=No	1=Yes	1=Yes	0=No	0=No	0=No	0=No	1=Yes	1=Yes		0=No
1015	0=No	1=Yes	61	0=Female	Unchecked	Unchecked	Checked	Unchecked					0			1=Yes	1=Yes	0=No	0=No	0=No	0=No	0=No	Unchecked	0=No	0=No	0=No	0=No			No	0=No	0=No	0=No	0=No		0=No	1=Yes	1=Yes	1=Yes	0=No	0=No	0=No	1=Yes	0=No	1=Yes	0=No	Quit > 5 years prior to diagnosis	0=No
1016	0=No	1=Yes	70	0=Female	Unchecked	Unchecked	Checked	Unchecked					0			0=No	0=No	0=No	0=No	0=No	0=No	0=No	Unchecked	0=No	0=No	0=No	1=Yes			No	0=No	1=Yes	0=No	0=No		0=No	0=No	1=Yes	0=No	0=No	0=No	0=No	0=No	0=No	1=Yes	1=Yes		0=No
1017	0=No	1=Yes	54	0=Female	Unchecked	Unchecked	Checked	Unchecked					0			1=Yes	1=Yes	0=No	0=No	0=No	0=No	0=No	Unchecked	0=No	0=No	0=No	0=No	165.1	94.6	No	0=No	0=No	0=No	0=No		0=No	0=No	0=No	1=Yes	0=No	0=No	0=No	1=Yes	1=Yes	0=No			1=Yes	1=Yes
1018	0=No	1=Yes	67	0=Female	Unchecked	Unchecked	Checked	Unchecked					0			1=Yes	0=No	0=No	0=No	0=No	0=No	0=No	Unchecked	0=No	0=No	0=No	0=No	158	76.2031	No	0=No	1=Yes	0=No	0=No		0=No	0=No	0=No	0=No	0=No	0=No	0=No	0=No	0=No	0=No			0=No
1019	0=No	1=Yes	63	0=Female	Unchecked	Unchecked	Checked	Unchecked					0			1=Yes	1=Yes	0=No	0=No	0=No	0=No	1=Yes	Unchecked					164	57.9	No	0=No	1=Yes	0=No	0=No		0=No	0=No	0=No	1=Yes	0=No	0=No	0=No	0=No	0=No	1=Yes	0=No	Quit > 5 years prior to diagnosis	1=Yes	1=Yes
1020	0=No	1=Yes	54	0=Female	Unchecked	Checked	Unchecked	Unchecked					0			1=Yes	1=Yes	0=No	0=No	0=No	0=No	0=No	Unchecked	0=No	0=No	0=No	0=No	170	118.2	No	0=No	0=No	0=No	0=No		0=No	0=No	0=No	1=Yes	0=No	0=No	0=No	0=No	1=Yes	1=Yes	0=No	Quit > 5 years prior to diagnosis
1021	0=No	1=Yes	69	0=Female	Unchecked	Unchecked	Checked	Unchecked					0			1=Yes	0=No	0=No	0=No	0=No	0=No	0=No	Unchecked	0=No	0=No	0=No	0=No	161	83	Yes	0=No	1=Yes	0=No	0=No		0=No	0=No	0=No	0=No	0=No	0=No	0=No	0=No	0=No	0=No			0=No
1022	0=No	1=Yes	61	0=Female	Unchecked	Unchecked	Checked	Unchecked					0			1=Yes	1=Yes	0=No	0=No	0=No	0=No	0=No	Unchecked	0=No	0=No	0=No	1=Yes	170	98.4	No	0=No	0=No	0=No	0=No		0=No	0=No	0=No	1=Yes	0=No	0=No	0=No	1=Yes	0=No	1=Yes	0=No	Quit > 1 year ago but < 5 years ago	1=Yes	1=Yes
1023	0=No	1=Yes	57	0=Female	Unchecked	Unchecked	Checked	Unchecked					0			0=No	0=No	0=No	0=No	0=No	0=No	0=No	Unchecked	0=No	0=No	0=No	1=Yes	161	63.3	No	0=No	0=No	0=No	0=No		0=No	0=No	0=No	1=Yes	0=No	0=No	0=No	0=No	0=No	1=Yes	0=No		1=Yes	1=Yes
1024	0=No	1=Yes	61	0=Female	Unchecked	Unchecked	Checked	Unchecked					0			0=No	0=No	0=No	0=No	0=No	0=No	1=Yes	Unchecked	1=Yes		0=No	0=No		68.9457	No	0=No	0=No	0=No	0=No		0=No	0=No	0=No	0=No	0=No	0=No	0=No	0=No	0=No	0=No			0=No
1025	0=No	1=Yes	61	0=Female	Unchecked	Unchecked	Checked	Unchecked					0			0=No	1=Yes	0=No	0=No	0=No	0=No	0=No	Unchecked	0=No	0=No	0=No	1=Yes			Yes	0=No	0=No	0=No	0=No		0=No	0=No	0=No	0=No	0=No	0=No	0=No	1=Yes	0=No	0=No			0=No
1026	0=No	1=Yes	60	0=Female	Unchecked	Unchecked	Checked	Unchecked					0			0=No	0=No	0=No	0=No	0=No	0=No	1=Yes	Unchecked			0=No	0=No		62.8676	No	0=No	0=No	0=No	0=No		0=No	1=Yes	1=Yes	1=Yes	0=No	1=Yes	0=No	1=Yes	0=No	1=Yes
1027	0=No	1=Yes	67	0=Female	Unchecked	Unchecked	Checked	Unchecked					0			1=Yes	1=Yes	0=No	0=No	0=No	0=No	0=No	Unchecked	0=No	0=No	0=No	0=No			Yes	0=No	1=Yes	0=No	0=No		0=No	0=No	0=No	1=Yes	0=No	0=No	0=No	0=No	1=Yes	1=Yes	0=No	Quit > 5 years prior to diagnosis
1028	0=No	1=Yes	64	0=Female	Unchecked	Unchecked	Checked	Unchecked					0			0=No	1=Yes	0=No	0=No	0=No	0=No	1=Yes	Unchecked		1=Yes	0=No	0=No			No	1=Yes	1=Yes	0=No	0=No		0=No	0=No	0=No	0=No	0=No	0=No	1=Yes	0=No	0=No	0=No			0=No
1029	0=No	1=Yes	67	0=Female	Unchecked	Unchecked	Checked	Unchecked					0			1=Yes	1=Yes	0=No	0=No	0=No	0=No	0=No	Unchecked	0=No	0=No	0=No	0=No			No	0=No	0=No	0=No	0=No		0=No	0=No	0=No	0=No	0=No	0=No	0=No	0=No	0=No	0=No			0=No
1030	0=No	1=Yes	70	0=Female	Unchecked	Unchecked	Checked	Unchecked					0			1=Yes	1=Yes	0=No	0=No	0=No	0=No	0=No	Unchecked	0=No	0=No	0=No	1=Yes	145	36.9	No	0=No	0=No	0=No	0=No		0=No	0=No	0=No	0=No	1=Yes	0=No	0=No	1=Yes	0=No	0=No			0=No
1031	0=No	1=Yes	66	0=Female	Unchecked	Unchecked	Checked	Unchecked					0			0=No	0=No	1=Yes	0=No	0=No	0=No	0=No	Unchecked	0=No	0=No	0=No	0=No	157	55.7	No	0=No	0=No	1=Yes	0=No		0=No	0=No	0=No	1=Yes	0=No	0=No	0=No	0=No	0=No	1=Yes	0=No	Quit > 1 year ago but < 5 years ago
1032	0=No	1=Yes	55	0=Female	Unchecked	Unchecked	Checked	Unchecked					0			0=No	1=Yes	0=No	0=No	0=No	0=No	1=Yes	Checked			0=No	0=No	158	39.7	No	0=No	0=No	0=No	0=No		0=No	0=No	0=No	1=Yes	0=No	0=No	0=No	0=No	0=No	1=Yes	1=Yes		1=Yes	1=Yes
1033	0=No	1=Yes	63	0=Female	Unchecked	Unchecked	Checked	Unchecked					0			0=No	0=No	0=No	0=No	0=No	0=No	0=No	Unchecked	0=No	0=No	0=No	0=No		62.1418	No	0=No	0=No	0=No	0=No		0=No	0=No	0=No	1=Yes	0=No	0=No	0=No	0=No	0=No	1=Yes	0=No		0=No
1034	0=No	1=Yes	69	0=Female	Unchecked	Unchecked	Checked	Unchecked					0			0=No	0=No	0=No	0=No	0=No	0=No	1=Yes	Unchecked			0=No	1=Yes	158	70.1	No	0=No	0=No	0=No	1=Yes	325	0=No	0=No	0=No	1=Yes	0=No	0=No	0=No	0=No	0=No	0=No			0=No
1035	0=No	1=Yes	64	0=Female	Unchecked	Unchecked	Checked	Unchecked					0			1=Yes	1=Yes	0=No	1=Yes	0=No	0=No	1=Yes	Checked			0=No	1=Yes	165	62.8	No	0=No	0=No	0=No	0=No		0=No	0=No	0=No	1=Yes	0=No	0=No	0=No	1=Yes	1=Yes	1=Yes	1=Yes		0=No
1036	0=No	1=Yes	60	0=Female	Unchecked	Unchecked	Unchecked	Checked					0			0=No	0=No	0=No	0=No	0=No	0=No	0=No	Unchecked	0=No	0=No	0=No	0=No	157		No	0=No	0=No	0=No	0=No		0=No	0=No	0=No	1=Yes	0=No	0=No	0=No	0=No	0=No	1=Yes	1=Yes
1037	0=No	1=Yes	60	0=Female	Unchecked	Unchecked	Checked	Unchecked					0			1=Yes	0=No	1=Yes	0=No	0=No	0=No	0=No	Unchecked	0=No	0=No	0=No	1=Yes	176	81.2	No	1=Yes	0=No	0=No	1=Yes	81	0=No	0=No	0=No	0=No	0=No	0=No	0=No	0=No	0=No	0=No			0=No
1038	0=No	1=Yes	67	0=Female	Unchecked	Unchecked	Checked	Unchecked					0			1=Yes	0=No	1=Yes	0=No	0=No	0=No	0=No	Unchecked	0=No	0=No	0=No	1=Yes	165.1	83.2	No	0=No	0=No	0=No	1=Yes	325	0=No	0=No	0=No	0=No	0=No	0=No	0=No	0=No	0=No	0=No			0=No
1039	0=No	1=Yes	59	0=Female	Unchecked	Checked	Unchecked	Unchecked					0			1=Yes	1=Yes	0=No	0=No	0=No	0=No	0=No	Unchecked	0=No	0=No	0=No	0=No	158	98.9	No	0=No	0=No	1=Yes	0=No		0=No	0=No	0=No	0=No	0=No	0=No	0=No	0=No	0=No	1=Yes	0=No
1040	0=No	1=Yes	55	0=Female	Unchecked	Checked	Unchecked	Unchecked					0			0=No	0=No	0=No	0=No	0=No	0=No	1=Yes	Unchecked			0=No	0=No		66.2	No	0=No	0=No	0=No	0=No		0=No	0=No	0=No	1=Yes	0=No	0=No	0=No	0=No	0=No	0=No			0=No
1041	0=No	1=Yes	70	0=Female	Unchecked	Unchecked	Checked	Unchecked					0			1=Yes	0=No	0=No	0=No	0=No	0=No	0=No	Unchecked	0=No	0=No	0=No	0=No			No	0=No	0=No	0=No	0=No		0=No	0=No	0=No	1=Yes	0=No	0=No	0=No	0=No	1=Yes	1=Yes	0=No	Quit > 5 years prior to diagnosis
1042	0=No	1=Yes	63	0=Female	Unchecked	Checked	Unchecked	Unchecked					0			0=No	0=No	0=No	0=No	0=No	0=No	1=Yes	Unchecked			0=No	1=Yes			No	1=Yes	1=Yes	0=No	0=No		0=No	0=No	0=No	1=Yes	0=No	0=No	0=No	0=No	0=No	0=No			0=No
1043	0=No	1=Yes	56	0=Female	Unchecked	Unchecked	Checked	Unchecked					0			0=No	0=No	0=No	0=No	0=No	0=No	0=No	Unchecked	0=No	0=No	0=No	1=Yes	170	64.4	No	0=No	0=No	0=No	0=No		0=No	0=No	0=No	1=Yes	0=No	0=No	0=No	0=No	0=No	1=Yes	1=Yes		1=Yes	1=Yes
1044	0=No	1=Yes	58	0=Female	Unchecked	Unchecked	Checked	Unchecked					0			1=Yes	0=No	0=No	0=No	0=No	0=No	1=Yes	Unchecked			0=No	0=No		85	No	0=No	0=No	0=No	0=No		0=No	0=No	0=No	0=No	0=No	0=No	0=No	0=No	0=No
1045	0=No	1=Yes	55	0=Female	Unchecked	Checked	Unchecked	Unchecked					0			0=No	0=No	1=Yes	0=No	0=No	0=No	0=No	Unchecked	0=No	0=No	0=No	1=Yes	179	90.5	No	0=No	0=No	0=No	0=No		1=Yes	0=No	0=No	1=Yes	0=No	0=No	0=No	0=No	0=No	1=Yes	1=Yes		1=Yes	1=Yes
1046	0=No	1=Yes	55	0=Female	Unchecked	Checked	Unchecked	Unchecked					0			1=Yes	0=No	0=No	0=No	0=No	0=No	1=Yes	Unchecked			0=No	0=No		75.0691	No	1=Yes	0=No	0=No	0=No		0=No	0=No	0=No	1=Yes	0=No	0=No	1=Yes	1=Yes	1=Yes	0=No			0=No
1047	0=No	1=Yes	70	0=Female	Unchecked	Unchecked	Checked	Unchecked					0			0=No	0=No	0=No	0=No	0=No	0=No	1=Yes	Unchecked			0=No	0=No			No	1=Yes	1=Yes	0=No	1=Yes	81	0=No	0=No	1=Yes	1=Yes	0=No	0=No	1=Yes	0=No	0=No
1048	0=No	1=Yes	66	0=Female	Unchecked	Unchecked	Checked	Unchecked					0			0=No	1=Yes	0=No	0=No	0=No	0=No	0=No	Unchecked	0=No	0=No	0=No	0=No			No	1=Yes	0=No	1=Yes	1=Yes		0=No	0=No	1=Yes	0=No	0=No	0=No	1=Yes	0=No	0=No	1=Yes			0=No
1049	0=No	1=Yes	69	0=Female	Unchecked	Unchecked	Checked	Unchecked					0			1=Yes	1=Yes	0=No	0=No	0=No	0=No	1=Yes	Checked			0=No	1=Yes	168	93.2	No	0=No	0=No	0=No	0=No		0=No	0=No	0=No	0=No	0=No	0=No	0=No	0=No	0=No	1=Yes	0=No	Quit > 5 years prior to diagnosis
1050	0=No	1=Yes	55	0=Female	Unchecked	Unchecked	Checked	Unchecked					0			1=Yes	0=No	0=No	0=No	0=No	0=No	0=No	Unchecked	0=No	0=No	0=No	0=No	164	63.6	No	0=No	0=No	0=No	0=No		0=No	0=No	1=Yes	0=No	0=No	0=No	0=No	0=No	0=No	0=No			0=No
1051	0=No	1=Yes	54	0=Female	Unchecked	Unchecked	Checked	Unchecked					0			1=Yes	1=Yes	0=No	0=No	0=No	0=No	0=No	Unchecked	0=No	0=No	0=No	0=No	163	73.3	No	0=No	0=No	0=No	1=Yes		0=No	0=No	0=No	0=No	1=Yes	0=No	0=No	0=No	0=No
1052	0=No	1=Yes	58	0=Female	Unchecked	Unchecked	Checked	Unchecked					0			0=No	0=No	0=No	0=No	0=No	0=No	1=Yes	Unchecked			0=No	0=No		65.5	No	0=No	0=No	0=No	0=No		0=No	0=No	0=No	0=No	0=No	0=No	0=No	0=No	0=No	1=Yes	0=No	Quit > 5 years prior to diagnosis	1=Yes	1=Yes
1053	0=No	1=Yes	58	0=Female	Unchecked	Unchecked	Checked	Unchecked					0			0=No	0=No	1=Yes	0=No	0=No	0=No	1=Yes	Unchecked			0=No	1=Yes	154	54.6	No	0=No	0=No	0=No	0=No		1=Yes	0=No	0=No	0=No	0=No	0=No	0=No	0=No	0=No	1=Yes	1=Yes		1=Yes	1=Yes
1054	0=No	1=Yes	56	0=Female	Unchecked	Unchecked	Checked	Unchecked					0			0=No	0=No	0=No	0=No	0=No	0=No	1=Yes	Unchecked			0=No	0=No	171	62.6	No	0=No	0=No	0=No	1=Yes	81	0=No	0=No	0=No	0=No	0=No	0=No	0=No	0=No	0=No	0=No			1=Yes	1=Yes
1055	0=No	1=Yes	56	0=Female	Unchecked	Checked	Unchecked	Unchecked					0			1=Yes	1=Yes	0=No	0=No	0=No	0=No	0=No	Unchecked	0=No	0=No	0=No	1=Yes		50.5	No	0=No	0=No	0=No	1=Yes		0=No	0=No	0=No	0=No	0=No	0=No	0=No	0=No	0=No	1=Yes	0=No		0=No
1056	0=No	1=Yes	69	0=Female	Unchecked	Unchecked	Checked	Unchecked					0			1=Yes	0=No	0=No	0=No	0=No	0=No	0=No	Unchecked	0=No	0=No	0=No	0=No	170	83.3	No	0=No	1=Yes	0=No	1=Yes	81	0=No	0=No	0=No	0=No	0=No	0=No	0=No	0=No	0=No	0=No			0=No
1057	0=No	1=Yes	64	0=Female	Unchecked	Unchecked	Checked	Unchecked					0			1=Yes	1=Yes	0=No	0=No	0=No	0=No	1=Yes	Unchecked			0=No	0=No	153	58	Yes	0=No	1=Yes	0=No	0=No		0=No	0=No	0=No	1=Yes	0=No	0=No	0=No	0=No	0=No	0=No			0=No
1058	0=No	1=Yes	54	0=Female	Unchecked	Unchecked	Checked	Unchecked					0			0=No	1=Yes	0=No	0=No	0=No	0=No	0=No	Unchecked	0=No	0=No	0=No	0=No	160	104.3	No	0=No	0=No	0=No	1=Yes	325	0=No	0=No	0=No	1=Yes	1=Yes	0=No	0=No	1=Yes	0=No	1=Yes
1059	0=No	1=Yes	56	0=Female	Unchecked	Checked	Unchecked	Unchecked					0			0=No	0=No	0=No	0=No	0=No	0=No	0=No	Unchecked	0=No	0=No	0=No	0=No			No	1=Yes	0=No	0=No	0=No		0=No	0=No	0=No	0=No	0=No	0=No	1=Yes	0=No	0=No	1=Yes	0=No		1=Yes	0=No
1060	0=No	1=Yes	66	0=Female	Unchecked	Unchecked	Checked	Unchecked					0			0=No	0=No	0=No	1=Yes	0=No	0=No	1=Yes	Checked			0=No	1=Yes			No	0=No	0=No	0=No	0=No		0=No	0=No	0=No	0=No	1=Yes	0=No	0=No	1=Yes	0=No	1=Yes	0=No	Quit < 1 year ago	0=No
1061	0=No	1=Yes	62	0=Female	Unchecked	Unchecked	Checked	Unchecked					0			0=No	0=No	0=No	0=No	0=No	0=No	0=No	Unchecked	0=No	0=No	0=No	0=No	156	62.6	No	0=No	0=No	1=Yes	0=No		0=No	0=No	0=No	1=Yes	0=No	0=No	0=No	0=No	0=No
1062	0=No	1=Yes	67	0=Female	Unchecked	Unchecked	Checked	Unchecked					0			1=Yes	0=No	0=No	0=No	0=No	0=No	1=Yes	Checked						74.4	No	1=Yes	1=Yes	0=No	0=No		0=No	0=No	0=No	1=Yes	0=No	0=No	0=No	0=No	0=No
1063	0=No	1=Yes	62	0=Female	Unchecked	Unchecked	Checked	Unchecked					0			0=No	0=No	0=No	0=No	0=No	0=No	1=Yes	Unchecked			0=No	1=Yes	421.64	60	No	0=No	0=No	0=No	0=No		0=No	0=No	0=No	0=No	0=No	0=No	0=No	0=No	0=No	1=Yes			1=Yes	1=Yes
1064	0=No	1=Yes	58	0=Female	Unchecked	Unchecked	Checked	Unchecked					0			0=No	0=No	0=No	0=No	0=No	0=No	1=Yes	Unchecked	1=Yes		0=No	1=Yes	170	63.4		0=No	0=No	0=No	0=No		0=No	0=No	0=No	1=Yes	0=No	0=No	0=No	0=No	1=Yes	1=Yes	0=No		1=Yes	0=No
1065	0=No	1=Yes	66	0=Female	Unchecked	Unchecked	Checked	Unchecked					0			0=No	0=No	0=No	0=No	0=No	0=No	0=No	Unchecked	0=No	0=No	0=No	0=No			Yes	1=Yes	0=No	0=No	0=No		0=No	1=Yes	1=Yes	1=Yes	0=No	0=No	0=No	1=Yes	0=No	0=No			0=No
1066	0=No	1=Yes	57	0=Female	Unchecked	Checked	Unchecked	Unchecked					0			0=No	0=No	0=No	0=No	0=No	0=No	0=No	Unchecked	0=No	0=No	0=No	1=Yes	172.72	95.9	No	0=No	0=No	0=No	0=No		0=No	0=No	0=No	1=Yes	0=No	0=No	0=No	0=No	0=No	0=No			0=No
1067	0=No	1=Yes	66	0=Female	Unchecked	Checked	Unchecked	Unchecked					0			1=Yes	0=No	0=No	0=No	0=No	0=No	0=No	Unchecked	0=No	0=No	0=No	1=Yes	165	96.4	No	0=No	1=Yes	1=Yes	0=No		0=No	0=No	0=No	1=Yes	0=No	0=No	0=No	0=No	0=No	1=Yes	0=No		1=Yes	1=Yes
1068	0=No	1=Yes	64	0=Female	Unchecked	Unchecked	Checked	Unchecked					0			0=No	0=No	0=No	0=No	0=No	0=No	1=Yes	Unchecked					165	50.3	No	0=No	0=No	0=No	0=No		0=No	0=No	0=No	0=No	0=No	0=No	0=No	0=No	0=No	0=No			0=No
1069	0=No	1=Yes	58	0=Female	Unchecked	Checked	Unchecked	Unchecked					0			0=No	0=No	0=No	0=No	0=No	0=No	0=No	Unchecked	0=No	0=No	0=No	0=No		50.7567	No	0=No	0=No	0=No	0=No		0=No	0=No	0=No	1=Yes	0=No	0=No	0=No	0=No	0=No	0=No			1=Yes	1=Yes
1070	0=No	1=Yes	64	0=Female	Unchecked	Unchecked	Checked	Unchecked					0			1=Yes	1=Yes	0=No	0=No	0=No	0=No	0=No	Unchecked	0=No	0=No	0=No	1=Yes		47.1734	No	1=Yes	1=Yes	0=No	0=No		0=No	1=Yes	1=Yes	1=Yes	0=No	0=No	0=No	0=No	0=No	1=Yes	0=No		0=No
1071	0=No	1=Yes	66	0=Female	Unchecked	Checked	Unchecked	Unchecked					0			0=No	0=No	0=No	0=No	0=No	0=No	0=No	Unchecked	0=No	0=No	0=No	0=No			No	1=Yes	0=No	0=No	0=No		0=No	0=No	0=No	1=Yes	0=No	0=No	0=No	0=No	0=No
1072	0=No	1=Yes	62	0=Female	Unchecked	Unchecked	Checked	Unchecked					0			1=Yes	1=Yes	0=No	0=No	0=No	0=No	0=No	Unchecked	0=No	0=No	0=No	1=Yes	160	99	No	0=No	0=No	0=No	1=Yes	81	0=No	0=No	0=No	1=Yes	0=No	0=No	1=Yes	1=Yes	0=No	0=No			0=No
1073	0=No	1=Yes	55	0=Female	Unchecked	Unchecked	Checked	Unchecked					0			1=Yes	1=Yes	0=No	0=No	0=No	0=No	1=Yes	Unchecked			0=No	1=Yes	157	97	No	0=No	0=No	0=No	0=No		0=No	0=No	0=No	0=No	0=No	0=No	0=No	0=No	0=No	1=Yes	0=No		0=No
1074	0=No	1=Yes	56	0=Female	Unchecked	Unchecked	Checked	Unchecked					0			0=No	0=No	0=No	0=No	0=No	0=No	1=Yes	Unchecked			0=No	0=No	163	62	No	0=No	0=No	0=No	0=No		0=No	0=No	0=No	1=Yes	0=No	0=No	0=No	0=No	1=Yes	1=Yes	1=Yes		1=Yes	1=Yes
1075	0=No	1=Yes	70	0=Female	Unchecked	Unchecked	Checked	Unchecked					0			1=Yes	1=Yes	0=No	0=No	0=No	0=No	0=No	Unchecked	0=No	0=No	0=No	0=No	152.4	198	Yes	0=No	1=Yes	0=No	0=No		0=No	0=No	0=No	1=Yes	0=No	1=Yes	0=No	0=No	1=Yes	0=No			0=No
1076	0=No	1=Yes	66	0=Female	Unchecked	Unchecked	Checked	Unchecked					0			0=No	0=No	0=No	0=No	0=No	0=No	1=Yes	Unchecked						70	No	0=No	0=No	0=No	1=Yes	81	0=No	0=No	0=No	0=No	0=No	0=No	0=No	0=No	0=No	0=No			0=No
1077	0=No	1=Yes	58	0=Female	Unchecked	Unchecked	Checked	Unchecked					0			0=No	0=No	0=No	0=No	0=No	0=No	0=No	Unchecked	0=No	0=No	0=No	1=Yes			No	0=No	0=No	0=No	1=Yes	325	0=No	1=Yes	1=Yes	1=Yes	0=No	0=No	1=Yes	0=No	0=No	1=Yes	1=Yes		0=No
1078	0=No	1=Yes	59	0=Female	Unchecked	Unchecked	Checked	Unchecked					0			0=No	0=No	0=No	0=No	0=No	0=No	1=Yes	Checked			0=No	1=Yes		32.2	No	0=No	0=No	0=No	0=No		0=No	0=No	0=No	1=Yes	0=No	0=No	0=No	0=No	0=No	1=Yes	0=No	Quit > 5 years prior to diagnosis
1079	0=No	1=Yes	56	0=Female	Unchecked	Unchecked	Checked	Unchecked					0			1=Yes	1=Yes	0=No	0=No	0=No	1=Yes	0=No	Unchecked	0=No	0=No	0=No	0=No	165	82.6	No	0=No	0=No	1=Yes	0=No		0=No	0=No	0=No	1=Yes	0=No	1=Yes	0=No	0=No	0=No	0=No			1=Yes	1=Yes
1080	0=No	1=Yes	67	0=Female	Unchecked	Unchecked	Checked	Unchecked					0			1=Yes	1=Yes	0=No	0=No	0=No	0=No	0=No	Unchecked	0=No	0=No	0=No	1=Yes	167	70.6	No	1=Yes	1=Yes	0=No	0=No		0=No	0=No	0=No	1=Yes	0=No	0=No	0=No	0=No	1=Yes	1=Yes	0=No	Quit > 5 years prior to diagnosis	1=Yes	1=Yes
1081	0=No	1=Yes	69	0=Female	Unchecked	Unchecked	Checked	Unchecked					0			1=Yes	1=Yes	1=Yes	0=No	0=No	0=No	1=Yes	Unchecked			0=No	0=No	155	61.5	No	0=No	1=Yes	0=No	0=No		0=No	0=No	0=No	1=Yes	0=No	0=No	0=No	0=No	0=No	1=Yes	0=No	Quit > 5 years prior to diagnosis	1=Yes	1=Yes
1082	0=No	1=Yes	60	0=Female	Unchecked	Unchecked	Checked	Unchecked					0			1=Yes	0=No	0=No	0=No	0=No	0=No	1=Yes	Unchecked			0=No	0=No	166	99.9	Yes	0=No	1=Yes	0=No	0=No		0=No	0=No	0=No	1=Yes	0=No	0=No	0=No	0=No	0=No	0=No			0=No
1083	0=No	1=Yes	63	0=Female	Unchecked	Unchecked	Checked	Unchecked					0			0=No	0=No	0=No	0=No	0=No	0=No	0=No	Unchecked	0=No	0=No	1=Yes	1=Yes	178	93.4	No	0=No	1=Yes	1=Yes	1=Yes	325	0=No	0=No	0=No	1=Yes	0=No	1=Yes	0=No	1=Yes	0=No	1=Yes	1=Yes		1=Yes	1=Yes
1084	0=No	1=Yes	54	0=Female	Unchecked	Unchecked	Checked	Unchecked					0			0=No	0=No	0=No	0=No	0=No	0=No	1=Yes	Unchecked			0=No	1=Yes	164	119.4	No	1=Yes	0=No	0=No	0=No		0=No	0=No	0=No	0=No	0=No	0=No	0=No	1=Yes	1=Yes	0=No			0=No
1085	0=No	1=Yes	69	0=Female	Unchecked	Unchecked	Checked	Unchecked					0			0=No	0=No	0=No	0=No	0=No	0=No	0=No	Unchecked	0=No	0=No	0=No	0=No	173	87.2	Yes	0=No	0=No	0=No	0=No		0=No	0=No	0=No	0=No	0=No	0=No	0=No	1=Yes	0=No	1=Yes	0=No	Quit < 1 year ago	1=Yes	1=Yes
1086	0=No	1=Yes	56	0=Female	Unchecked	Unchecked	Checked	Unchecked					0			0=No	0=No	0=No	0=No	0=No	0=No	0=No	Unchecked			0=No	0=No	163	86.6	No	0=No	0=No	0=No	0=No		0=No	0=No	0=No	1=Yes	0=No	0=No	0=No	0=No	0=No	0=No			0=No
1087	0=No	1=Yes	59	0=Female	Unchecked	Unchecked	Checked	Unchecked					0			0=No	0=No	0=No	0=No	0=No	0=No	1=Yes	Unchecked	0=No	0=No	0=No	0=No				0=No	0=No	0=No	1=Yes	81	0=No	1=Yes	1=Yes	1=Yes	0=No	0=No	0=No	0=No	1=Yes	1=Yes	1=Yes		0=No
1088	0=No	1=Yes	64	0=Female	Unchecked	Unchecked	Checked	Unchecked					0			1=Yes	1=Yes	0=No	0=No	0=No	0=No	0=No	Unchecked	0=No	0=No	0=No	1=Yes	161	76.4	No	0=No	0=No	0=No	1=Yes	325	0=No	0=No	0=No	0=No	0=No	0=No	1=Yes	0=No	1=Yes	0=No			0=No
1089	0=No	1=Yes	61	0=Female	Unchecked	Checked	Unchecked	Unchecked					0			0=No	0=No	0=No	0=No	0=No	0=No	1=Yes	Unchecked			0=No	0=No	162	113.1	No	0=No	0=No	0=No	0=No		0=No	0=No	0=No	0=No	0=No	0=No	0=No	0=No	0=No	0=No			0=No
1090	0=No	1=Yes	66	0=Female	Unchecked	Unchecked	Checked	Unchecked					0			0=No	0=No	0=No	0=No	0=No	0=No	0=No	Unchecked	0=No	0=No	1=Yes	1=Yes	151	49.1	No	0=No	1=Yes	0=No	1=Yes	81	0=No	0=No	1=Yes	1=Yes	0=No	0=No	0=No	1=Yes	0=No	1=Yes	0=No		1=Yes	1=Yes
1091	0=No	1=Yes	68	0=Female	Unchecked	Checked	Unchecked	Unchecked					0			0=No	0=No	0=No	0=No	0=No	0=No	0=No	Unchecked	0=No	0=No	0=No	1=Yes	166	67.9	Yes	0=No	0=No	1=Yes	0=No		1=Yes	0=No	0=No	0=No	0=No	0=No	0=No	0=No	1=Yes	0=No			0=No
1092	0=No	1=Yes	58	0=Female	Unchecked	Unchecked	Checked	Unchecked					0			0=No	0=No	0=No	0=No	0=No	0=No	0=No	Unchecked	0=No	0=No	0=No	1=Yes	160	73.4	No	0=No	0=No	0=No	1=Yes	81	1=Yes	0=No	0=No	1=Yes	0=No	0=No	0=No	0=No	0=No	0=No			0=No
1093	0=No	1=Yes	56	0=Female	Unchecked	Checked	Unchecked	Unchecked					0			1=Yes	1=Yes	0=No	0=No	0=No	0=No	0=No	Unchecked	0=No	0=No	0=No	1=Yes	153	78.2	Yes	0=No	1=Yes	0=No	1=Yes	81	0=No	0=No	0=No	1=Yes	0=No	0=No	0=No	0=No	1=Yes	0=No			1=Yes	1=Yes
1094	0=No	1=Yes	66	0=Female	Unchecked	Unchecked	Checked	Unchecked					0			0=No	0=No	0=No	0=No	0=No	0=No	1=Yes	Unchecked	0=No	0=No	0=No	1=Yes	168	64.7	No	0=No	0=No	0=No	1=Yes	81	0=No	0=No	0=No	1=Yes	0=No	0=No	0=No	0=No	0=No	0=No			1=Yes	1=Yes
1095	0=No	1=Yes	62	0=Female	Unchecked	Unchecked	Checked	Unchecked					0			0=No	1=Yes	0=No	0=No	0=No	0=No	0=No	Unchecked	0=No	0=No	0=No	0=No			No	0=No	1=Yes	0=No	0=No		0=No	0=No	0=No	1=Yes	0=No	0=No	0=No	0=No	0=No	1=Yes	1=Yes
1096	0=No	1=Yes	57	0=Female	Unchecked	Unchecked	Checked	Unchecked					0			0=No	0=No	0=No	0=No	0=No	0=No	1=Yes	Unchecked			0=No	0=No	165	77.2	No	0=No	0=No	1=Yes	0=No		0=No	0=No	0=No	0=No	0=No	0=No	0=No	0=No	0=No	0=No			0=No
1097	0=No	1=Yes	70	0=Female	Unchecked	Unchecked	Checked	Unchecked					0			1=Yes	0=No	1=Yes	0=No	0=No	0=No	1=Yes	Unchecked			0=No	1=Yes	158	54.3	No	0=No	1=Yes	0=No	0=No		0=No	0=No	1=Yes	1=Yes	0=No	0=No	0=No	0=No	1=Yes	0=No			1=Yes	1=Yes
1098	0=No	1=Yes	54	0=Female	Unchecked	Unchecked	Checked	Unchecked					0			0=No	0=No	0=No	0=No	0=No	0=No	1=Yes	Checked			0=No	1=Yes	162.56	90.1	Yes	0=No	0=No	0=No	0=No		0=No	0=No	0=No	1=Yes	0=No	0=No	0=No	0=No	0=No	1=Yes	1=Yes		1=Yes	1=Yes
1099	0=No	1=Yes	70	0=Female	Unchecked	Unchecked	Checked	Unchecked					0			1=Yes	1=Yes	0=No	1=Yes	0=No	0=No	1=Yes	Unchecked	1=Yes		0=No	1=Yes		75.2959	Yes	0=No	0=No	0=No	0=No		0=No	0=No	0=No	1=Yes	0=No	0=No	0=No	1=Yes	0=No	0=No			0=No
1100	0=No	1=Yes	70	0=Female	Unchecked	Unchecked	Checked	Unchecked					0			0=No	0=No	0=No	0=No	0=No	0=No	1=Yes	Unchecked			0=No	0=No		49.2	No	0=No	1=Yes	0=No	1=Yes	81	0=No	0=No	0=No	1=Yes	0=No	0=No	0=No	0=No	0=No	0=No			0=No
1101	0=No	1=Yes	66	0=Female	Unchecked	Unchecked	Checked	Unchecked					0			1=Yes	1=Yes	0=No	0=No	0=No	0=No	0=No	Unchecked	0=No	0=No	0=No	0=No	161	75.1	No	0=No	1=Yes	0=No	0=No		0=No	0=No	0=No	0=No	0=No	1=Yes	0=No	0=No	0=No	1=Yes	0=No
1102	0=No	1=Yes	60	0=Female	Unchecked	Unchecked	Checked	Unchecked					0			1=Yes	1=Yes	0=No	0=No	0=No	0=No	1=Yes	Unchecked			0=No	1=Yes		82		0=No	0=No	0=No	0=No		0=No	0=No	0=No	0=No	0=No	0=No	1=Yes	0=No	0=No	0=No			1=Yes	1=Yes
1103	0=No	1=Yes	57	0=Female	Unchecked	Unchecked	Checked	Unchecked					0			1=Yes	1=Yes	0=No	0=No	0=No	0=No	0=No	Unchecked	0=No	0=No	0=No	0=No			No	0=No	0=No	0=No	0=No		0=No	0=No	0=No	0=No	0=No	1=Yes	0=No	0=No	0=No	1=Yes	0=No		1=Yes	1=Yes
1104	0=No	1=Yes	69	0=Female	Unchecked	Unchecked	Checked	Unchecked					0			1=Yes	0=No	0=No	0=No	0=No	0=No	0=No	Unchecked	0=No	0=No	0=No	1=Yes	160	82.4	No	1=Yes	1=Yes	0=No	1=Yes	81	0=No	1=Yes	1=Yes	1=Yes	0=No	1=Yes	1=Yes	0=No	0=No	1=Yes	0=No	Quit > 5 years prior to diagnosis	0=No
1105	0=No	1=Yes	54	0=Female	Unchecked	Unchecked	Checked	Unchecked					0			0=No	0=No	0=No	0=No	0=No	0=No	0=No	Unchecked	0=No	0=No	0=No	0=No	419.1	74.7	No	1=Yes	0=No	0=No	0=No		0=No	0=No	0=No	0=No	0=No	0=No	0=No	1=Yes	0=No	0=No			1=Yes	1=Yes
1106	0=No	1=Yes	54	0=Female	Unchecked	Unchecked	Checked	Unchecked					0			1=Yes	1=Yes	0=No	0=No	0=No	0=No	0=No	Unchecked	0=No	0=No	0=No	1=Yes	164	50.8	No	0=No	1=Yes	0=No	0=No		0=No	0=No	0=No	1=Yes	0=No	0=No	0=No	0=No	0=No	0=No			0=No
1107	0=No	1=Yes	59	0=Female	Unchecked	Unchecked	Checked	Unchecked					0			0=No	0=No	0=No	0=No	0=No	0=No	1=Yes	Unchecked	1=Yes		0=No	1=Yes		72.1	No	0=No	0=No	0=No	0=No		0=No	0=No	1=Yes	0=No	1=Yes	1=Yes	0=No	1=Yes	0=No	1=Yes
1108	0=No	1=Yes	63	0=Female	Unchecked	Unchecked	Checked	Unchecked					0			0=No	0=No	0=No	0=No	0=No	0=No	0=No	Unchecked	0=No	0=No	0=No	0=No	167	56.3	No	0=No	1=Yes	0=No	0=No		0=No	0=No	0=No	1=Yes	0=No	0=No	0=No	0=No	0=No	1=Yes	0=No	Quit < 1 year ago	0=No
1109	0=No	1=Yes	58	0=Female	Unchecked	Checked	Unchecked	Unchecked					0			1=Yes	1=Yes	0=No	0=No	0=No	0=No	0=No	Unchecked	0=No	0=No	0=No	1=Yes	164	107.9	No	0=No	0=No	0=No	0=No		0=No	0=No	0=No	1=Yes	0=No	0=No	0=No	0=No	0=No	0=No			0=No
1110	0=No	1=Yes	70	0=Female	Unchecked	Unchecked	Checked	Unchecked					0			0=No	0=No	0=No	0=No	0=No	0=No	0=No	Unchecked	0=No	0=No	0=No	0=No	159	59.6	No	0=No	1=Yes	0=No	0=No		0=No	0=No	0=No	0=No	0=No	0=No	0=No	0=No	1=Yes	0=No			1=Yes	1=Yes
1111	0=No	1=Yes	64	0=Female	Unchecked	Unchecked	Checked	Unchecked					0			0=No	0=No	0=No	0=No	0=No	0=No	1=Yes	Unchecked		1=Yes	0=No	0=No			No	0=No	0=No	1=Yes	0=No		0=No	0=No	0=No	1=Yes	0=No	0=No	0=No	0=No	0=No	1=Yes	0=No	Quit > 5 years prior to diagnosis	0=No
1112	0=No	1=Yes	57	0=Female	Unchecked	Unchecked	Checked	Unchecked					0			1=Yes	0=No	0=No	0=No	0=No	0=No	0=No	Unchecked	0=No	0=No	0=No	0=No	152	89.1	No	1=Yes	1=Yes	0=No	1=Yes	81	0=No	0=No	0=No	0=No	0=No	0=No	0=No	1=Yes	0=No	0=No			0=No
1113	0=No	1=Yes	55	0=Female	Unchecked	Unchecked	Checked	Unchecked					0			0=No	0=No	0=No	0=No	0=No	0=No	0=No	Unchecked	0=No	0=No	0=No	0=No	157	62	No	1=Yes	0=No	0=No	0=No		0=No	0=No	0=No	0=No	0=No	0=No	1=Yes	1=Yes	0=No	0=No			0=No
1114	0=No	1=Yes	56	0=Female	Unchecked	Unchecked	Checked	Unchecked					0			0=No	0=No	0=No	0=No	0=No	0=No	0=No	Unchecked	0=No	0=No	0=No	0=No		83.9141	No	1=Yes	0=No	0=No	0=No		0=No	0=No	1=Yes	0=No	0=No	0=No	1=Yes	0=No	0=No
1115	0=No	1=Yes	65	0=Female	Unchecked	Unchecked	Checked	Unchecked					0			0=No	0=No	0=No	0=No	0=No	0=No	0=No	Unchecked	0=No	0=No	0=No	0=No	167	47.627	No	0=No	0=No	0=No	1=Yes	325	0=No	0=No	0=No	1=Yes	0=No	0=No	1=Yes	0=No	0=No	1=Yes	0=No	Quit > 5 years prior to diagnosis	0=No
1116	0=No	1=Yes	67	0=Female	Unchecked	Unchecked	Checked	Unchecked					0			0=No	1=Yes	0=No	0=No	0=No	0=No	0=No	Unchecked	0=No	0=No	0=No	0=No	170	63	No	0=No	1=Yes	0=No	0=No		0=No	0=No	0=No	1=Yes	0=No	0=No	0=No	0=No	0=No
1117	0=No	1=Yes	69	0=Female	Unchecked	Checked	Unchecked	Unchecked					0			0=No	0=No	0=No	0=No	0=No	0=No	0=No	Unchecked	0=No	0=No	0=No	0=No		244	No	1=Yes	0=No	0=No	1=Yes	81	0=No	0=No	0=No	0=No	0=No	0=No	1=Yes	0=No	0=No	0=No			0=No
1118	0=No	1=Yes	58	0=Female	Unchecked	Unchecked	Checked	Unchecked					0			0=No	0=No	0=No	0=No	0=No	0=No	1=Yes	Unchecked			0=No	1=Yes	170	86	No	0=No	0=No	0=No	0=No		0=No	0=No	0=No	1=Yes	0=No	0=No	0=No	0=No	0=No	0=No			1=Yes	0=No
1119	0=No	1=Yes	56	0=Female	Unchecked	Unchecked	Checked	Unchecked					0			0=No	0=No	0=No	0=No	0=No	0=No	1=Yes	Unchecked			0=No	1=Yes		88.5		0=No	1=Yes	0=No	0=No		0=No	0=No	0=No	0=No	0=No	0=No	0=No	0=No	1=Yes	0=No			0=No
1120	0=No	1=Yes	58	0=Female	Unchecked	Checked	Unchecked	Unchecked					0			0=No	0=No	0=No	0=No	0=No	0=No	1=Yes	Unchecked			0=No	0=No			No	0=No	0=No	0=No	0=No		1=Yes	0=No	0=No	0=No	0=No	0=No	0=No	0=No	0=No	0=No			0=No
1121	0=No	1=Yes	63	0=Female	Unchecked	Unchecked	Checked	Unchecked					0			0=No	1=Yes	0=No	0=No	0=No	0=No	0=No	Unchecked	0=No	0=No	0=No	0=No			No	1=Yes	0=No	0=No	0=No		0=No	0=No	1=Yes	0=No	0=No	1=Yes	0=No	0=No	0=No	0=No			0=No
1122	0=No	1=Yes	60	0=Female	Unchecked	Unchecked	Checked	Unchecked					0			0=No	1=Yes	0=No	0=No	0=No	0=No	1=Yes	Unchecked			0=No	0=No		76.1		1=Yes	0=No	0=No	1=Yes		0=No	0=No	0=No	0=No	0=No	0=No	0=No	0=No	0=No	0=No			0=No
1123	0=No	1=Yes	64	0=Female	Unchecked	Unchecked	Checked	Unchecked					0			0=No	1=Yes	0=No	0=No	0=No	0=No	0=No	Unchecked	0=No	0=No	0=No	1=Yes	168	71.8	No	0=No	0=No	0=No	0=No		0=No	0=No	0=No	0=No	0=No	0=No	0=No	0=No	0=No	0=No			0=No
1124	0=No	1=Yes	63	0=Female	Unchecked	Unchecked	Checked	Unchecked					0			0=No	1=Yes	0=No	0=No	0=No	0=No	0=No	Unchecked	0=No	0=No	0=No	0=No			No	0=No	0=No	0=No	1=Yes	81	0=No	0=No	0=No	0=No	0=No	0=No	0=No	0=No	0=No	0=No			0=No
1125	0=No	1=Yes	66	0=Female	Unchecked	Unchecked	Checked	Unchecked					0			1=Yes	1=Yes	0=No	0=No	0=No	0=No	1=Yes	Unchecked			0=No	1=Yes	164	63.2	No	0=No	0=No	0=No	0=No		0=No	0=No	0=No	0=No	0=No	0=No	0=No	0=No	1=Yes	1=Yes	0=No	Quit > 5 years prior to diagnosis	0=No
1126	0=No	1=Yes	61	0=Female	Unchecked	Unchecked	Checked	Unchecked					0			0=No	0=No	0=No	0=No	0=No	0=No	1=Yes	Unchecked		1=Yes	0=No	0=No	163	92.9	No	0=No	0=No	0=No	0=No		0=No	0=No	0=No	0=No	0=No	1=Yes	0=No	0=No	1=Yes	1=Yes	0=No	Quit > 5 years prior to diagnosis	0=No
1127	0=No	1=Yes	58	0=Female	Unchecked	Unchecked	Checked	Unchecked					0			1=Yes	0=No	0=No	0=No	0=No	0=No	1=Yes	Unchecked			0=No	0=No			No	1=Yes	1=Yes	0=No	0=No		0=No	0=No	0=No	0=No	0=No	0=No	0=No	0=No	0=No	0=No			0=No
1128	0=No	1=Yes	61	0=Female	Unchecked	Unchecked	Checked	Unchecked					0			1=Yes	1=Yes	0=No	0=No	0=No	0=No		Unchecked			0=No	1=Yes	160	53.5	No	0=No	0=No	0=No	1=Yes	81	0=No	0=No	0=No	1=Yes	0=No	0=No	0=No	0=No	0=No	0=No			0=No
1129	0=No	1=Yes	64	0=Female	Unchecked	Unchecked	Unchecked	Unchecked					0			0=No	1=Yes	0=No	0=No	0=No	0=No	0=No	Unchecked	0=No	0=No	0=No	0=No	168	70.8	No	0=No	1=Yes	0=No	0=No		0=No	0=No	0=No	1=Yes	0=No	0=No	0=No	0=No	0=No	1=Yes	0=No	Quit > 5 years prior to diagnosis
1130	0=No	1=Yes	60	0=Female	Unchecked	Unchecked	Checked	Unchecked					0			1=Yes	1=Yes	0=No	0=No	0=No	0=No	1=Yes	Checked			0=No	1=Yes	165	61.3	No	0=No	0=No	0=No	0=No		0=No	0=No	0=No	1=Yes	0=No	0=No	0=No	0=No	0=No	1=Yes	0=No	Quit > 5 years prior to diagnosis	0=No
1131	0=No	1=Yes	62	0=Female	Unchecked	Checked	Unchecked	Unchecked					0			0=No	1=Yes	0=No	0=No	0=No	0=No	0=No	Unchecked	0=No	0=No	0=No	0=No	161	87.3	No	1=Yes	1=Yes	0=No	0=No		0=No	0=No	0=No	0=No	0=No	0=No	0=No	1=Yes	0=No	0=No			0=No
1132	0=No	1=Yes	66	0=Female	Unchecked	Unchecked	Checked	Unchecked					0			0=No	1=Yes	0=No	0=No	0=No	0=No	1=Yes	Checked			0=No	1=Yes	160	55.8	No	0=No	0=No	0=No	0=No		0=No	0=No	0=No	0=No	0=No	0=No	0=No	0=No	0=No	0=No			0=No
1133	0=No	1=Yes	62	0=Female	Unchecked	Unchecked	Checked	Unchecked					0			1=Yes	1=Yes	0=No	0=No	0=No	0=No	1=Yes	Unchecked			0=No	1=Yes			No	0=No	1=Yes	0=No	0=No		0=No	0=No	0=No	0=No	0=No	0=No	0=No	0=No	1=Yes	0=No			0=No
1134	0=No	1=Yes	70	0=Female	Unchecked	Unchecked	Checked	Unchecked					0			1=Yes	1=Yes	0=No	0=No	0=No	0=No	0=No	Unchecked	0=No	0=No	0=No	0=No	155	76.3	No	0=No	1=Yes	0=No	0=No		1=Yes	0=No	0=No	0=No	0=No	0=No	0=No	1=Yes	0=No
1135	0=No	1=Yes	67	0=Female	Unchecked	Checked	Unchecked	Unchecked					0			0=No	0=No	0=No	0=No	0=No	0=No	0=No	Unchecked	0=No	0=No	0=No	0=No		117.026	No	1=Yes	0=No	0=No	0=No		0=No	1=Yes	1=Yes	0=No	0=No	0=No	1=Yes	0=No	0=No	1=Yes	0=No		0=No
1136	0=No	1=Yes	64	0=Female	Unchecked	Unchecked	Checked	Unchecked					0			0=No	0=No	0=No	0=No	0=No	0=No	1=Yes	Unchecked			0=No	1=Yes	398.78		Yes	0=No	0=No	0=No	0=No		1=Yes	0=No	0=No	1=Yes	0=No	0=No	0=No	0=No	0=No	0=No			0=No
1137	0=No	1=Yes	57	0=Female	Checked	Unchecked	Unchecked	Unchecked					0			0=No	0=No	0=No	0=No	0=No	0=No	0=No	Unchecked	0=No	0=No	0=No	0=No			No	0=No	0=No	0=No	0=No		0=No	0=No	0=No	0=No	0=No	0=No	0=No	0=No	0=No	0=No			0=No
1138	0=No	1=Yes	59	0=Female	Unchecked	Unchecked	Checked	Unchecked					0			0=No	0=No	0=No	0=No	0=No	0=No	1=Yes	Unchecked			0=No	1=Yes		55.1	No	0=No	1=Yes	0=No	0=No		0=No	1=Yes	0=No	0=No	0=No	0=No	0=No	1=Yes	1=Yes	0=No			0=No
1139	0=No	1=Yes	61	0=Female	Unchecked	Unchecked	Checked	Unchecked					0			0=No	1=Yes	0=No	0=No	0=No	0=No	0=No	Unchecked	0=No	0=No	0=No	1=Yes	151	73.1	No	1=Yes	0=No	1=Yes	1=Yes		0=No	0=No	0=No	0=No	0=No	0=No	0=No	0=No	0=No	0=No			0=No
1140	0=No	1=Yes	63	0=Female	Unchecked	Unchecked	Checked	Unchecked					0			0=No	1=Yes	0=No	0=No	0=No	0=No	1=Yes	Unchecked			0=No	0=No	163	88.6	No	1=Yes	0=No	0=No	1=Yes	81	0=No	0=No	1=Yes	0=No	0=No	1=Yes	0=No	0=No	0=No
1141	0=No	1=Yes	61	0=Female	Unchecked	Unchecked	Checked	Unchecked					0			1=Yes	1=Yes	0=No	0=No	0=No	0=No	1=Yes	Unchecked			0=No	1=Yes	165	104.2	No	1=Yes	0=No	1=Yes	0=No		0=No	0=No	0=No	1=Yes	0=No	0=No	1=Yes	0=No	0=No	1=Yes	0=No	Quit > 5 years prior to diagnosis	1=Yes	1=Yes
1142	0=No	1=Yes	65	0=Female	Unchecked	Unchecked	Checked	Unchecked					0			0=No	0=No	0=No	0=No	0=No	0=No	1=Yes	Unchecked			0=No	1=Yes			No	0=No	0=No	0=No	0=No		0=No	0=No	0=No	1=Yes	0=No	0=No	0=No	0=No	0=No	1=Yes	0=No	Quit > 5 years prior to diagnosis
1143	0=No	1=Yes	57	0=Female	Unchecked	Unchecked	Checked	Unchecked					0			0=No	0=No	0=No	0=No	0=No	0=No	0=No	Unchecked	0=No	0=No	0=No	1=Yes	170	72.5	No	0=No	0=No	0=No	1=Yes	81	0=No	0=No	0=No	0=No	0=No	0=No	0=No	0=No	0=No	0=No			0=No
1144	0=No	1=Yes	58	0=Female	Unchecked	Unchecked	Checked	Unchecked					0			0=No	1=Yes	0=No	0=No	0=No	0=No	1=Yes	Unchecked	1=Yes	1=Yes	0=No	0=No	162	76.3	No	0=No	0=No	0=No	0=No		0=No	0=No	0=No	0=No	0=No	0=No	1=Yes	0=No	0=No	1=Yes	0=No	Quit < 1 year ago	1=Yes	1=Yes
1145	0=No	1=Yes	59	0=Female	Unchecked	Unchecked	Checked	Unchecked					0			0=No	0=No	0=No	0=No	0=No	0=No	1=Yes	Checked			0=No	0=No		65.8	No	1=Yes	1=Yes	0=No	1=Yes	81	0=No	0=No	0=No	0=No	0=No	0=No	0=No	0=No	0=No
1146	0=No	1=Yes	61	0=Female	Unchecked	Unchecked	Checked	Unchecked					0			0=No	0=No	0=No	0=No	0=No	0=No	1=Yes	Unchecked	1=Yes		0=No	0=No		61.1	No	0=No	0=No	0=No	0=No		0=No	0=No	0=No	0=No	0=No	0=No	0=No	0=No	0=No	0=No			0=No
1147	0=No	1=Yes	67	0=Female	Unchecked	Unchecked	Checked	Unchecked					0			1=Yes	0=No	0=No	0=No	0=No	0=No	0=No	Unchecked	0=No	0=No	0=No	0=No		87	No	1=Yes	0=No	0=No	0=No		0=No	0=No	1=Yes	1=Yes	0=No	0=No	0=No	1=Yes	0=No	1=Yes	0=No	Quit > 5 years prior to diagnosis
1148	0=No	1=Yes	66	0=Female	Unchecked	Checked	Unchecked	Unchecked					0			0=No	0=No	0=No	0=No	0=No	0=No	0=No	Unchecked	0=No	0=No	0=No	0=No		82.6	No	1=Yes	0=No	0=No	1=Yes		0=No	0=No	0=No	0=No	0=No	0=No	0=No	1=Yes	0=No	0=No			0=No
1149	0=No	1=Yes	66	0=Female	Unchecked	Unchecked	Checked	Unchecked					0			0=No	1=Yes	0=No	0=No	0=No	0=No	0=No	Unchecked	0=No	0=No	0=No	1=Yes	167.64	102.965	No	0=No	0=No	1=Yes	1=Yes	81	0=No	0=No	1=Yes	1=Yes	0=No	0=No	0=No	1=Yes	0=No	1=Yes	0=No	Quit > 5 years prior to diagnosis	1=Yes	1=Yes
1150	0=No	1=Yes	57	0=Female	Unchecked	Unchecked	Checked	Unchecked					0			0=No	0=No	0=No	0=No	0=No	0=No	1=Yes	Unchecked	1=Yes	1=Yes	0=No	0=No	169	93.6	No	0=No	0=No	0=No	0=No		0=No	0=No	0=No	0=No	0=No	0=No	1=Yes	1=Yes	0=No	1=Yes	1=Yes		1=Yes	0=No
1151	0=No	1=Yes	55	0=Female	Unchecked	Checked	Unchecked	Unchecked					0			0=No	0=No	0=No	0=No	0=No	0=No	0=No	Unchecked	0=No	0=No	0=No	0=No	165	90	No	0=No	1=Yes	1=Yes	1=Yes	81	0=No	0=No	0=No	0=No	0=No	0=No	0=No	0=No	0=No	1=Yes	1=Yes		0=No
1152	0=No	1=Yes	66	0=Female	Unchecked	Unchecked	Checked	Unchecked					0			0=No	0=No	0=No	0=No	0=No	0=No	1=Yes	Unchecked			0=No	0=No	164	92	No	0=No	0=No	0=No	1=Yes	81	0=No	0=No	0=No	1=Yes	0=No	0=No	0=No	0=No	0=No	0=No			0=No
1153	0=No	1=Yes	68	0=Female	Unchecked	Unchecked	Checked	Unchecked					0			1=Yes	0=No	0=No	0=No	0=No	0=No	1=Yes	Unchecked	1=Yes		0=No	0=No	160	68.1	No	0=No	1=Yes	1=Yes	1=Yes	81	0=No	0=No	0=No	1=Yes	0=No	0=No	0=No	0=No	0=No	1=Yes	0=No		1=Yes	1=Yes
1154	0=No	1=Yes	54	1=Male	Unchecked	Unchecked	Checked	Unchecked					0			0=No	0=No	0=No	0=No	0=No	0=No	0=No	Unchecked	0=No	0=No	0=No	0=No	177	76	No	0=No	0=No	0=No	0=No		1=Yes	0=No	0=No	1=Yes	0=No	0=No	0=No	0=No	0=No	1=Yes	1=Yes		0=No
1155	0=No	1=Yes	57	1=Male	Unchecked	Unchecked	Checked	Unchecked					0			1=Yes	0=No	1=Yes	0=No	0=No	0=No	1=Yes	Unchecked			0=No	0=No	166	68.4	No	0=No	0=No	1=Yes	0=No		0=No	0=No	0=No	1=Yes	0=No	0=No	0=No	0=No	0=No	1=Yes	0=No		0=No
1156	0=No	1=Yes	66	1=Male	Unchecked	Unchecked	Checked	Unchecked					0			0=No	0=No	0=No	0=No	0=No	0=No	1=Yes	Unchecked			0=No	1=Yes	180	106.6	No	1=Yes	0=No	0=No	0=No		0=No	0=No	0=No	1=Yes	0=No	1=Yes	1=Yes	0=No	0=No	1=Yes	0=No		0=No
1157	0=No	1=Yes	59	1=Male	Unchecked	Unchecked	Checked	Unchecked					0			0=No	0=No	0=No	0=No	0=No	0=No	1=Yes	Unchecked			0=No	1=Yes	181	66.3	No	0=No	0=No	0=No	1=Yes		0=No	0=No	0=No	0=No	0=No	0=No	0=No	0=No	1=Yes	1=Yes	0=No	Quit > 5 years prior to diagnosis	1=Yes	1=Yes
1158	0=No	1=Yes	69	1=Male	Unchecked	Unchecked	Checked	Unchecked					0			1=Yes	1=Yes	0=No	0=No	0=No	0=No	1=Yes	Unchecked			0=No	0=No	170	92.4	No	1=Yes	0=No	0=No	1=Yes	81	0=No	1=Yes	1=Yes	1=Yes	0=No	1=Yes	0=No	1=Yes	0=No	1=Yes	0=No	Quit > 5 years prior to diagnosis	0=No
1159	0=No	1=Yes	61	1=Male	Unchecked	Unchecked	Checked	Unchecked					0			1=Yes	1=Yes	0=No	0=No	0=No	0=No	1=Yes	Unchecked			0=No	1=Yes	178	103.8	No	1=Yes	0=No	0=No	1=Yes	325	0=No	0=No	0=No	1=Yes	0=No	0=No	1=Yes	0=No	0=No	1=Yes	0=No		1=Yes	1=Yes
1160	0=No	1=Yes	54	1=Male	Unchecked	Unchecked	Checked	Unchecked					0			0=No	0=No	1=Yes	0=No	0=No	0=No	0=No	Unchecked	0=No	0=No	0=No	0=No		147	No	0=No	0=No	0=No	1=Yes		0=No	0=No	0=No	1=Yes	0=No	0=No	1=Yes	0=No	0=No	1=Yes	0=No	Quit < 1 year ago	0=No
1161	0=No	1=Yes	60	1=Male	Unchecked	Unchecked	Checked	Unchecked					0			1=Yes	1=Yes	0=No	0=No	0=No	0=No	0=No	Unchecked	0=No	0=No	0=No	0=No		35.9243	No	0=No	0=No	0=No	0=No		0=No	0=No	0=No	1=Yes	0=No	0=No	0=No	0=No	0=No	1=Yes	0=No	Quit > 5 years prior to diagnosis	0=No
1162	0=No	1=Yes	69	1=Male	Unchecked	Unchecked	Checked	Unchecked					0			1=Yes	1=Yes	0=No	0=No	0=No	0=No	0=No	Unchecked	0=No	0=No	0=No	0=No	182	112	No	1=Yes	0=No	1=Yes	1=Yes		0=No	0=No	1=Yes	1=Yes	0=No	0=No	0=No	0=No	0=No	1=Yes	0=No		0=No
1163	0=No	1=Yes	66	1=Male	Unchecked	Unchecked	Checked	Unchecked					0			1=Yes	1=Yes	0=No	0=No	0=No	0=No	0=No	Unchecked	0=No	0=No	0=No	1=Yes	175	49.7135	No	1=Yes	0=No	1=Yes	0=No		1=Yes	0=No	0=No	1=Yes	0=No	0=No	0=No	0=No	0=No	1=Yes	0=No		0=No
1164	0=No	1=Yes	65	1=Male	Unchecked	Unchecked	Checked	Unchecked					0			0=No	0=No	0=No	0=No	0=No	0=No	1=Yes	Checked			0=No	1=Yes	176	78.9	No	0=No	0=No	0=No	0=No		1=Yes	0=No	0=No	1=Yes	0=No	0=No	0=No	0=No	0=No	1=Yes	0=No	Quit > 5 years prior to diagnosis	0=No
1165	0=No	1=Yes	56	1=Male	Unchecked	Unchecked	Checked	Unchecked					0			1=Yes	1=Yes	0=No	0=No	0=No	0=No	1=Yes	Unchecked	0=No	0=No	0=No	0=No	190	96.6	No	0=No	0=No	0=No	1=Yes	325	1=Yes	0=No	0=No	0=No	0=No	1=Yes	0=No	0=No	0=No	1=Yes	0=No	Quit > 5 years prior to diagnosis	0=No
1166	0=No	1=Yes	68	0=Female	Unchecked	Unchecked	Checked	Unchecked					0			0=No	0=No	0=No	0=No	0=No	0=No	0=No	Unchecked	0=No	0=No	0=No	1=Yes	63	60.9	No	0=No	0=No	0=No	0=No		0=No	0=No	0=No	0=No	0=No	0=No	0=No	0=No	0=No	1=Yes	0=No		1=Yes	1=Yes
1167	0=No	1=Yes	67	1=Male	Unchecked	Unchecked	Checked	Unchecked					0			0=No	0=No	0=No	0=No	0=No	0=No	1=Yes	Checked			0=No	1=Yes	175	72.5	No	1=Yes	0=No	0=No	0=No		0=No	0=No	0=No	1=Yes	0=No	0=No	0=No	0=No	0=No	1=Yes	0=No	Quit > 5 years prior to diagnosis	0=No
1168	0=No	1=Yes	59	1=Male	Unchecked	Unchecked	Checked	Unchecked					0			1=Yes	0=No	0=No	0=No	0=No	0=No	0=No	Unchecked	0=No	0=No	0=No	1=Yes	180	67.9	No	0=No	1=Yes	0=No	0=No		0=No	0=No	0=No	1=Yes	1=Yes	0=No	0=No	0=No	0=No	1=Yes	0=No	Quit > 5 years prior to diagnosis	0=No
1169	0=No	1=Yes	60	1=Male	Unchecked	Unchecked	Checked	Unchecked					0			0=No	0=No	0=No	0=No	0=No	0=No	0=No	Unchecked	0=No	0=No	0=No	1=Yes			No	1=Yes	0=No	0=No	0=No		1=Yes	0=No	0=No	0=No	0=No	0=No	1=Yes	0=No	0=No	1=Yes	0=No		1=Yes	1=Yes
1170	0=No	1=Yes	56	1=Male	Unchecked	Unchecked	Checked	Unchecked					0			0=No	0=No	0=No	0=No	0=No	0=No	1=Yes	Unchecked			0=No	1=Yes	187	99.7	No	0=No	0=No	1=Yes	0=No		0=No	0=No	0=No	0=No	0=No	0=No	0=No	0=No	1=Yes	0=No			1=Yes	1=Yes
1171	0=No	1=Yes	64	1=Male	Unchecked	Unchecked	Checked	Unchecked					0			1=Yes	1=Yes	0=No	0=No	0=No	0=No	1=Yes	Unchecked			0=No	1=Yes	180	88.5	No	0=No	0=No	0=No	0=No		0=No	0=No	0=No	1=Yes	0=No	0=No	0=No	0=No	0=No	0=No			0=No
1172	0=No	1=Yes	64	1=Male	Unchecked	Checked	Unchecked	Unchecked					0			0=No	0=No	0=No	0=No	0=No	0=No	1=Yes	Unchecked			0=No	0=No			No	0=No	0=No	0=No	0=No		0=No	0=No	0=No	1=Yes	0=No	0=No	0=No	0=No	0=No	0=No			0=No
1173	0=No	1=Yes	57	1=Male	Unchecked	Checked	Unchecked	Unchecked					0			0=No	0=No	0=No	0=No	0=No	0=No	0=No	Unchecked	0=No	0=No	0=No	0=No		64.9	No	0=No	0=No	0=No	0=No		0=No	0=No	0=No	1=Yes	0=No	0=No	0=No	0=No	0=No	1=Yes	1=Yes	Quit > 5 years prior to diagnosis	1=Yes	1=Yes
1174	0=No	1=Yes	69	1=Male	Unchecked	Unchecked	Checked	Unchecked					0			1=Yes	1=Yes	0=No	0=No	0=No	0=No	1=Yes	Unchecked			0=No	1=Yes		99.7898	No	0=No	0=No	1=Yes	1=Yes	81	1=Yes	0=No	1=Yes	1=Yes	0=No	0=No	0=No	0=No	0=No	1=Yes	0=No	Quit > 5 years prior to diagnosis	0=No
1175	0=No	1=Yes	64	1=Male	Unchecked	Unchecked	Checked	Unchecked					0			0=No	0=No	0=No	0=No	0=No	0=No	1=Yes	Unchecked			0=No	0=No	175	65.4	No	0=No	0=No	0=No	0=No		0=No	0=No	0=No	1=Yes	0=No	0=No	0=No	0=No	0=No	1=Yes	0=No		0=No
1176	0=No	1=Yes	63	1=Male	Unchecked	Checked	Unchecked	Unchecked					0			0=No	0=No	0=No	0=No	0=No	0=No	0=No	Unchecked	0=No	0=No	0=No	0=No	172	76.8	No	0=No	0=No	0=No	0=No		0=No	0=No	0=No	1=Yes	0=No	0=No	0=No	0=No	0=No	1=Yes	0=No	Quit > 5 years prior to diagnosis	0=No
1177	0=No	1=Yes	67	1=Male	Unchecked	Checked	Unchecked	Unchecked					0			1=Yes	1=Yes	0=No	0=No	0=No	0=No	0=No	Unchecked	0=No	0=No	0=No	0=No	188	81.9	No	0=No	1=Yes	0=No	1=Yes	81	0=No	0=No	1=Yes	0=No	0=No	0=No	1=Yes	0=No	0=No	1=Yes	0=No	Quit > 5 years prior to diagnosis	1=Yes	0=No
1178	0=No	1=Yes	70	1=Male	Unchecked	Unchecked	Checked	Unchecked					0			0=No	1=Yes	0=No	0=No	0=No	0=No	1=Yes	Unchecked			0=No	0=No	178	84.2	No	0=No	0=No	0=No	0=No		0=No	0=No	0=No	0=No	0=No	0=No	0=No	0=No	0=No	1=Yes	0=No	Quit > 5 years prior to diagnosis	0=No
1179	0=No	1=Yes	57	1=Male	Unchecked	Unchecked	Checked	Unchecked					0			1=Yes	1=Yes	0=No	0=No	0=No	0=No	0=No	Unchecked	0=No	0=No	0=No	0=No			No	0=No	0=No	0=No	0=No		0=No	0=No	0=No	1=Yes	0=No	1=Yes	0=No	1=Yes	1=Yes	1=Yes	1=Yes		1=Yes	0=No
1180	0=No	1=Yes	55	1=Male	Unchecked	Unchecked	Checked	Unchecked					0			0=No	0=No	0=No	0=No	0=No	0=No	0=No	Unchecked	0=No	0=No	0=No	1=Yes	193	114.8	No	1=Yes	0=No	0=No	0=No		0=No	0=No	1=Yes	1=Yes	0=No	0=No	0=No	0=No	0=No	0=No			0=No
1181	0=No	1=Yes	63	1=Male	Unchecked	Unchecked	Checked	Unchecked					0			0=No	0=No	0=No	0=No	0=No	0=No	1=Yes	Unchecked			0=No	1=Yes	178	90.2	No	0=No	0=No	0=No	0=No		0=No	0=No	0=No	1=Yes	0=No	0=No	0=No	0=No	0=No	1=Yes	0=No		0=No
1182	0=No	1=Yes	59	1=Male	Checked	Unchecked	Unchecked	Unchecked					0			1=Yes	1=Yes	0=No	0=No	0=No	0=No	0=No	Unchecked	0=No	0=No	0=No	0=No	180	94.2	No	1=Yes	1=Yes	0=No	1=Yes	81	1=Yes	0=No	0=No	0=No	0=No	0=No	0=No	0=No	0=No	0=No			0=No
1183	0=No	1=Yes	61	1=Male	Unchecked	Unchecked	Checked	Unchecked					0			0=No	0=No	0=No	0=No	0=No	0=No	1=Yes	Checked			0=No	1=Yes	183	80.1	No	0=No	0=No	0=No	0=No		0=No	0=No	0=No	1=Yes	0=No	0=No	0=No	0=No	1=Yes	1=Yes	0=No	Quit > 5 years prior to diagnosis	1=Yes	1=Yes
1184	0=No	1=Yes	67	1=Male	Unchecked	Checked	Unchecked	Unchecked					0			1=Yes	0=No	1=Yes	0=No	0=No	0=No	0=No	Unchecked	0=No	0=No	0=No	0=No	172.72	168	No	1=Yes	0=No	1=Yes	1=Yes	81	0=No	0=No	1=Yes	0=No	0=No	0=No	1=Yes	0=No	0=No	1=Yes	0=No	Quit > 1 year ago but < 5 years ago	1=Yes	0=No
1185	0=No	1=Yes	58	1=Male	Unchecked	Unchecked	Checked	Unchecked					0			0=No	0=No	0=No	0=No	0=No	0=No	0=No	Unchecked	0=No	0=No	0=No	0=No		76.1	No	0=No	0=No	0=No	0=No		0=No	0=No	1=Yes	1=Yes	0=No	0=No	1=Yes	0=No	0=No	1=Yes	0=No	Quit > 5 years prior to diagnosis	1=Yes	1=Yes
1186	0=No	1=Yes	55	1=Male	Unchecked	Unchecked	Checked	Unchecked					0			0=No	0=No	0=No	0=No	0=No	0=No	0=No	Unchecked	0=No	0=No	0=No	0=No		72.9	No	0=No	0=No	0=No	1=Yes	325	0=No	0=No	0=No	1=Yes	0=No	0=No	0=No	0=No	0=No	1=Yes	1=Yes		0=No
1187	0=No	1=Yes	60	1=Male	Unchecked	Unchecked	Checked	Unchecked					0			0=No	0=No	0=No	0=No	0=No	0=No	0=No	Unchecked	0=No	0=No	0=No	0=No	169	73.8	No	0=No	0=No	1=Yes	1=Yes	81	0=No	0=No	1=Yes	1=Yes	0=No	0=No	0=No	0=No	0=No	0=No			0=No
1188	0=No	1=Yes	62	1=Male	Unchecked	Unchecked	Checked	Unchecked					0			1=Yes	1=Yes	0=No	0=No	0=No	0=No	1=Yes	Checked			0=No	0=No		95.5	No	1=Yes	0=No	1=Yes	0=No		0=No	1=Yes	1=Yes	1=Yes	0=No	0=No	0=No	0=No	0=No	1=Yes	0=No		0=No
1189	0=No	1=Yes	65	1=Male	Unchecked	Unchecked	Checked	Unchecked					0			0=No	0=No	0=No	0=No	0=No	0=No	0=No	Unchecked	0=No	0=No	0=No	0=No	170	100.6	No	0=No	0=No	0=No	0=No		0=No	0=No	0=No	0=No	0=No	0=No	0=No	0=No	0=No
1190	0=No	1=Yes	65	1=Male	Unchecked	Unchecked	Checked	Unchecked					0			1=Yes	0=No	0=No	0=No	0=No	0=No	1=Yes	Unchecked			0=No	0=No	167	80.6	No	0=No	0=No	0=No	0=No		0=No	0=No	0=No	1=Yes	0=No	0=No	0=No	0=No	0=No	1=Yes	0=No	Quit < 1 year ago	1=Yes	1=Yes
1191	0=No	1=Yes	68	1=Male	Unchecked	Unchecked	Checked	Unchecked					0			1=Yes	1=Yes	0=No	0=No	0=No	0=No	0=No	Unchecked	0=No	0=No	0=No	1=Yes	162	99.2	No	0=No	0=No	1=Yes	0=No		0=No	0=No	0=No	1=Yes	0=No	0=No	0=No	0=No	0=No	1=Yes	0=No		0=No
1192	0=No	1=Yes	63	1=Male	Unchecked	Checked	Unchecked	Unchecked					0			0=No	0=No	0=No	0=No	0=No	0=No	1=Yes	Unchecked			0=No	0=No			No	1=Yes	0=No	0=No	1=Yes		0=No	0=No	1=Yes	0=No	0=No	0=No	0=No	0=No	0=No	1=Yes	0=No	Quit > 5 years prior to diagnosis	1=Yes	0=No
1193	0=No	1=Yes	64	1=Male	Unchecked	Unchecked	Checked	Unchecked					0			0=No	0=No	0=No	0=No	0=No	0=No	0=No	Unchecked	0=No	0=No	0=No	1=Yes		106.594	No	0=No	0=No	0=No	0=No		0=No	0=No	0=No	0=No	0=No	0=No	0=No	0=No	1=Yes	0=No			0=No
1194	0=No	1=Yes	63	1=Male	Unchecked	Unchecked	Checked	Unchecked					0			0=No	0=No	0=No	0=No	0=No	0=No	1=Yes	Unchecked			0=No	1=Yes	187	115.9	No	0=No	0=No	0=No	0=No		0=No	0=No	0=No	1=Yes	0=No	0=No	0=No	0=No	1=Yes	1=Yes	0=No	Quit > 5 years prior to diagnosis	0=No
1195	0=No	1=Yes	55	1=Male	Unchecked	Unchecked	Checked	Unchecked					0			1=Yes	1=Yes	0=No	0=No	0=No	0=No	1=Yes	Unchecked			0=No	0=No			No	1=Yes	0=No	0=No	1=Yes		0=No	0=No	0=No	0=No	0=No	0=No	1=Yes	0=No	0=No	1=Yes	1=Yes
1196	0=No	1=Yes	65	1=Male	Unchecked	Unchecked	Checked	Unchecked					0			1=Yes	1=Yes	0=No	0=No	0=No	0=No	0=No	Unchecked	0=No	0=No	0=No	0=No			No	0=No	0=No	0=No	0=No		0=No	0=No	0=No	1=Yes	0=No	0=No	0=No	0=No	0=No	0=No			1=Yes	1=Yes
1197	0=No	1=Yes	55	1=Male	Unchecked	Checked	Unchecked	Unchecked					0			0=No	0=No	0=No	0=No	0=No	0=No	0=No	Unchecked	0=No	0=No	0=No	0=No	175	105.2	No	0=No	0=No	1=Yes	1=Yes	81	0=No	0=No	0=No	0=No	0=No	1=Yes	1=Yes	0=No	0=No	1=Yes	0=No	Quit > 5 years prior to diagnosis	0=No
1198	0=No	1=Yes	64	1=Male	Unchecked	Unchecked	Checked	Unchecked					0			1=Yes	1=Yes	0=No	0=No	0=No	0=No	0=No	Unchecked	0=No	0=No	0=No	0=No			No	1=Yes	0=No	1=Yes	1=Yes	81	0=No	0=No	0=No	1=Yes	0=No	0=No	0=No	0=No	0=No	0=No			0=No
1199	0=No	1=Yes	60	1=Male	Unchecked	Unchecked	Checked	Unchecked					0			1=Yes	1=Yes	0=No	0=No	0=No	0=No	1=Yes	Unchecked			0=No	1=Yes			No	0=No	0=No	0=No	0=No		0=No	0=No	0=No	0=No	0=No	0=No	0=No	0=No	0=No	0=No			1=Yes	1=Yes
1200	0=No	1=Yes	60	1=Male	Unchecked	Unchecked	Checked	Unchecked					0			0=No	0=No	0=No	0=No	0=No	0=No	0=No	Unchecked	0=No	0=No	0=No	0=No	190	93.1	No	1=Yes	0=No	0=No	0=No		0=No	0=No	0=No	1=Yes	0=No	0=No	0=No	0=No	0=No	1=Yes	0=No	Quit > 5 years prior to diagnosis	0=No
1201	0=No	1=Yes	54	1=Male	Unchecked	Unchecked	Checked	Unchecked					0			1=Yes	1=Yes	0=No	0=No	0=No	0=No	0=No	Unchecked	0=No	0=No	0=No	1=Yes	173	69.3993	No	0=No	0=No	0=No	1=Yes	81	0=No	0=No	0=No	1=Yes	0=No	0=No	0=No	0=No	1=Yes	1=Yes	0=No	Quit < 1 year ago	0=No
1202	0=No	1=Yes	59	1=Male	Unchecked	Checked	Unchecked	Unchecked					0			0=No	0=No	0=No	0=No	0=No	0=No	1=Yes	Unchecked			0=No	1=Yes		97.0683	No	0=No	0=No	0=No	0=No		0=No	0=No	0=No	1=Yes	0=No	0=No	1=Yes	0=No	0=No	1=Yes	1=Yes		1=Yes	1=Yes
1203	0=No	1=Yes	65	1=Male	Unchecked	Unchecked	Checked	Unchecked					0			0=No	0=No	0=No	0=No	0=No	0=No	1=Yes	Unchecked			0=No	0=No	173	83.2	No	0=No	0=No	1=Yes	1=Yes	81	0=No	0=No	0=No	1=Yes	0=No	0=No	0=No	0=No	0=No	1=Yes	0=No		0=No
1204	0=No	1=Yes	66	1=Male	Unchecked	Unchecked	Checked	Unchecked					0			1=Yes	1=Yes	0=No	0=No	0=No	0=No	1=Yes	Unchecked			0=No	1=Yes		60.8	No	0=No	0=No	1=Yes	0=No		0=No	0=No	1=Yes	1=Yes	0=No	0=No	0=No	0=No	0=No	1=Yes	0=No	Quit > 5 years prior to diagnosis	0=No
1205	0=No	1=Yes	59	1=Male	Unchecked	Unchecked	Checked	Unchecked					0			1=Yes	0=No	0=No	0=No	0=No	0=No	0=No	Unchecked	0=No	0=No	0=No	0=No		84.3677	No	0=No	0=No	0=No	0=No		0=No	0=No	0=No	1=Yes	0=No	0=No	0=No	0=No	1=Yes				1=Yes	0=No
1206	0=No	1=Yes	64	1=Male	Unchecked	Checked	Unchecked	Unchecked					0			0=No	0=No	0=No	0=No	0=No	0=No	1=Yes	Unchecked			0=No	0=No	182	73.2	No	0=No	0=No	0=No	1=Yes	325	0=No	0=No	0=No	0=No	0=No	0=No	0=No	0=No	0=No	1=Yes	0=No		0=No
1207	0=No	1=Yes	64	1=Male	Unchecked	Unchecked	Checked	Unchecked					0			0=No	0=No	0=No	0=No	0=No	0=No	0=No	Unchecked	0=No	0=No	0=No	0=No	168	65.6	No	0=No	0=No	0=No	0=No		0=No	0=No	0=No	0=No	0=No	1=Yes	0=No	0=No	0=No	1=Yes	1=Yes		1=Yes	1=Yes
1208	0=No	1=Yes	64	1=Male	Unchecked	Unchecked	Checked	Unchecked					0			1=Yes	1=Yes	0=No	0=No	0=No	0=No	1=Yes	Unchecked			0=No	1=Yes	177	74.4	No	0=No	0=No	1=Yes	1=Yes		0=No	0=No	0=No	1=Yes	0=No	1=Yes	0=No	0=No	0=No	1=Yes	0=No		0=No
1209	0=No	1=Yes	58	1=Male	Unchecked	Unchecked	Checked	Unchecked					0			1=Yes	1=Yes	0=No	0=No	0=No	0=No	1=Yes	Unchecked			0=No	1=Yes	180	74.4	No	0=No	0=No	0=No	0=No		0=No	0=No	0=No	1=Yes	0=No	0=No	0=No	0=No	0=No	1=Yes	0=No	Quit > 5 years prior to diagnosis	0=No
1210	0=No	1=Yes	53	1=Male	Unchecked	Unchecked	Checked	Unchecked					0			0=No	0=No	0=No	0=No	0=No	0=No	0=No	Unchecked	0=No	0=No	0=No	0=No			No	1=Yes	0=No	0=No	1=Yes		0=No	0=No	0=No	1=Yes	0=No	0=No	0=No	0=No	0=No	1=Yes	1=Yes	Quit > 5 years prior to diagnosis	1=Yes
1211	0=No	1=Yes	60	1=Male	Unchecked	Checked	Unchecked	Unchecked					0			0=No	0=No	0=No	0=No	0=No	0=No	0=No	Unchecked	0=No	0=No	0=No	0=No	178	86	No	0=No	0=No	0=No	0=No		0=No	0=No	0=No	1=Yes	0=No	0=No	0=No	0=No	0=No	1=Yes	0=No		0=No
1212	0=No	1=Yes	63	1=Male	Unchecked	Unchecked	Checked	Unchecked					0			0=No	0=No	0=No	0=No	0=No	0=No	0=No	Unchecked	0=No	0=No	0=No	0=No			No	0=No	0=No	0=No	0=No		0=No	0=No	0=No	0=No	0=No	0=No	0=No	0=No	0=No	1=Yes	1=Yes		0=No
1213	0=No	1=Yes	63	1=Male	Unchecked	Unchecked	Unchecked	Unchecked					0			1=Yes	0=No	1=Yes	0=No	0=No	0=No	0=No	Unchecked	0=No	0=No	0=No	0=No		98	No	1=Yes	0=No	0=No	1=Yes	81	0=No	0=No	1=Yes	0=No	0=No	0=No	0=No	0=No	0=No	1=Yes	0=No		0=No
1214	0=No	1=Yes	55	1=Male	Unchecked	Checked	Unchecked	Unchecked					0			1=Yes	1=Yes	0=No	0=No	0=No	0=No	0=No	Unchecked	0=No	0=No	0=No	0=No	183	73.6	No	0=No	0=No	1=Yes	0=No		0=No	0=No	1=Yes	1=Yes	0=No	0=No	1=Yes	0=No	0=No	0=No			1=Yes	0=No
1215	0=No	1=Yes	65	1=Male	Unchecked	Unchecked	Checked	Unchecked					0			0=No	0=No	1=Yes	0=No	0=No	0=No	1=Yes	Unchecked			0=No	1=Yes	180	72.7	No	0=No	0=No	0=No	0=No		0=No	0=No	0=No	0=No	0=No	0=No	0=No	0=No	0=No	0=No
1216	0=No	1=Yes	58	1=Male	Unchecked	Unchecked	Checked	Unchecked					0			1=Yes	1=Yes	0=No	0=No	0=No	0=No	0=No	Unchecked	0=No	0=No	0=No	1=Yes		173	No	0=No	0=No	1=Yes	1=Yes	81	0=No	0=No	0=No	1=Yes	0=No	0=No	0=No	0=No	0=No	0=No
1217	0=No	1=Yes	57	1=Male	Unchecked	Unchecked	Checked	Unchecked					0			1=Yes	1=Yes	0=No	0=No	0=No	0=No	0=No	Unchecked	0=No	0=No	0=No	1=Yes	177.8	77.1103	No	0=No	0=No	1=Yes	1=Yes	81	0=No	0=No	0=No	1=Yes	0=No	0=No	1=Yes	0=No	0=No	1=Yes	0=No		0=No
1218	0=No	1=Yes	56	1=Male	Unchecked	Unchecked	Checked	Unchecked					0			0=No	1=Yes	0=No	0=No	0=No	0=No	1=Yes	Unchecked			0=No	0=No		68.8	No	0=No	0=No	1=Yes	1=Yes	81	0=No	1=Yes	0=No	1=Yes	0=No	0=No	0=No	0=No	0=No	1=Yes	0=No		0=No
1219	0=No	1=Yes	59	1=Male	Unchecked	Unchecked	Checked	Unchecked					0			1=Yes	1=Yes	1=Yes	0=No	0=No	0=No	1=Yes	Unchecked			0=No	0=No	187	84	No	0=No	1=Yes	0=No				0=No	0=No	1=Yes	0=No	0=No	0=No	0=No	0=No	0=No			1=Yes	1=Yes
1220	0=No	1=Yes	63	1=Male	Unchecked	Unchecked	Checked	Unchecked					0			1=Yes	1=Yes	0=No	0=No	0=No	0=No	1=Yes	Unchecked			0=No	1=Yes	176	80.4	No	0=No	0=No	1=Yes	0=No		0=No	0=No	0=No	1=Yes	0=No	0=No	0=No	0=No	0=No	1=Yes	0=No	Quit < 1 year ago	0=No
1221	0=No	1=Yes	62	1=Male	Unchecked	Unchecked	Checked	Unchecked					0			1=Yes	0=No	0=No	0=No	0=No	0=No	0=No	Unchecked	0=No	0=No	0=No	1=Yes		82.0998	No	0=No	0=No	0=No	0=No		0=No	0=No	0=No	1=Yes	0=No	0=No	0=No	0=No	0=No	1=Yes	0=No	Quit > 5 years prior to diagnosis	0=No
1222	0=No	1=Yes	68	1=Male	Unchecked	Unchecked	Checked	Unchecked					0			0=No	1=Yes	0=No	0=No	0=No	0=No	1=Yes	Unchecked			0=No	0=No			No	0=No	0=No	0=No	1=Yes	325	0=No	0=No	1=Yes	1=Yes	0=No	0=No	0=No	0=No	0=No	1=Yes	0=No
1223	0=No	1=Yes	69	1=Male	Unchecked	Checked	Unchecked	Unchecked					0			0=No	0=No	0=No	0=No	0=No	0=No	0=No	Unchecked	0=No	0=No	0=No	0=No			No	0=No	0=No	0=No	0=No		0=No	0=No	0=No	1=Yes	0=No	0=No	0=No	0=No	0=No	1=Yes	1=Yes		0=No
1224	0=No	1=Yes	66	1=Male	Unchecked	Unchecked	Checked	Unchecked					0			0=No	1=Yes	0=No	0=No	0=No	0=No	1=Yes	Checked			0=No	0=No	173	92.8	No	0=No	0=No	1=Yes	1=Yes		0=No	0=No	0=No	0=No	0=No	0=No	0=No	0=No	0=No	1=Yes	0=No	Quit > 5 years prior to diagnosis	0=No
1225	0=No	1=Yes	66	1=Male	Unchecked	Checked	Unchecked	Unchecked					0			0=No	0=No	0=No	0=No	0=No	0=No	1=Yes	Unchecked			0=No	0=No		37.1	No	0=No	0=No	0=No	0=No		0=No	0=No	0=No	1=Yes	0=No	0=No	0=No	0=No	0=No	1=Yes	1=Yes		1=Yes
1226	0=No	1=Yes	59	1=Male	Unchecked	Unchecked	Checked	Unchecked					0			0=No	0=No	0=No	0=No	0=No	0=No	1=Yes	Unchecked			0=No	1=Yes	180	78	No	0=No	0=No	1=Yes	0=No		0=No	0=No	0=No	1=Yes	0=No	0=No	0=No	0=No	0=No	1=Yes	0=No	Quit < 1 year ago	0=No
1227	0=No	1=Yes	59	1=Male	Unchecked	Checked	Unchecked	Unchecked					0			0=No	0=No	0=No	0=No	0=No	0=No	1=Yes	Unchecked			0=No	0=No	188	100.1	No	0=No	0=No	0=No	0=No		0=No	0=No	0=No	1=Yes	0=No	0=No	1=Yes	1=Yes	0=No	1=Yes	0=No	Quit > 5 years prior to diagnosis	1=Yes	0=No
1228	0=No	1=Yes	56	1=Male	Unchecked	Unchecked	Checked	Unchecked					0			1=Yes	1=Yes	0=No	0=No	0=No	0=No	0=No	Unchecked	0=No	0=No	0=No	0=No			No	0=No	0=No	0=No	0=No		0=No	0=No	0=No	1=Yes	0=No	0=No	0=No	0=No	1=Yes	1=Yes	0=No	Quit > 5 years prior to diagnosis	1=Yes	1=Yes
1229	0=No	1=Yes	51	1=Male	Unchecked	Unchecked	Checked	Unchecked					0			0=No	0=No	1=Yes	0=No	0=No	0=No	1=Yes	Checked			0=No	1=Yes	182	88.3	No	0=No	0=No	0=No	1=Yes	81	1=Yes	0=No	0=No	1=Yes	0=No	0=No	0=No	0=No	0=No	0=No			1=Yes	1=Yes
1230	0=No	1=Yes	56	1=Male	Unchecked	Unchecked	Checked	Unchecked					0			1=Yes	1=Yes	0=No	0=No	0=No	0=No	0=No	Unchecked	0=No	0=No	0=No	1=Yes	180	94.7	No	0=No	0=No	0=No	0=No		0=No	0=No	1=Yes	1=Yes	0=No	0=No	0=No	0=No	0=No	1=Yes	0=No	Quit > 5 years prior to diagnosis	1=Yes	1=Yes
1231	0=No	1=Yes	54	1=Male	Unchecked	Checked	Unchecked	Unchecked					0			1=Yes	1=Yes	0=No	0=No	0=No	0=No	1=Yes	Unchecked			0=No	0=No			No	0=No	0=No	0=No	0=No		0=No	0=No	0=No	0=No	0=No	0=No	1=Yes	0=No	0=No	1=Yes	0=No	Quit < 1 year ago	0=No
1232	0=No	1=Yes	66	1=Male	Unchecked	Unchecked	Checked	Unchecked					0			0=No	0=No	0=No	0=No	0=No	0=No	1=Yes	Checked			0=No	0=No			No	0=No	0=No	1=Yes	1=Yes	81	0=No	0=No	0=No	1=Yes	0=No	0=No	0=No	0=No	0=No	1=Yes	0=No	Quit > 5 years prior to diagnosis	1=Yes	0=No
1233	0=No	1=Yes	62	1=Male	Unchecked	Unchecked	Checked	Unchecked					0			0=No	0=No	0=No	0=No	0=No	0=No	0=No	Unchecked	0=No	0=No	0=No	0=No			No	0=No	0=No	0=No	0=No		0=No	0=No	0=No	1=Yes	0=No	0=No	0=No	0=No	0=No	1=Yes	0=No	Quit > 1 year ago but < 5 years ago
1234	0=No	1=Yes	67	1=Male	Unchecked	Checked	Unchecked	Unchecked					0			1=Yes	1=Yes	0=No	0=No	0=No	0=No	0=No	Unchecked	0=No	0=No	0=No	1=Yes			No	1=Yes	0=No	1=Yes	1=Yes	81	0=No	1=Yes	1=Yes	1=Yes	0=No	0=No	0=No	0=No	0=No	1=Yes	0=No	Quit > 5 years prior to diagnosis	0=No
1235	0=No	1=Yes	55	1=Male	Unchecked	Unchecked	Checked	Unchecked					0			0=No	0=No	0=No	0=No	0=No	0=No	1=Yes	Unchecked			0=No	1=Yes			No	0=No	0=No	0=No	1=Yes	81	0=No	0=No	0=No	1=Yes	0=No	0=No	0=No	0=No	0=No	1=Yes	0=No		0=No
1236	0=No	1=Yes	60	1=Male	Unchecked	Unchecked	Checked	Unchecked					0			0=No	0=No	0=No	0=No	0=No	0=No	0=No	Unchecked	0=No	0=No	0=No	0=No	173	101.6	No	0=No	0=No	0=No	0=No		0=No	0=No	0=No	1=Yes	0=No	0=No	0=No	0=No	0=No	1=Yes	0=No	Quit > 5 years prior to diagnosis	1=Yes	1=Yes
1237	0=No	1=Yes	56	1=Male	Unchecked	Unchecked	Checked	Unchecked					0			0=No	0=No	0=No	0=No	0=No	0=No	0=No	Unchecked	0=No	0=No	0=No	0=No	180	82.8	No	0=No	0=No	1=Yes	1=Yes		0=No	0=No	0=No	1=Yes	0=No	0=No	0=No	0=No	0=No	1=Yes	1=Yes		0=No
1238	0=No	1=Yes	58	1=Male	Unchecked	Checked	Unchecked	Unchecked					0			0=No	0=No	0=No	0=No	0=No	0=No	0=No	Unchecked	0=No	0=No	0=No	0=No	165.1	72	No	1=Yes	0=No	1=Yes	1=Yes	162	0=No	1=Yes	1=Yes	0=No	0=No	0=No	0=No	0=No	0=No	1=Yes	1=Yes		0=No
1239	0=No	1=Yes	62	1=Male	Unchecked	Unchecked	Checked	Unchecked					0			1=Yes	1=Yes	0=No	0=No	0=No	0=No	0=No	Unchecked	0=No	0=No	0=No	0=No	169	49.4413	No	0=No	0=No	1=Yes	0=No		0=No	0=No	0=No	1=Yes	0=No	0=No	0=No	1=Yes	1=Yes
1240	0=No	1=Yes	65	1=Male	Unchecked	Unchecked	Checked	Unchecked					0			0=No	0=No	0=No	0=No	0=No	0=No	0=No	Unchecked	0=No	0=No	0=No	0=No	179	79.7	No	0=No	0=No	0=No	0=No		0=No	0=No	0=No	1=Yes	0=No	0=No	0=No	0=No	0=No	1=Yes	0=No	Quit > 5 years prior to diagnosis	0=No
1241	0=No	1=Yes	61	1=Male	Unchecked	Unchecked	Checked	Unchecked					0			0=No	0=No	0=No	0=No	0=No	0=No	0=No	Unchecked	0=No	0=No	0=No	1=Yes	176	81.1	No	0=No	0=No	1=Yes	1=Yes	325	0=No	0=No	1=Yes	1=Yes	0=No	0=No	0=No	0=No	0=No	1=Yes	0=No	Quit > 5 years prior to diagnosis
1242	0=No	1=Yes	63	1=Male	Unchecked	Unchecked	Checked	Unchecked					0			0=No	0=No	0=No	0=No	0=No	0=No	1=Yes	Unchecked			0=No	0=No	168	74.4	No	0=No	0=No	1=Yes	1=Yes	325	0=No	0=No	1=Yes	1=Yes	0=No	0=No	0=No	0=No	0=No	0=No			0=No
1243	0=No	1=Yes	65	1=Male	Unchecked	Unchecked	Checked	Unchecked					0			0=No	0=No	0=No	0=No	0=No	0=No	1=Yes	Unchecked			0=No	0=No	178	76.9	No	1=Yes	0=No	0=No	0=No		0=No	0=No	0=No	1=Yes	0=No	0=No	1=Yes	0=No	0=No	1=Yes	0=No	Quit > 5 years prior to diagnosis	0=No
1244	0=No	1=Yes	57	1=Male	Unchecked	Unchecked	Unchecked	Unchecked					0			0=No	0=No	0=No	0=No	0=No	0=No	1=Yes	Unchecked			0=No	1=Yes	168	90	No	0=No	0=No	0=No	0=No		1=Yes	0=No	0=No	1=Yes	0=No	1=Yes	0=No	0=No	0=No	0=No			1=Yes	1=Yes
1245	0=No	1=Yes	67	1=Male	Unchecked	Checked	Unchecked	Unchecked					0			1=Yes	1=Yes	0=No	0=No	0=No	0=No	0=No	Unchecked	0=No	0=No	1=Yes	1=Yes			No	1=Yes	0=No	0=No	1=Yes	162	0=No	1=Yes	0=No	1=Yes	0=No	0=No	0=No	0=No	0=No	1=Yes	0=No	Quit > 1 year ago but < 5 years ago	1=Yes	1=Yes
1246	0=No	1=Yes	60	1=Male	Unchecked	Unchecked	Checked	Unchecked					0			0=No	0=No	0=No	0=No	0=No	0=No	1=Yes	Unchecked			0=No	0=No			No	1=Yes	0=No	0=No	0=No		0=No	0=No	0=No	0=No	0=No	0=No	0=No	0=No	1=Yes				1=Yes
1247	0=No	1=Yes	58	1=Male	Unchecked	Unchecked	Checked	Unchecked					0			0=No	1=Yes	0=No	0=No	0=No	0=No	0=No	Unchecked	0=No	0=No	0=No	0=No	177.8	63.2	No	0=No	0=No	0=No	0=No		0=No	0=No	1=Yes	1=Yes	1=Yes	0=No	0=No	0=No	0=No	1=Yes	0=No
1248	0=No	1=Yes	68	1=Male	Unchecked	Unchecked	Checked	Unchecked					0			0=No	0=No	0=No	0=No	0=No	0=No	1=Yes	Unchecked			0=No	0=No		78.5	No	0=No	0=No	0=No	1=Yes	81	0=No	0=No	0=No	1=Yes	0=No	0=No	0=No	0=No	0=No	1=Yes	0=No
1249	0=No	1=Yes	62	1=Male	Unchecked	Unchecked	Checked	Unchecked					0			0=No	0=No	0=No	0=No	0=No	0=No	1=Yes	Unchecked			0=No	1=Yes		77.6	No	0=No	0=No	0=No	0=No		0=No	0=No	0=No	1=Yes	0=No	0=No	0=No	0=No	0=No	1=Yes	0=No	Quit > 5 years prior to diagnosis	1=Yes	1=Yes
1250	0=No	1=Yes	56	1=Male	Unchecked	Checked	Unchecked	Unchecked					0			1=Yes	1=Yes	0=No	0=No	0=No	0=No	0=No	Unchecked	0=No	0=No	0=No	1=Yes			No	1=Yes	0=No	0=No	0=No		0=No	1=Yes	1=Yes	1=Yes	0=No	0=No	1=Yes	0=No	0=No	1=Yes	0=No		1=Yes	0=No
1251	0=No	1=Yes	57	1=Male	Unchecked	Unchecked	Checked	Unchecked					0			0=No	0=No	0=No	0=No	0=No	0=No	1=Yes	Unchecked			0=No	0=No	187	66.8	No	0=No	0=No	0=No	0=No		0=No	0=No	0=No	0=No	0=No	0=No	0=No	0=No	0=No	1=Yes	0=No	Quit < 1 year ago	0=No
1252	0=No	1=Yes	61	1=Male	Unchecked	Unchecked	Checked	Unchecked					0			0=No	0=No	0=No	0=No	0=No	0=No	1=Yes	Unchecked			0=No	1=Yes	171	103.6	No	1=Yes	0=No	1=Yes	0=No		0=No	0=No	1=Yes	1=Yes	0=No	0=No	0=No	0=No	0=No	1=Yes	0=No		1=Yes	1=Yes
1253	0=No	1=Yes	68	1=Male	Unchecked	Unchecked	Checked	Unchecked					0			1=Yes	1=Yes	0=No	0=No	0=No	0=No	0=No	Unchecked	0=No	0=No	0=No	0=No	170.18	122.469	No	1=Yes	0=No	1=Yes	1=Yes	81	0=No	1=Yes	1=Yes	1=Yes	0=No	0=No	0=No	1=Yes	0=No				1=Yes	1=Yes
1254	0=No	1=Yes	67	1=Male	Unchecked	Unchecked	Checked	Unchecked					0			0=No	0=No	0=No	0=No	0=No	0=No	1=Yes	Unchecked			0=No	1=Yes	171	55.5	No	0=No	0=No	0=No	1=Yes	81	0=No	0=No	0=No	1=Yes	0=No	1=Yes	0=No	0=No	1=Yes	1=Yes	1=Yes		0=No
1255	0=No	1=Yes	62	1=Male	Unchecked	Unchecked	Checked	Unchecked					0			1=Yes	1=Yes	1=Yes	0=No	0=No	0=No	1=Yes	Unchecked			0=No	0=No		91.6	No	0=No	0=No	1=Yes	1=Yes	81	0=No	0=No	0=No	0=No	0=No	1=Yes	0=No	0=No	0=No	1=Yes	0=No	Quit > 5 years prior to diagnosis	1=Yes	1=Yes
1256	0=No	1=Yes	66	1=Male	Unchecked	Unchecked	Checked	Unchecked					0			1=Yes	1=Yes	0=No	0=No	0=No	0=No	0=No	Unchecked	0=No	0=No	0=No	0=No	175.26	74.8877	No	0=No	0=No	0=No	0=No		1=Yes	0=No	0=No	1=Yes	0=No	0=No	0=No	0=No	1=Yes	0=No			0=No
1257	0=No	1=Yes	65	1=Male	Unchecked	Unchecked	Checked	Unchecked					0			0=No	0=No	0=No	0=No	0=No	0=No	1=Yes	Unchecked			0=No	0=No		81.6	No	0=No	0=No	0=No	0=No		0=No	0=No	0=No	1=Yes	0=No	0=No	0=No	0=No	0=No	1=Yes	0=No	Quit > 5 years prior to diagnosis	0=No
1258	0=No	1=Yes	68	1=Male	Unchecked	Unchecked	Checked	Unchecked					0			1=Yes	0=No	1=Yes	0=No	0=No	0=No	0=No	Unchecked	0=No	0=No	0=No	0=No		100.697	No	0=No	1=Yes	1=Yes	1=Yes	325	0=No	0=No	1=Yes	1=Yes	0=No	0=No	1=Yes	0=No	0=No	0=No			1=Yes	1=Yes
1259	0=No	1=Yes	65	1=Male	Unchecked	Unchecked	Checked	Unchecked					0			0=No	0=No	0=No	0=No	0=No	0=No	1=Yes	Unchecked			0=No	0=No		78.7	No	1=Yes	0=No	0=No	1=Yes	325	0=No	0=No	0=No	1=Yes	0=No	0=No	0=No	0=No	0=No	1=Yes	0=No	Quit > 5 years prior to diagnosis	0=No
1260	0=No	1=Yes	58	1=Male	Unchecked	Unchecked	Checked	Unchecked					0			0=No	1=Yes	0=No	0=No	0=No	0=No	0=No	Unchecked	0=No	0=No	0=No	0=No		76.4	No	0=No	0=No	0=No	0=No		0=No	0=No	0=No	1=Yes	0=No	0=No	1=Yes	0=No	0=No	1=Yes
1261	0=No	1=Yes	59	1=Male	Unchecked	Checked	Unchecked	Unchecked					0			0=No	0=No	0=No	0=No	0=No	0=No	0=No	Unchecked	0=No	0=No	0=No	0=No		65.7	No	0=No	0=No	0=No	0=No		0=No	0=No	0=No	1=Yes	0=No	0=No	0=No	0=No	0=No	1=Yes	0=No	Quit > 1 year ago but < 5 years ago
1262	0=No	1=Yes	66	1=Male	Unchecked	Unchecked	Checked	Unchecked					0			0=No	0=No	0=No	0=No	0=No	0=No	0=No	Unchecked	0=No	0=No	0=No	0=No		73.8	No	0=No	0=No	0=No	0=No		0=No	0=No	0=No	1=Yes	0=No	0=No	0=No	0=No	1=Yes	1=Yes	0=No	Quit > 5 years prior to diagnosis	1=Yes	1=Yes
1263	0=No	1=Yes	62	1=Male	Unchecked	Unchecked	Checked	Unchecked					0			1=Yes	1=Yes	0=No	0=No	0=No	0=No	0=No	Unchecked	0=No	0=No	0=No	0=No	182.88	86.6357	No	0=No	0=No	1=Yes	1=Yes	81	0=No	0=No	1=Yes	1=Yes	0=No	0=No	1=Yes	0=No	0=No	1=Yes	1=Yes		1=Yes	1=Yes
1264	0=No	1=Yes	57	1=Male	Unchecked	Unchecked	Checked	Unchecked					0			0=No	0=No	0=No	0=No	0=No	0=No	1=Yes	Unchecked			0=No	0=No			No	0=No	0=No	0=No	0=No		0=No	0=No	0=No	1=Yes	0=No	0=No	0=No	0=No	0=No	0=No			0=No
1265	0=No	1=Yes	62	1=Male	Unchecked	Unchecked	Checked	Unchecked					0			0=No	0=No	0=No	0=No	0=No	0=No	1=Yes	Unchecked			0=No	1=Yes	175	94.9	No	0=No	0=No	0=No	0=No		0=No	0=No	0=No	0=No	0=No	0=No	0=No	0=No	0=No	1=Yes	0=No	Quit > 5 years prior to diagnosis	1=Yes	0=No
1266	0=No	1=Yes	68	1=Male	Unchecked	Checked	Unchecked	Unchecked					0			1=Yes	1=Yes	0=No	0=No	0=No	0=No	1=Yes	Checked					166	44	No	0=No	0=No	0=No	0=No		0=No	0=No	0=No	1=Yes	0=No	0=No	0=No	0=No	0=No	1=Yes	1=Yes		1=Yes	1=Yes
1267	0=No	1=Yes	66	1=Male	Unchecked	Unchecked	Checked	Unchecked					0			1=Yes	0=No	1=Yes	0=No	0=No	1=Yes	0=No	Unchecked	0=No	0=No	0=No	1=Yes			No	1=Yes	0=No	0=No	1=Yes		0=No	0=No	1=Yes	1=Yes	0=No	0=No	0=No	1=Yes	0=No	1=Yes	0=No		1=Yes	1=Yes
1268	0=No	1=Yes	64	1=Male	Unchecked	Unchecked	Checked	Unchecked					0			0=No	0=No	0=No	0=No	0=No	0=No	1=Yes	Unchecked			0=No	0=No			No	0=No	0=No	0=No	0=No		0=No	0=No	0=No	1=Yes	0=No	0=No	1=Yes	0=No	0=No	1=Yes	0=No	Quit > 5 years prior to diagnosis	1=Yes	1=Yes
1269	0=No	1=Yes	56	1=Male	Unchecked	Unchecked	Checked	Unchecked					0			1=Yes	1=Yes	0=No	0=No	0=No	0=No	0=No	Unchecked	0=No	0=No	0=No	1=Yes	170	107.7	No	0=No	0=No	0=No	0=No		0=No	0=No	0=No	1=Yes	0=No	0=No	0=No	0=No	0=No	1=Yes	0=No	Quit > 1 year ago but < 5 years ago	0=No
1270	0=No	1=Yes	62	1=Male	Unchecked	Unchecked	Checked	Unchecked					0			0=No	0=No	0=No	0=No	0=No	0=No	0=No	Unchecked	0=No	0=No	0=No	1=Yes		108.862	No	1=Yes	0=No	0=No	0=No		0=No	0=No	0=No	1=Yes	0=No	0=No	0=No	0=No	0=No	1=Yes	0=No	Quit < 1 year ago	1=Yes	1=Yes
1271	0=No	1=Yes	54	1=Male	Unchecked	Unchecked	Checked	Unchecked					0			1=Yes	0=No	0=No	0=No	0=No	0=No	0=No	Unchecked	0=No	0=No	0=No	0=No	169	87.1	No	0=No	0=No	0=No	0=No		0=No	0=No	1=Yes	1=Yes	0=No	0=No	0=No	0=No	0=No	1=Yes	1=Yes		1=Yes	1=Yes
1272	0=No	1=Yes	61	1=Male	Unchecked	Checked	Unchecked	Unchecked					0			0=No	0=No	0=No	0=No	0=No	0=No	0=No	Unchecked	0=No	0=No	0=No	0=No	171	64.8	No	0=No	0=No	1=Yes	0=No		0=No	0=No	0=No	1=Yes	0=No	0=No	0=No	0=No	1=Yes	1=Yes	0=No	Quit > 5 years prior to diagnosis	1=Yes	0=No
1273	0=No	1=Yes	55	1=Male	Unchecked	Unchecked	Checked	Unchecked					0			1=Yes	1=Yes	0=No	0=No	0=No	0=No	0=No	Unchecked	0=No	0=No	0=No	1=Yes	170	69.8	No	0=No	0=No	0=No	0=No		0=No	0=No	0=No	1=Yes	0=No	0=No	0=No	0=No	0=No	1=Yes	1=Yes		1=Yes	1=Yes
1274	0=No	1=Yes	64	1=Male	Unchecked	Unchecked	Checked	Unchecked					0			0=No	0=No	0=No	0=No	0=No	0=No	0=No	Unchecked	0=No	0=No	0=No	1=Yes		65.9	No	0=No	0=No	0=No	0=No		0=No	0=No	0=No	0=No	0=No	0=No	0=No	1=Yes	0=No	1=Yes	1=Yes		0=No
1275	0=No	1=Yes	65	1=Male	Unchecked	Unchecked	Checked	Unchecked					0			0=No	0=No	0=No	0=No	0=No	0=No	0=No	Unchecked	0=No	0=No	0=No	0=No		71.7	No	0=No	0=No	0=No	0=No		0=No	0=No	0=No	1=Yes	0=No	0=No	0=No	0=No	0=No	1=Yes	1=Yes
1276	0=No	1=Yes	63	1=Male	Unchecked	Unchecked	Checked	Unchecked					0			1=Yes	0=No	0=No	0=No	0=No	0=No	1=Yes	Unchecked			0=No	0=No	170	82.2	No	0=No	0=No	0=No	0=No		0=No	0=No	0=No	1=Yes	1=Yes	0=No	0=No	0=No	1=Yes	1=Yes	0=No		0=No
1277	0=No	1=Yes	69	1=Male	Unchecked	Unchecked	Checked	Unchecked					0			1=Yes	1=Yes	0=No	0=No	0=No	0=No	0=No	Unchecked	0=No	0=No	0=No	1=Yes	170	100.2	No	1=Yes	1=Yes	1=Yes	1=Yes	162	0=No	0=No	1=Yes	0=No	0=No	0=No	0=No	1=Yes	0=No	0=No			1=Yes	1=Yes
1278	0=No	1=Yes	66	1=Male	Unchecked	Unchecked	Checked	Unchecked					0			0=No	0=No	0=No	0=No	0=No	0=No	1=Yes	Unchecked			0=No	0=No		111.6	No	0=No	0=No	1=Yes	1=Yes		0=No	0=No	0=No	0=No	0=No	0=No	0=No	0=No	0=No	1=Yes	0=No		1=Yes	1=Yes
1279	0=No	1=Yes	65	1=Male	Unchecked	Unchecked	Checked	Unchecked					0			0=No	0=No	0=No	0=No	0=No	0=No	0=No	Unchecked	0=No	0=No	0=No	0=No		71.9	No	0=No	0=No	0=No	0=No		0=No	0=No	0=No	1=Yes	0=No	0=No	0=No	0=No	0=No	1=Yes	0=No
1280	0=No	1=Yes	65	1=Male	Unchecked	Unchecked	Checked	Unchecked					0			1=Yes	1=Yes	0=No	0=No	0=No	0=No	0=No	Unchecked	0=No	0=No	0=No	0=No	177	71.2	No	0=No	0=No	1=Yes	1=Yes	81	0=No	0=No	1=Yes	1=Yes	0=No	0=No	1=Yes	0=No	0=No	1=Yes	0=No		0=No
1281	0=No	1=Yes	64	1=Male	Unchecked	Unchecked	Checked	Unchecked					0			1=Yes	1=Yes	0=No	0=No	0=No	0=No	1=Yes	Unchecked			0=No	1=Yes	170	73.9	No	0=No	0=No	1=Yes	0=No		0=No	0=No	0=No	1=Yes	0=No	0=No	0=No	0=No	0=No	1=Yes	0=No		0=No
1282	0=No	1=Yes	66	1=Male	Unchecked	Unchecked	Checked	Unchecked					0			1=Yes	1=Yes	0=No	0=No	0=No	1=Yes	0=No	Unchecked	0=No	0=No	0=No	0=No	183	90.3	No	0=No	0=No	1=Yes	1=Yes	81	0=No	0=No	1=Yes	1=Yes	0=No	0=No	0=No	0=No	0=No	0=No			1=Yes	1=Yes
1283	0=No	1=Yes	69	1=Male	Unchecked	Unchecked	Checked	Unchecked					0			0=No	0=No	0=No	0=No	0=No	0=No	1=Yes	Unchecked			0=No	0=No	183	77.7	No	0=No	0=No	0=No	0=No		0=No	0=No	0=No	0=No	0=No	0=No	0=No	0=No	0=No	1=Yes	1=Yes		1=Yes	1=Yes
1284	0=No	1=Yes	67	1=Male	Unchecked	Unchecked	Checked	Unchecked					0			0=No	0=No	0=No	0=No	0=No	0=No	0=No	Unchecked	0=No	0=No	0=No	0=No		75.6	No	0=No	0=No	0=No	0=No		0=No	0=No	0=No	0=No	0=No	0=No	0=No	0=No	0=No
1285	0=No	1=Yes	65	1=Male	Unchecked	Checked	Unchecked	Unchecked					0			0=No	0=No	0=No	0=No	0=No	0=No	0=No	Unchecked	0=No	0=No	0=No	0=No			No	0=No	0=No	0=No	0=No		0=No	1=Yes	1=Yes	0=No	0=No	0=No	1=Yes	0=No	0=No
1286	0=No	1=Yes	61	1=Male	Unchecked	Unchecked	Checked	Unchecked					0			1=Yes	1=Yes	0=No	0=No	0=No	0=No	1=Yes	Unchecked			0=No	1=Yes	163	71.1	No	0=No	0=No	1=Yes	0=No		0=No	0=No	0=No	0=No	0=No	0=No	0=No	0=No	0=No	1=Yes	0=No		0=No
1287	0=No	1=Yes	55	1=Male	Unchecked	Unchecked	Checked	Unchecked					0			1=Yes	0=No	1=Yes	0=No	0=No	0=No	0=No	Unchecked	0=No	0=No	0=No	0=No	193	77.1	No	0=No	0=No	0=No	0=No		0=No	0=No	0=No	1=Yes	0=No	0=No	0=No	0=No	0=No	1=Yes	1=Yes		1=Yes	1=Yes
1288	0=No	1=Yes	58	1=Male	Unchecked	Checked	Unchecked	Unchecked					0			0=No	0=No	0=No	0=No	0=No	0=No	0=No	Unchecked	0=No	0=No	0=No	0=No		112.2	No	0=No	0=No	0=No	1=Yes	325	0=No	0=No	0=No	0=No	0=No	0=No	0=No	0=No	0=No	1=Yes	1=Yes		1=Yes	1=Yes
1289	0=No	1=Yes	61	1=Male	Unchecked	Unchecked	Checked	Unchecked					0			0=No	0=No	0=No	0=No	0=No	0=No	1=Yes	Unchecked			0=No	0=No	170	72.9	No	0=No	0=No	0=No	0=No		0=No	0=No	0=No	1=Yes	0=No	0=No	0=No	0=No	0=No	1=Yes	0=No		0=No
1290	0=No	1=Yes	61	1=Male	Unchecked	Unchecked	Checked	Unchecked					0			0=No	0=No	0=No	0=No	0=No	0=No	0=No	Unchecked	0=No	0=No	0=No	1=Yes	175	111.58	No	1=Yes	0=No	1=Yes	1=Yes	81	0=No	1=Yes	1=Yes	1=Yes	0=No	0=No	0=No	0=No	0=No	1=Yes	1=Yes	Quit > 5 years prior to diagnosis	1=Yes	1=Yes
1291	0=No	1=Yes	55	1=Male	Unchecked	Unchecked	Checked	Unchecked					0			0=No	0=No	0=No	0=No	0=No	0=No	1=Yes	Unchecked			0=No	1=Yes	172	68.6	No	0=No	0=No	0=No	0=No		0=No	0=No	0=No	1=Yes	0=No	0=No	0=No	0=No	0=No	1=Yes	0=No	Quit > 1 year ago but < 5 years ago	1=Yes	1=Yes
1292	0=No	1=Yes	65	1=Male	Unchecked	Unchecked	Checked	Unchecked					0			1=Yes	1=Yes	0=No	0=No	0=No	0=No	0=No	Unchecked	0=No	0=No	0=No	0=No	172.72	168.4	No	1=Yes	0=No	0=No	1=Yes	325	0=No	0=No	1=Yes	1=Yes	0=No	0=No	0=No	0=No	0=No	0=No			1=Yes	1=Yes
1293	0=No	1=Yes	68	1=Male	Unchecked	Checked	Unchecked	Unchecked					0			0=No	1=Yes	0=No	0=No	0=No	0=No	0=No	Unchecked	0=No	0=No	0=No	0=No			No	0=No	0=No	0=No	1=Yes		0=No	0=No	1=Yes	1=Yes	0=No	0=No	0=No	0=No	0=No	0=No			0=No
1294	0=No	1=Yes	65	1=Male	Unchecked	Checked	Unchecked	Unchecked					0			0=No	0=No	0=No	0=No	0=No	0=No	1=Yes	Checked			0=No	0=No			No	1=Yes	0=No	0=No	0=No		0=No	0=No	0=No	0=No	0=No	0=No	0=No	0=No	0=No	1=Yes	1=Yes		1=Yes	1=Yes
1295	0=No	1=Yes	60	1=Male	Unchecked	Unchecked	Checked	Unchecked					0			0=No	0=No	0=No	0=No	0=No	0=No	0=No	Unchecked	0=No	0=No	0=No	0=No			No	0=No	1=Yes	0=No	0=No		0=No	1=Yes	1=Yes	1=Yes	0=No	0=No	1=Yes	0=No	0=No	1=Yes	1=Yes		1=Yes	1=Yes
1296	0=No	1=Yes	67	1=Male	Unchecked	Unchecked	Checked	Unchecked					0			0=No	0=No	0=No	0=No	0=No	0=No	0=No	Unchecked	0=No	0=No	0=No	0=No		56.8	No	0=No	0=No	0=No	0=No		0=No	0=No	0=No	1=Yes	0=No	0=No	1=Yes	0=No	0=No	1=Yes	0=No
1297	0=No	1=Yes	63	1=Male	Unchecked	Unchecked	Checked	Unchecked					0			1=Yes	1=Yes	0=No	0=No	0=No	0=No	0=No	Unchecked	0=No	0=No	0=No	0=No			No	0=No	0=No	0=No	0=No		0=No	0=No	0=No	1=Yes	0=No	0=No	1=Yes	0=No	1=Yes	1=Yes	0=No	Quit > 5 years prior to diagnosis	0=No
1298	0=No	1=Yes	65	1=Male	Unchecked	Unchecked	Checked	Unchecked					0			1=Yes	0=No	0=No	0=No	0=No	0=No	0=No	Unchecked	0=No	0=No	0=No	0=No	176	114.5	No	0=No	0=No	1=Yes	1=Yes	325	0=No	0=No	1=Yes	1=Yes	0=No	0=No	0=No	1=Yes	0=No	1=Yes	0=No	Quit > 5 years prior to diagnosis
1299	0=No	1=Yes	62	1=Male	Unchecked	Unchecked	Checked	Unchecked					0			0=No	0=No	0=No	0=No	0=No	0=No	1=Yes	Unchecked			0=No	0=No		95	No	0=No	0=No	0=No	0=No		0=No	0=No	0=No	0=No	0=No	0=No	0=No	0=No	0=No	0=No			0=No
1300	0=No	1=Yes	59	1=Male	Unchecked	Unchecked	Checked	Unchecked					0			0=No	0=No	0=No	0=No	0=No	0=No	0=No	Unchecked	0=No	0=No	0=No	0=No	175	61.2	No	0=No	0=No	0=No	1=Yes	81	0=No	1=Yes	1=Yes	1=Yes	0=No	0=No	0=No	0=No	0=No	1=Yes	0=No	Quit > 5 years prior to diagnosis	1=Yes	1=Yes
1301	0=No	1=Yes	61	1=Male	Unchecked	Unchecked	Checked	Unchecked					0			1=Yes	1=Yes	0=No	0=No	0=No	0=No	0=No	Unchecked	0=No	0=No	0=No	1=Yes	175	90.9	No	1=Yes	0=No	0=No	0=No		0=No	0=No	0=No	1=Yes	1=Yes	1=Yes	0=No	0=No	0=No	0=No			1=Yes	0=No
1302	0=No	1=Yes	66	1=Male	Unchecked	Unchecked	Checked	Unchecked					0			0=No	0=No	0=No	0=No	0=No	0=No	0=No	Unchecked	0=No	0=No	0=No	0=No	175	65.7	No	0=No	0=No	0=No	0=No		0=No	0=No	0=No	1=Yes	0=No	0=No	0=No	0=No	0=No	1=Yes	0=No	Quit > 5 years prior to diagnosis
1303	0=No	1=Yes	69	1=Male	Unchecked	Unchecked	Checked	Unchecked					0			1=Yes	0=No	0=No	0=No	0=No	0=No	0=No	Unchecked	0=No	0=No	0=No	0=No		84.5	No	0=No	0=No	1=Yes	0=No		1=Yes	0=No	0=No	1=Yes	0=No	0=No	0=No	0=No	0=No	0=No			0=No
1304	0=No	1=Yes	65	1=Male	Unchecked	Unchecked	Checked	Unchecked					0			0=No	0=No	0=No	0=No	0=No	0=No	1=Yes	Unchecked						90.4	No	0=No	0=No	1=Yes	0=No		0=No	0=No	0=No	1=Yes	0=No	0=No	0=No	0=No	0=No
1305	0=No	1=Yes	58	1=Male	Unchecked	Unchecked	Checked	Unchecked					0			0=No	0=No	0=No	0=No	0=No	0=No	0=No	Unchecked	0=No	0=No	0=No	1=Yes			No	0=No	0=No	0=No	0=No		0=No	0=No	0=No	1=Yes	0=No	0=No	0=No	0=No	1=Yes	1=Yes	0=No		0=No
1306	0=No	1=Yes	62	1=Male	Unchecked	Unchecked	Checked	Unchecked					0			1=Yes	0=No	0=No	0=No	0=No	0=No	0=No	Unchecked	0=No	0=No	0=No	0=No		61.9	No	0=No	0=No	0=No	1=Yes		0=No	0=No	0=No	1=Yes	0=No	0=No	0=No	0=No	0=No	1=Yes	0=No	Quit > 5 years prior to diagnosis
1307	0=No	1=Yes	68	1=Male	Unchecked	Unchecked	Checked	Unchecked					0			0=No	1=Yes	0=No	0=No	0=No	0=No	0=No	Unchecked	0=No	0=No	0=No	0=No	175	74.2	No	1=Yes	0=No	0=No	0=No		0=No	0=No	0=No	1=Yes	0=No	0=No	1=Yes	0=No	0=No	1=Yes	0=No	Quit > 1 year ago but < 5 years ago
1308	0=No	1=Yes	57	1=Male	Unchecked	Unchecked	Checked	Unchecked					0			0=No	1=Yes	0=No	0=No	0=No	0=No	1=Yes	Unchecked			0=No	1=Yes	168	87.9965	No	0=No	0=No	1=Yes	0=No		0=No	0=No	1=Yes	0=No	0=No	1=Yes	0=No	0=No	0=No	1=Yes	1=Yes		1=Yes	0=No
1309	0=No	1=Yes	56	1=Male	Unchecked	Unchecked	Checked	Checked					0			0=No	0=No	0=No	0=No	0=No	0=No	0=No	Unchecked	0=No	0=No	0=No	0=No		84.3	No	1=Yes	0=No	1=Yes	0=No		0=No	0=No	0=No	1=Yes	0=No	0=No	1=Yes	0=No	0=No	0=No			0=No
1310	0=No	1=Yes	55	1=Male	Unchecked	Checked	Unchecked	Unchecked					0			0=No	0=No	0=No	0=No	0=No	0=No	0=No	Unchecked	0=No	0=No	0=No	0=No			No	0=No	1=Yes	1=Yes	1=Yes	325	0=No	0=No	1=Yes	0=No	0=No	0=No	1=Yes	0=No	0=No	1=Yes	0=No		0=No
1311	0=No	1=Yes	69	1=Male	Unchecked	Unchecked	Checked	Unchecked					0			1=Yes	0=No	1=Yes	0=No	0=No	0=No	0=No	Unchecked	0=No	0=No	0=No	0=No			No	1=Yes	0=No	1=Yes	1=Yes	325	0=No	0=No	1=Yes	1=Yes	0=No	0=No	0=No	0=No	0=No	0=No			0=No
1312	0=No	1=Yes	60	1=Male	Unchecked	Unchecked	Checked	Unchecked					0			1=Yes	1=Yes	0=No	0=No	0=No	0=No	1=Yes	Unchecked			0=No	0=No	178	94.3	No	1=Yes	0=No	0=No	0=No		0=No	0=No	0=No	1=Yes	0=No	0=No	0=No	0=No	1=Yes	1=Yes	0=No	Quit > 5 years prior to diagnosis	0=No
1313	0=No	1=Yes	61	1=Male	Unchecked	Unchecked	Checked	Unchecked					0			1=Yes	0=No	1=Yes	0=No	0=No	0=No	0=No	Unchecked	0=No	0=No	0=No	0=No	165	71	No	0=No	0=No	1=Yes	0=No		0=No	0=No	1=Yes	1=Yes	0=No	0=No	0=No	0=No	0=No	1=Yes	0=No	Quit > 5 years prior to diagnosis	0=No
1314	0=No	1=Yes	60	1=Male	Unchecked	Unchecked	Checked	Unchecked					0			1=Yes	1=Yes	0=No	0=No	0=No	0=No	0=No	Unchecked	0=No	0=No	0=No	0=No			No	0=No	0=No	0=No	0=No		0=No	0=No	0=No	1=Yes	0=No	0=No	0=No	0=No	1=Yes	1=Yes	0=No	Quit > 5 years prior to diagnosis	0=No
1315	0=No	1=Yes	59	1=Male	Unchecked	Unchecked	Checked	Unchecked					0			0=No	0=No	0=No	0=No	0=No	0=No	1=Yes	Unchecked			0=No	1=Yes			No	0=No	0=No	0=No	1=Yes	325	0=No	0=No	1=Yes	0=No	0=No	0=No	0=No	0=No	0=No	1=Yes	1=Yes		1=Yes	1=Yes
1316	0=No	1=Yes	58	1=Male	Unchecked	Unchecked	Checked	Unchecked					0			1=Yes	1=Yes	0=No	0=No	0=No	1=Yes	1=Yes	Unchecked			0=No	0=No	175	76	No	1=Yes	0=No	0=No	0=No		0=No	0=No	0=No	1=Yes	0=No	0=No	1=Yes	0=No	0=No	1=Yes	0=No		0=No
1317	0=No	1=Yes	58	1=Male	Unchecked	Unchecked	Checked	Unchecked					0			1=Yes	1=Yes	1=Yes	0=No	0=No	0=No	1=Yes	Unchecked			0=No	0=No	181	102.8	No	0=No	0=No	1=Yes	0=No		0=No	0=No	0=No	0=No	0=No	0=No	0=No	0=No	0=No	1=Yes	0=No	Quit > 5 years prior to diagnosis	0=No
1318	0=No	1=Yes	56	1=Male	Unchecked	Unchecked	Checked	Unchecked					0			0=No	0=No	0=No	0=No	0=No	0=No	0=No	Unchecked	0=No	0=No	0=No	1=Yes			No	0=No	0=No	0=No	0=No		0=No	0=No	0=No	1=Yes	0=No	0=No	0=No	0=No	0=No	1=Yes	0=No	Quit > 5 years prior to diagnosis
1319	0=No	1=Yes	64	1=Male	Unchecked	Checked	Unchecked	Unchecked					0			0=No	0=No	0=No	0=No	0=No	0=No	0=No	Unchecked	0=No	0=No	0=No	0=No			No	0=No	0=No	0=No	0=No		0=No	0=No	0=No	0=No	0=No	0=No	0=No	0=No	0=No	1=Yes	1=Yes		1=Yes	1=Yes
1320	0=No	1=Yes	57	1=Male	Unchecked	Unchecked	Checked	Unchecked					0			0=No	0=No	0=No	0=No	0=No	0=No	0=No	Unchecked	0=No	0=No	0=No	0=No			No	0=No	0=No	0=No	1=Yes		0=No	0=No	1=Yes	1=Yes	0=No	0=No	0=No	0=No	0=No	1=Yes	0=No	Quit > 1 year ago but < 5 years ago	1=Yes	1=Yes
1321	0=No	1=Yes	65	1=Male	Unchecked	Unchecked	Checked	Unchecked					0			1=Yes	1=Yes	0=No	0=No	0=No	0=No	0=No	Unchecked	0=No	0=No	0=No	0=No		181.5	No	1=Yes	0=No	0=No	1=Yes	81	0=No	0=No	1=Yes	0=No	0=No	0=No	0=No	0=No	1=Yes
1322	0=No	1=Yes	57	1=Male	Unchecked	Unchecked	Checked	Unchecked					0			1=Yes	1=Yes	0=No	0=No	0=No	0=No	0=No	Unchecked	0=No	0=No	0=No	0=No	177	81.8	No	1=Yes	0=No	1=Yes	1=Yes	325	0=No	0=No	0=No	1=Yes	0=No	0=No	0=No	0=No	0=No	1=Yes	0=No		0=No
1323	0=No	1=Yes	63	1=Male	Unchecked	Unchecked	Unchecked	Unchecked					0			0=No	0=No	0=No	0=No	0=No	0=No	0=No	Unchecked	0=No	0=No	0=No	0=No	175	132.2	No	1=Yes	0=No	1=Yes	1=Yes	81	0=No	0=No	1=Yes	1=Yes	0=No	0=No	0=No	0=No	0=No	1=Yes	0=No		1=Yes	1=Yes
1324	0=No	1=Yes	56	1=Male	Unchecked	Checked	Unchecked	Unchecked					0			1=Yes	1=Yes	0=No	0=No	0=No	0=No	1=Yes	Unchecked			0=No	1=Yes	171	91.3	No	1=Yes	0=No	0=No	0=No		0=No	0=No	0=No	0=No	0=No	0=No	0=No	0=No	0=No	1=Yes	0=No		1=Yes	1=Yes
1325	0=No	1=Yes	64	1=Male	Unchecked	Checked	Unchecked	Unchecked					0			1=Yes	1=Yes	0=No	0=No	0=No	0=No	0=No	Unchecked	0=No	0=No	0=No	0=No		89	No	0=No	0=No	0=No	0=No		0=No	0=No	0=No	0=No	0=No	0=No	1=Yes	0=No	0=No	1=Yes	1=Yes		0=No
1326	0=No	1=Yes	68	1=Male	Unchecked	Unchecked	Checked	Unchecked					0			0=No	0=No	0=No	0=No	0=No	0=No	1=Yes	Checked	1=Yes	1=Yes	0=No	0=No		75.9	No	0=No	0=No	0=No	0=No		0=No	0=No	0=No	1=Yes	0=No	0=No	0=No	0=No	0=No
1327	0=No	1=Yes	60	1=Male	Unchecked	Unchecked	Unchecked	Unchecked					0			0=No	0=No	0=No	0=No	0=No	0=No	1=Yes	Unchecked			0=No	0=No		97.9	No	0=No	0=No	1=Yes	0=No		1=Yes	0=No	0=No	1=Yes	0=No	0=No	0=No	0=No	0=No	1=Yes	0=No	Quit > 5 years prior to diagnosis	0=No
1328	0=No	1=Yes	56	1=Male	Unchecked	Checked	Unchecked	Unchecked					0			1=Yes	0=No	0=No	0=No	0=No	0=No	1=Yes	Unchecked			0=No	1=Yes	184	74.1	No	0=No	0=No	0=No	0=No		0=No	0=No	0=No	1=Yes	0=No	1=Yes	1=Yes	0=No	0=No	1=Yes	1=Yes		1=Yes	1=Yes
1329	0=No	1=Yes	69	1=Male	Unchecked	Unchecked	Checked	Unchecked					0			1=Yes	1=Yes	0=No	0=No	0=No	0=No	1=Yes	Checked					170	72.3	No	1=Yes	0=No	0=No	0=No		0=No	0=No	0=No	1=Yes	0=No	0=No	0=No	0=No	0=No	1=Yes	0=No	Quit > 5 years prior to diagnosis	1=Yes	1=Yes
1330	0=No	1=Yes	68	1=Male	Unchecked	Unchecked	Checked	Unchecked					0			0=No	0=No	0=No	0=No	0=No	0=No	0=No	Unchecked	0=No	0=No	0=No	0=No		103.5	No	0=No	0=No	0=No	1=Yes	81	1=Yes	0=No	0=No	1=Yes	0=No	0=No	0=No	0=No	0=No	1=Yes	0=No		0=No
1331	0=No	1=Yes	61	1=Male	Unchecked	Checked	Unchecked	Unchecked					0			1=Yes	0=No	1=Yes	0=No	0=No	0=No	0=No	Unchecked	0=No	0=No	0=No	0=No		55.9	No	0=No	0=No	0=No	0=No		0=No	0=No	0=No	1=Yes	0=No	0=No	0=No	0=No	0=No	1=Yes	0=No		0=No
1332	0=No	1=Yes	64	1=Male	Unchecked	Unchecked	Checked	Unchecked					0			1=Yes	1=Yes	0=No	0=No	0=No	0=No	0=No	Unchecked	0=No	0=No	0=No	0=No	183	95.7	No	1=Yes	0=No	1=Yes	1=Yes	325	0=No	0=No	0=No	1=Yes	0=No	0=No	0=No	0=No	1=Yes	1=Yes	0=No	Quit > 5 years prior to diagnosis	1=Yes	1=Yes
1333	0=No	1=Yes	62	1=Male	Unchecked	Unchecked	Checked	Unchecked					0			0=No	0=No	0=No	0=No	0=No	0=No	1=Yes	Unchecked			0=No	1=Yes	184	49.7135	No	0=No	1=Yes	0=No	0=No		0=No	0=No	0=No	0=No	0=No	0=No	1=Yes	0=No	0=No	1=Yes	0=No
1334	0=No	1=Yes	58	1=Male	Unchecked	Unchecked	Checked	Unchecked					0			0=No	0=No	0=No	0=No	0=No	0=No	0=No	Unchecked	0=No	0=No	0=No	0=No		48.1	No	0=No	1=Yes	0=No	1=Yes	81	0=No	0=No	0=No	0=No	0=No	0=No	0=No	0=No	1=Yes	1=Yes	1=Yes
1335	0=No	1=Yes	66	1=Male	Unchecked	Unchecked	Checked	Unchecked					0			0=No	0=No	0=No	0=No	0=No	0=No	1=Yes	Unchecked			0=No	1=Yes			No	0=No	1=Yes	0=No	0=No		1=Yes	0=No	0=No	0=No	0=No	0=No	0=No	1=Yes	0=No	1=Yes	0=No	Quit > 1 year ago but < 5 years ago	0=No
1336	0=No	1=Yes	69	1=Male	Unchecked	Unchecked	Checked	Unchecked					0			1=Yes	1=Yes	0=No	0=No	0=No	0=No	0=No	Unchecked	0=No	0=No	0=No	1=Yes	177	85	No	1=Yes	0=No	0=No	1=Yes	81	0=No	0=No	0=No	1=Yes	0=No	0=No	1=Yes	0=No	1=Yes	0=No			0=No
1337	0=No	1=Yes	60	1=Male	Unchecked	Unchecked	Checked	Unchecked					0			0=No	0=No	0=No	0=No	0=No	0=No	0=No	Unchecked	0=No	0=No	0=No	0=No	174	66	No	0=No	1=Yes	0=No	0=No		0=No	0=No	0=No	0=No	0=No	0=No	0=No	0=No	0=No	1=Yes	0=No	Quit > 5 years prior to diagnosis	1=Yes	1=Yes
1338	0=No	1=Yes	58	1=Male	Unchecked	Checked	Unchecked	Unchecked					0			0=No	0=No	0=No	0=No	0=No	0=No	0=No	Unchecked	0=No	0=No	0=No	0=No	190	59.2	No	1=Yes	0=No	0=No	0=No		0=No	0=No	0=No	1=Yes	0=No	1=Yes	0=No	0=No	0=No	1=Yes	0=No		0=No
1339	0=No	1=Yes	66	1=Male	Unchecked	Unchecked	Checked	Unchecked					0			0=No	0=No	0=No	0=No	0=No	0=No	1=Yes	Checked			0=No	0=No			No	1=Yes	0=No	0=No	0=No		0=No	0=No	0=No	1=Yes	0=No	0=No	0=No	0=No	0=No	1=Yes	1=Yes		0=No
1340	0=No	1=Yes	63	1=Male	Unchecked	Unchecked	Checked	Unchecked					0			0=No	0=No	0=No	0=No	0=No	0=No	1=Yes	Checked			0=No	1=Yes	169	65	No	0=No	0=No	1=Yes	1=Yes	325	0=No	0=No	0=No	1=Yes	0=No	0=No	0=No	0=No	0=No	1=Yes	0=No	Quit > 5 years prior to diagnosis	0=No
1341	0=No	1=Yes	58	1=Male	Unchecked	Unchecked	Checked	Unchecked					0			0=No	0=No	0=No	0=No	0=No	0=No	1=Yes	Unchecked	1=Yes		0=No	0=No	180	116.3	No	0=No	0=No	0=No	0=No		1=Yes	0=No	0=No	0=No	0=No	0=No	0=No	0=No	0=No	1=Yes	0=No	Quit > 5 years prior to diagnosis	1=Yes	1=Yes
1342	0=No	1=Yes	67	1=Male	Unchecked	Unchecked	Checked	Unchecked					0			1=Yes	1=Yes	0=No	0=No	0=No	0=No	0=No	Unchecked	0=No	0=No	0=No	0=No	177	89	No	0=No	1=Yes	1=Yes	1=Yes	325	1=Yes	0=No	1=Yes	1=Yes	0=No	0=No	0=No	0=No	0=No	0=No			0=No
1343	0=No	1=Yes	64	1=Male	Unchecked	Unchecked	Checked	Unchecked					0			0=No	0=No	0=No	0=No	0=No	0=No	0=No	Unchecked	0=No	0=No	0=No	0=No	172	91	No	1=Yes	0=No	1=Yes	1=Yes	81	0=No	1=Yes	1=Yes	1=Yes	0=No	0=No	0=No	0=No	0=No	1=Yes	0=No	Quit > 5 years prior to diagnosis	1=Yes	0=No
1344	0=No	1=Yes	62	1=Male	Unchecked	Unchecked	Checked	Unchecked					0			1=Yes	0=No	1=Yes	0=No	0=No	0=No	0=No	Unchecked	0=No	0=No	0=No	0=No			No	0=No	1=Yes	1=Yes	1=Yes	81	0=No	0=No	1=Yes	0=No	0=No	0=No	0=No	0=No	0=No	0=No			1=Yes	1=Yes
1345	0=No	1=Yes	62	1=Male	Unchecked	Unchecked	Checked	Unchecked					0			0=No	0=No	0=No	0=No	0=No	0=No	1=Yes	Unchecked			0=No	1=Yes	180	75.7	No	0=No	0=No	0=No	0=No		0=No	0=No	0=No	1=Yes	0=No	0=No	0=No	0=No	0=No	0=No			1=Yes	1=Yes
1346	0=No	1=Yes	62	1=Male	Unchecked	Unchecked	Checked	Unchecked					0			1=Yes	1=Yes	1=Yes	0=No	0=No	0=No	0=No	Unchecked	0=No	0=No	0=No	1=Yes	175	76	No	0=No	0=No	0=No	0=No		0=No	0=No	1=Yes	0=No	0=No	1=Yes	0=No	0=No	0=No	1=Yes	0=No	Quit > 5 years prior to diagnosis	1=Yes	1=Yes
1347	0=No	1=Yes	59	1=Male	Unchecked	Unchecked	Checked	Unchecked					0			1=Yes	1=Yes	0=No	0=No	0=No	0=No	0=No	Unchecked	0=No	0=No	0=No	0=No	179	73.5	No	0=No	0=No	0=No	0=No		0=No	0=No	0=No	1=Yes	0=No	0=No	0=No	0=No	0=No	1=Yes	0=No		0=No
1348	0=No	1=Yes	59	1=Male	Unchecked	Unchecked	Checked	Unchecked					0			1=Yes	0=No	0=No	0=No	0=No	0=No	1=Yes	Unchecked			0=No	1=Yes	185.42	74.4	No	0=No	0=No	0=No	0=No		1=Yes	0=No	0=No	0=No	0=No	0=No	0=No	0=No	0=No	1=Yes	1=Yes		1=Yes	0=No
1349	0=No	1=Yes	69	1=Male	Unchecked	Unchecked	Checked	Unchecked					0			0=No	0=No	0=No	0=No	0=No	0=No	0=No	Unchecked	0=No	0=No	0=No	0=No			No	1=Yes	0=No	0=No	0=No		0=No	0=No	1=Yes	1=Yes	0=No	0=No	0=No	0=No	0=No	1=Yes	0=No		0=No
1350	0=No	1=Yes	59	1=Male	Unchecked	Unchecked	Checked	Unchecked					0			1=Yes	1=Yes	0=No	0=No	0=No	0=No	0=No	Unchecked	0=No	0=No	0=No	0=No	170	86.8	No	0=No	0=No	1=Yes	0=No		0=No	1=Yes	1=Yes	1=Yes	0=No	0=No	0=No	0=No	0=No	1=Yes	0=No		0=No
1351	0=No	1=Yes	54	1=Male	Unchecked	Unchecked	Checked	Unchecked					0			1=Yes	1=Yes	0=No	0=No	0=No	0=No	0=No	Unchecked	0=No	0=No	0=No	0=No	177	68.9	No	0=No	0=No	0=No	1=Yes	325	0=No	0=No	1=Yes	0=No	0=No	1=Yes	1=Yes	0=No	0=No	1=Yes	0=No		0=No
1352	0=No	1=Yes	63	1=Male	Unchecked	Unchecked	Checked	Unchecked					0			0=No	0=No	0=No	0=No	0=No	0=No	1=Yes	Unchecked			0=No	1=Yes	180	93.4	No	0=No	0=No	0=No	0=No		0=No	0=No	0=No	0=No	0=No	0=No	0=No	0=No	0=No	1=Yes	0=No		0=No
1353	0=No	1=Yes	55	1=Male	Unchecked	Unchecked	Checked	Unchecked					0			1=Yes	1=Yes	0=No	0=No	0=No	0=No	1=Yes	Unchecked			0=No	1=Yes	188	114.8	No	0=No	0=No	1=Yes	0=No		0=No	0=No	0=No	0=No	0=No	0=No	0=No	0=No	1=Yes	1=Yes	0=No	Quit > 5 years prior to diagnosis	0=No
1354	0=No	1=Yes	60	1=Male	Unchecked	Unchecked	Checked	Unchecked					0			0=No	0=No	0=No	0=No	0=No	0=No	1=Yes	Unchecked			0=No	1=Yes	177	98	No	0=No	0=No	0=No	0=No		0=No	0=No	0=No	1=Yes	0=No	0=No	0=No	0=No	0=No	0=No			1=Yes	0=No
1355	0=No	1=Yes	64	1=Male	Unchecked	Unchecked	Checked	Unchecked					0			0=No	0=No	0=No	0=No	0=No	0=No	0=No	Unchecked	0=No	0=No	0=No	0=No	172	84.5	No	0=No	0=No	1=Yes	1=Yes	81	0=No	0=No	1=Yes	1=Yes	0=No	0=No	0=No	0=No	1=Yes	1=Yes	0=No		1=Yes	1=Yes
1356	0=No	1=Yes	69	1=Male	Unchecked	Unchecked	Checked	Unchecked					0			1=Yes	0=No	1=Yes	0=No	0=No	0=No	1=Yes	Checked			0=No	0=No		88.4	No	1=Yes	0=No	1=Yes	1=Yes	325		1=Yes	1=Yes	1=Yes	1=Yes	0=No	0=No	0=No	0=No	1=Yes	0=No		0=No
1357	0=No	1=Yes	59	1=Male	Unchecked	Unchecked	Checked	Unchecked					0			1=Yes	1=Yes	0=No	0=No	0=No	1=Yes	0=No	Unchecked	0=No	0=No	0=No	0=No		142	No	1=Yes	0=No	1=Yes	1=Yes	325		1=Yes	1=Yes	0=No	0=No	0=No	1=Yes	1=Yes	0=No	1=Yes	0=No		1=Yes	1=Yes
1358	0=No	1=Yes	57	1=Male	Unchecked	Unchecked	Checked	Unchecked					0			1=Yes	0=No	1=Yes	0=No	0=No	0=No	0=No	Unchecked	0=No	0=No	0=No	0=No	180	97.5	No	1=Yes	0=No	1=Yes	1=Yes	81		1=Yes	1=Yes	1=Yes	0=No	0=No	0=No	0=No	0=No	1=Yes	0=No		0=No
1359	0=No	1=Yes	55	1=Male	Unchecked	Unchecked	Checked	Unchecked					0			1=Yes	1=Yes	0=No	0=No	0=No	0=No	0=No	Unchecked	0=No	0=No	0=No	0=No	172	72	No	0=No	0=No	0=No	0=No		0=No	0=No	0=No	0=No	0=No	0=No	0=No	0=No	0=No	1=Yes	0=No		1=Yes	1=Yes
1360	0=No	1=Yes	63	1=Male	Unchecked	Checked	Unchecked	Unchecked					0			0=No	0=No	0=No	0=No	0=No	0=No	0=No	Unchecked	0=No	0=No	0=No	0=No	165	59.1	No	0=No	0=No	0=No	0=No		0=No	0=No	0=No	1=Yes	0=No	0=No	0=No	0=No	0=No	1=Yes	0=No		1=Yes	0=No
1361	0=No	1=Yes	67	1=Male	Unchecked	Unchecked	Checked	Unchecked					0			0=No	0=No	0=No	0=No	0=No	0=No	0=No	Unchecked	0=No	0=No	0=No	0=No		69	No	0=No	0=No	0=No	0=No		0=No	0=No	0=No	1=Yes	0=No	0=No	0=No	0=No	0=No	1=Yes	0=No		1=Yes	1=Yes
1362	0=No	1=Yes	55	1=Male	Unchecked	Unchecked	Checked	Unchecked					0			1=Yes	1=Yes	0=No	0=No	0=No	0=No	1=Yes	Unchecked			0=No	1=Yes	167	75.5	No	0=No	0=No	0=No	0=No		1=Yes	0=No	0=No	0=No	0=No	0=No	0=No	0=No	0=No	1=Yes	0=No		1=Yes	1=Yes
1363	0=No	1=Yes	55	1=Male	Unchecked	Unchecked	Checked	Unchecked					0			1=Yes	1=Yes	1=Yes	0=No	0=No	0=No	1=Yes	Unchecked			0=No	1=Yes	170	115.6	No	0=No	0=No	1=Yes	1=Yes	81	0=No	0=No	0=No	0=No	0=No	0=No	0=No	0=No	1=Yes	1=Yes	0=No		1=Yes	1=Yes
1364	0=No	1=Yes	65	1=Male	Unchecked	Unchecked	Checked	Unchecked					0			0=No	0=No	0=No	0=No	0=No	0=No	0=No	Unchecked	0=No	0=No	0=No	0=No	183	76.6	No	0=No	0=No	1=Yes	1=Yes	81	0=No	1=Yes	1=Yes	1=Yes	0=No	0=No	0=No	0=No	0=No	1=Yes	0=No		1=Yes	0=No
1365	0=No	1=Yes	55	1=Male	Unchecked	Unchecked	Checked	Unchecked					0			1=Yes	1=Yes	0=No	0=No	0=No	0=No	0=No	Unchecked	0=No	0=No	0=No	1=Yes	431.8	83	No	0=No	0=No	0=No	1=Yes	81	0=No	0=No	0=No	0=No	0=No	0=No	0=No	0=No	0=No	0=No			1=Yes	1=Yes
1366	0=No	1=Yes	60	1=Male	Unchecked	Unchecked	Checked	Unchecked					0			1=Yes	1=Yes	0=No	0=No	0=No	0=No	1=Yes	Unchecked			0=No	1=Yes	178	93.4	No	0=No	0=No	0=No	1=Yes	81	0=No	0=No	0=No	0=No	0=No	0=No	1=Yes	0=No	1=Yes	0=No			1=Yes	1=Yes
1367	0=No	1=Yes	67	1=Male	Unchecked	Unchecked	Checked	Unchecked					0			0=No	0=No	0=No	0=No	0=No	0=No	0=No	Unchecked	0=No	0=No	0=No	0=No	185	92.9	No	0=No	1=Yes	1=Yes	1=Yes	81	0=No	0=No	1=Yes	1=Yes	0=No	0=No	1=Yes	0=No	0=No	1=Yes	0=No		1=Yes	0=No
1368	0=No	1=Yes	65	1=Male	Unchecked	Unchecked	Checked	Unchecked					0			1=Yes	1=Yes	0=No	1=Yes	0=No	0=No	0=No	Unchecked	0=No	0=No	0=No	0=No	180	91.6	No	0=No	0=No	0=No	1=Yes	81	0=No	0=No	0=No	1=Yes	0=No	0=No	1=Yes	1=Yes	0=No	1=Yes	0=No	Quit > 5 years prior to diagnosis	0=No
1369	0=No	1=Yes	61	1=Male	Unchecked	Checked	Unchecked	Unchecked					0			1=Yes	1=Yes	0=No	0=No	0=No	0=No	0=No	Unchecked	0=No	0=No	0=No	0=No			No	0=No	0=No	0=No	1=Yes	81	0=No	1=Yes	1=Yes	1=Yes	0=No	0=No	0=No	0=No	0=No	1=Yes	0=No		0=No
1370	0=No	1=Yes	58	1=Male	Unchecked	Unchecked	Checked	Unchecked					0			1=Yes	1=Yes	0=No	0=No	0=No	0=No	1=Yes	Checked			0=No	1=Yes			No	0=No	0=No	0=No	1=Yes	81	0=No	0=No	0=No	1=Yes	0=No	0=No	0=No	0=No	0=No	1=Yes	1=Yes		0=No
1371	0=No	1=Yes	55	1=Male	Unchecked	Unchecked	Checked	Unchecked					0			1=Yes	0=No	1=Yes	0=No	0=No	1=Yes	0=No	Unchecked	0=No	0=No	0=No	0=No	172	85.7	No	0=No	0=No	0=No	1=Yes	325	0=No	0=No	0=No	1=Yes	0=No	1=Yes	0=No	0=No	0=No	1=Yes	0=No	Quit < 1 year ago	1=Yes	0=No
1372	0=No	1=Yes	63	1=Male	Unchecked	Unchecked	Checked	Unchecked					0			1=Yes	1=Yes	0=No	0=No	0=No	0=No	1=Yes	Unchecked			0=No	0=No	169	101.7	No	0=No	0=No	1=Yes	1=Yes	81	0=No	1=Yes	0=No	1=Yes	0=No	0=No	0=No	0=No	0=No	1=Yes	0=No	Quit < 1 year ago	0=No
1373	0=No	1=Yes	57	1=Male	Unchecked	Unchecked	Checked	Unchecked					0			1=Yes	1=Yes	0=No	0=No	0=No	0=No	1=Yes	Checked			0=No	1=Yes	180	94.1	No	0=No	0=No	0=No	0=No		1=Yes	0=No	0=No	1=Yes	1=Yes	0=No	0=No	0=No	0=No	1=Yes	0=No		1=Yes	1=Yes
1374	0=No	1=Yes	65	1=Male	Unchecked	Unchecked	Checked	Unchecked					0			0=No	0=No	0=No	0=No	0=No	0=No	0=No	Unchecked	0=No	0=No	0=No	0=No	176	107.8	No	0=No	0=No	0=No	0=No		1=Yes	0=No	1=Yes	1=Yes	0=No	0=No	0=No	0=No	0=No	1=Yes	0=No	Quit > 5 years prior to diagnosis	0=No
1375	0=No	1=Yes	54	1=Male	Unchecked	Unchecked	Checked	Unchecked					0			1=Yes	1=Yes	0=No	0=No	0=No	0=No	0=No	Unchecked	0=No	0=No	0=No	0=No	170	82	No	0=No	0=No	0=No	0=No		0=No	0=No	0=No	1=Yes	0=No	0=No	0=No	0=No	0=No	1=Yes		Quit < 1 year ago	1=Yes	1=Yes
1376	0=No	1=Yes	57	1=Male	Unchecked	Unchecked	Checked	Unchecked					0			0=No	0=No	0=No	0=No	0=No	0=No	0=No	Unchecked	0=No	0=No	0=No	0=No		64	No	0=No	0=No	0=No	0=No		0=No	0=No	0=No	1=Yes	0=No	0=No	0=No	0=No	0=No	1=Yes	1=Yes	Quit > 1 year ago but < 5 years ago	0=No
1377	0=No	1=Yes	65	1=Male	Unchecked	Unchecked	Unchecked	Checked					0			1=Yes	0=No	1=Yes	0=No	0=No	0=No	1=Yes	Checked			0=No	0=No	171	99	No	1=Yes	0=No	1=Yes	1=Yes	325	0=No	1=Yes	1=Yes	1=Yes	0=No	0=No	0=No	0=No	0=No	1=Yes	0=No		0=No
1378	0=No	1=Yes	63	1=Male	Unchecked	Unchecked	Checked	Unchecked					0			1=Yes	1=Yes	0=No	0=No	0=No	0=No	1=Yes	Unchecked			0=No	0=No	170	76.9	No	0=No	1=Yes	0=No	0=No		0=No	0=No	0=No	0=No	1=Yes	0=No	0=No	0=No	0=No	1=Yes	0=No		1=Yes	0=No
1379	0=No	1=Yes	65	1=Male	Unchecked	Unchecked	Checked	Unchecked					0			1=Yes	1=Yes	0=No	0=No	0=No	1=Yes	0=No	Unchecked	0=No	0=No	0=No	0=No	178	84.6	No	1=Yes	0=No	1=Yes	1=Yes	81	0=No	0=No	1=Yes	1=Yes	0=No	0=No	0=No	0=No	0=No	0=No			0=No
1380	0=No	1=Yes	68	1=Male	Unchecked	Unchecked	Checked	Unchecked					0			1=Yes	1=Yes	0=No	0=No	0=No	0=No	0=No	Unchecked	0=No	0=No	0=No	0=No	195	89	No	0=No	1=Yes	0=No	1=Yes	81	0=No	0=No	0=No	1=Yes	0=No	0=No	0=No	0=No	0=No	1=Yes	0=No	Quit < 1 year ago	1=Yes	0=No
1381	0=No	1=Yes	56	1=Male	Unchecked	Unchecked	Checked	Unchecked					0			0=No	0=No	0=No	0=No	0=No	0=No	0=No	Unchecked	0=No	0=No	0=No	0=No	183	102.6	No	0=No	0=No	1=Yes	0=No		0=No	1=Yes	1=Yes	1=Yes	0=No	0=No	0=No	0=No	0=No	1=Yes	0=No		0=No
1382	0=No	1=Yes	57	1=Male	Unchecked	Checked	Unchecked	Unchecked					0			0=No	0=No	0=No	0=No	0=No	0=No	1=Yes	Unchecked			0=No	0=No		76.8	No	0=No	0=No	0=No	0=No		0=No	0=No	0=No	0=No	0=No	0=No	0=No	0=No	0=No	1=Yes	1=Yes		0=No
1383	0=No	1=Yes	68	1=Male	Unchecked	Unchecked	Checked	Unchecked					0			1=Yes	0=No	1=Yes	0=No	0=No	0=No	1=Yes	Unchecked			0=No	0=No		84	No	1=Yes	0=No	0=No	0=No		1=Yes	0=No	0=No	1=Yes	0=No	0=No	0=No	0=No	0=No	1=Yes	0=No		0=No
1384	0=No	1=Yes	56	1=Male	Unchecked	Unchecked	Checked	Unchecked					0			1=Yes	1=Yes	0=No	0=No	0=No	0=No	0=No	Unchecked	0=No	0=No	0=No	0=No	183	58.9667	No	1=Yes	0=No	0=No	1=Yes	81	0=No	0=No	0=No	1=Yes	0=No	1=Yes	1=Yes	0=No	1=Yes	0=No			0=No
1385	0=No	1=Yes	57	1=Male	Unchecked	Unchecked	Checked	Unchecked					0			1=Yes	1=Yes	1=Yes	0=No	0=No	0=No	0=No	Unchecked	0=No	0=No	0=No	1=Yes	170	68.4	No	1=Yes	0=No	0=No	0=No		0=No	0=No	0=No	1=Yes	0=No	0=No	1=Yes	0=No	0=No	1=Yes	0=No	Quit > 5 years prior to diagnosis	1=Yes	1=Yes
1386	0=No	1=Yes	69	1=Male	Unchecked	Unchecked	Checked	Unchecked					0			0=No	0=No	0=No	0=No	0=No	0=No	0=No	Unchecked	0=No	0=No	0=No	0=No	183	61.6	No	0=No	0=No	1=Yes	1=Yes	81	0=No	0=No	0=No	1=Yes	0=No	0=No	0=No	0=No	0=No	1=Yes	0=No		1=Yes	1=Yes
1387	0=No	1=Yes	66	1=Male	Unchecked	Unchecked	Checked	Unchecked					0			0=No	0=No	0=No	0=No	0=No	0=No	1=Yes	Unchecked			0=No	0=No	177	72.4	No	0=No	0=No	0=No	1=Yes	81	0=No	0=No	0=No	0=No	0=No	0=No	0=No	0=No	0=No	0=No			0=No
1388	0=No	1=Yes	68	1=Male	Unchecked	Unchecked	Checked	Unchecked					0			1=Yes	1=Yes	0=No	0=No	0=No	0=No	0=No	Unchecked	0=No	0=No	0=No	0=No	180	72.8	No	1=Yes	0=No	1=Yes	1=Yes	325	0=No	1=Yes	1=Yes	1=Yes	0=No	0=No	0=No	0=No	0=No	1=Yes	0=No		0=No
1389	0=No	1=Yes	60	1=Male	Unchecked	Unchecked	Checked	Unchecked					0			0=No	0=No	0=No	0=No	0=No	0=No	0=No	Unchecked	0=No	0=No	0=No	0=No	179	49.4	No	0=No	0=No	0=No	0=No		0=No	0=No	0=No	1=Yes	0=No	0=No	0=No	0=No	1=Yes	1=Yes	0=No	Quit > 5 years prior to diagnosis	0=No
1390	0=No	1=Yes	59	1=Male	Unchecked	Checked	Unchecked	Unchecked					0			0=No	0=No	0=No	0=No	0=No	0=No	1=Yes	Checked			0=No	0=No	169	54.1	No	0=No	0=No	0=No	0=No		0=No	0=No	0=No	1=Yes	0=No	0=No	0=No	0=No	0=No	1=Yes	1=Yes		1=Yes	1=Yes
1391	0=No	1=Yes	65	1=Male	Unchecked	Unchecked	Checked	Unchecked					0			0=No	0=No	0=No	0=No	0=No	0=No	0=No	Unchecked	0=No	0=No	0=No	0=No	172	93.4	No	0=No	0=No	0=No	0=No		0=No	0=No	0=No	1=Yes	0=No	0=No	0=No	0=No	0=No	0=No			1=Yes	1=Yes
1392	0=No	1=Yes	59	1=Male	Unchecked	Unchecked	Checked	Unchecked					0			1=Yes	1=Yes	0=No	0=No	0=No	1=Yes	0=No	Unchecked	0=No	0=No	0=No	0=No	172	65	No	0=No	0=No	0=No	1=Yes	81	0=No	0=No	0=No	1=Yes	0=No	0=No	1=Yes	1=Yes	0=No	1=Yes	0=No		1=Yes	1=Yes
1393	0=No	1=Yes	67	1=Male	Unchecked	Checked	Unchecked	Unchecked					0			0=No	0=No	0=No	0=No	0=No	0=No	0=No	Unchecked	0=No	0=No	0=No	0=No	162	69.7	No	1=Yes	0=No	1=Yes	1=Yes	325	0=No	1=Yes	1=Yes	1=Yes	0=No	0=No	0=No	0=No	0=No	1=Yes	0=No		0=No
1394	0=No	1=Yes	55	1=Male	Unchecked	Unchecked	Checked	Unchecked					0			1=Yes	1=Yes	0=No	0=No	0=No	0=No	0=No	Unchecked	0=No	0=No	0=No	0=No			No	1=Yes	0=No	1=Yes	1=Yes	81	0=No	0=No	1=Yes	0=No	0=No	0=No	1=Yes	0=No	0=No	1=Yes	1=Yes		1=Yes	1=Yes
1395	0=No	1=Yes	60	1=Male	Unchecked	Unchecked	Checked	Unchecked					0			0=No	0=No	0=No	0=No	0=No	0=No	1=Yes	Checked			0=No	1=Yes			No	0=No	0=No	0=No	0=No		1=Yes	0=No	0=No	1=Yes	0=No	0=No	0=No	0=No	0=No	1=Yes	0=No		0=No
1396	0=No	1=Yes	63	1=Male	Unchecked	Unchecked	Checked	Unchecked					0			1=Yes	0=No	1=Yes	0=No	0=No	0=No	0=No	Unchecked	0=No	0=No	0=No	0=No	185	72.6	No	0=No	0=No	1=Yes	1=Yes	325	0=No	1=Yes	1=Yes	1=Yes	0=No	0=No	0=No	0=No	0=No	1=Yes	0=No		0=No
1397	0=No	1=Yes	63	1=Male	Unchecked	Unchecked	Checked	Unchecked					0			1=Yes	1=Yes	0=No	0=No	0=No	0=No	0=No	Unchecked	0=No	0=No	0=No	1=Yes	177	93.9	No	0=No	1=Yes	0=No	1=Yes	325	0=No	1=Yes	1=Yes	1=Yes	0=No	0=No	0=No	1=Yes	0=No	0=No			0=No
1398	0=No	1=Yes	66	1=Male	Unchecked	Unchecked	Checked	Unchecked					0			1=Yes	1=Yes	0=No	1=Yes	0=No	1=Yes	0=No	Unchecked	0=No	0=No	0=No	0=No	183	77.6	No	0=No	0=No	1=Yes	1=Yes	81	0=No	1=Yes	1=Yes	1=Yes	0=No	0=No	0=No	0=No	0=No	1=Yes	0=No	Quit > 5 years prior to diagnosis	0=No
1399	0=No	1=Yes	63	1=Male	Unchecked	Unchecked	Checked	Unchecked					0			1=Yes	1=Yes	0=No	0=No	0=No	0=No	1=Yes	Checked			0=No	0=No			No	1=Yes	0=No	0=No	1=Yes		0=No	0=No	1=Yes	1=Yes	0=No	0=No	0=No	0=No	0=No	1=Yes	1=Yes		0=No
1400	0=No	1=Yes	59	1=Male	Unchecked	Unchecked	Checked	Unchecked					0			0=No	0=No	0=No	0=No	0=No	0=No	0=No	Unchecked	0=No	0=No	1=Yes			101	No	0=No	0=No	0=No	1=Yes		0=No	1=Yes	1=Yes	1=Yes	0=No	0=No	0=No	0=No	1=Yes	1=Yes	0=No		1=Yes	1=Yes
1401	0=No	1=Yes	57	1=Male	Unchecked	Unchecked	Checked	Unchecked					0			1=Yes	1=Yes	0=No	0=No	0=No	0=No	0=No	Unchecked	0=No	0=No	1=Yes		190	125	No	0=No	0=No	1=Yes	0=No		0=No	0=No	0=No	1=Yes	1=Yes	0=No	0=No	0=No	1=Yes	1=Yes	0=No
1402	0=No	1=Yes	60	1=Male	Unchecked	Unchecked	Checked	Unchecked					0			1=Yes	0=No	0=No	0=No	0=No	0=No	0=No	Unchecked	0=No	0=No	0=No	0=No	185	90.2	No	0=No	0=No	0=No	0=No		0=No	0=No	0=No	1=Yes	0=No	0=No	0=No	0=No	0=No	1=Yes	0=No		0=No
1403	0=No	1=Yes	57	1=Male	Unchecked	Unchecked	Checked	Unchecked					0			1=Yes	0=No	1=Yes	0=No	0=No	0=No	1=Yes	Checked			0=No	0=No	173	97.6	No	0=No	1=Yes	0=No	1=Yes	325	0=No	0=No	0=No	1=Yes	0=No	0=No	0=No	0=No	0=No	0=No			1=Yes	0=No
1404	0=No	1=Yes	55	1=Male	Unchecked	Unchecked	Checked	Unchecked					0			0=No	0=No	0=No	0=No	0=No	0=No	0=No	Unchecked	0=No	0=No	0=No	0=No	184	71.2	No	0=No	0=No	0=No	0=No		0=No	0=No	0=No	1=Yes	0=No	0=No	0=No	0=No	0=No	1=Yes	1=Yes		1=Yes	0=No
1405	0=No	1=Yes	66	1=Male	Unchecked	Unchecked	Checked	Unchecked					0			0=No	0=No	0=No	0=No	0=No	0=No	0=No	Unchecked	0=No	0=No	0=No	0=No	173	129.3	No	0=No	0=No	0=No	1=Yes		1=Yes	0=No	0=No	1=Yes	0=No	0=No	0=No	0=No	0=No	1=Yes	0=No	Quit > 1 year ago but < 5 years ago	1=Yes	1=Yes
1406	0=No	1=Yes	55	1=Male	Unchecked	Unchecked	Checked	Unchecked					0			1=Yes	1=Yes	0=No	0=No	0=No	0=No	0=No	Unchecked	0=No	0=No	0=No	0=No			No	0=No	0=No	0=No	1=Yes	81	0=No	0=No	1=Yes	0=No	0=No	0=No	1=Yes	0=No	0=No	0=No			0=No
1407	0=No	1=Yes	64	1=Male	Unchecked	Unchecked	Checked	Unchecked					0			1=Yes	1=Yes	0=No	0=No	0=No	1=Yes	0=No	Unchecked	0=No	0=No	0=No	0=No	172	55.7	No	1=Yes	0=No	1=Yes	1=Yes		0=No	0=No	1=Yes	1=Yes	0=No	0=No	1=Yes	0=No	0=No	1=Yes	1=Yes		0=No
1408	0=No	1=Yes	56	1=Male	Unchecked	Unchecked	Checked	Unchecked					0			1=Yes	1=Yes	0=No	0=No	0=No	0=No	0=No	Unchecked	0=No	0=No	0=No	0=No	180	75	No	0=No	0=No	1=Yes	1=Yes	81	0=No	0=No	1=Yes	0=No	0=No	0=No	0=No	0=No	0=No	1=Yes	1=Yes		0=No
1409	0=No	1=Yes	68	1=Male	Unchecked	Unchecked	Checked	Unchecked					0			1=Yes	1=Yes	0=No	0=No	0=No	0=No	1=Yes	Unchecked			0=No	0=No		81.4	No	0=No	0=No	1=Yes	0=No		0=No	0=No	0=No	1=Yes	0=No	0=No	0=No	0=No	0=No	1=Yes	0=No	Quit > 5 years prior to diagnosis	0=No
1410	0=No	1=Yes	68	1=Male	Unchecked	Unchecked	Checked	Unchecked					0			0=No	0=No	0=No	0=No	0=No	0=No	0=No	Unchecked	0=No	0=No	0=No	0=No	170	78	No	0=No	0=No	0=No	0=No		0=No	0=No	0=No	1=Yes	0=No	1=Yes	0=No	1=Yes	0=No	1=Yes	0=No		0=No
1411	0=No	1=Yes	63	1=Male	Unchecked	Unchecked	Checked	Unchecked					0			1=Yes	1=Yes	0=No	0=No	0=No	0=No	0=No	Unchecked	0=No	0=No	0=No	1=Yes	170	117.7	No	1=Yes	0=No	0=No	0=No		0=No	1=Yes	1=Yes	1=Yes	0=No	0=No	0=No	0=No	0=No	1=Yes	0=No	Quit > 5 years prior to diagnosis	1=Yes	1=Yes
1412	0=No	1=Yes	67	1=Male	Unchecked	Unchecked	Checked	Unchecked					0			0=No	0=No	0=No	0=No	0=No	0=No	1=Yes	Unchecked			0=No	1=Yes		146.3	No	0=No	0=No	0=No	1=Yes		0=No	0=No	0=No	1=Yes	0=No	0=No	1=Yes	0=No	1=Yes	1=Yes	0=No		0=No
1413	0=No	1=Yes	63	1=Male	Unchecked	Checked	Unchecked	Unchecked					0			1=Yes	1=Yes	0=No	0=No	0=No	0=No	1=Yes	Unchecked			0=No	0=No	177	93.4	No	0=No	0=No	0=No	0=No		0=No	0=No	0=No	0=No	0=No	0=No	0=No	0=No	0=No	1=Yes	0=No		1=Yes	0=No
1414	0=No	1=Yes	66	1=Male	Unchecked	Checked	Unchecked	Unchecked					0			1=Yes	1=Yes	0=No	0=No	0=No	0=No	0=No	Unchecked	0=No	0=No	0=No	0=No	167	73.6	No	1=Yes	0=No	1=Yes	1=Yes		0=No	1=Yes	1=Yes	1=Yes	0=No	0=No	0=No	0=No	0=No	1=Yes	1=Yes		1=Yes	1=Yes
1415	0=No	1=Yes	69	1=Male	Unchecked	Unchecked	Checked	Unchecked					0			1=Yes	1=Yes	0=No	0=No	0=No	0=No	0=No	Unchecked	0=No	0=No	0=No	0=No	185	68.3	No	0=No	0=No	1=Yes	1=Yes	81	0=No	0=No	1=Yes	1=Yes	0=No	0=No	0=No	0=No	1=Yes	1=Yes	0=No		0=No
1416	0=No	1=Yes	64	1=Male	Unchecked	Unchecked	Checked	Unchecked					0			0=No	0=No	0=No	0=No	0=No	0=No	0=No	Unchecked	0=No	0=No	0=No	0=No	190	104.3	No	1=Yes	0=No	0=No	1=Yes		0=No	0=No	0=No	1=Yes	0=No	0=No	0=No	0=No	0=No	1=Yes	0=No		0=No
1417	0=No	1=Yes	59	1=Male	Unchecked	Checked	Unchecked	Unchecked					0			1=Yes	0=No	0=No	0=No	0=No	0=No	0=No	Unchecked	0=No	0=No	0=No	0=No	175	95.2	No	0=No	0=No	0=No	1=Yes		0=No	0=No	0=No	1=Yes	0=No	0=No	0=No	0=No	0=No	1=Yes	1=Yes		0=No
1418	0=No	1=Yes	57	1=Male	Unchecked	Checked	Unchecked	Unchecked					0			0=No	0=No	0=No	0=No	0=No	0=No	0=No	Unchecked	0=No	0=No	0=No	0=No		64.1	No	1=Yes	0=No	0=No	0=No		0=No	0=No	0=No	0=No	0=No	0=No	1=Yes	0=No	0=No	1=Yes	0=No	Quit > 5 years prior to diagnosis	1=Yes	0=No
1419	0=No	1=Yes	63	1=Male	Unchecked	Checked	Unchecked	Unchecked					0			0=No	0=No	1=Yes	0=No	0=No	0=No	0=No	Unchecked	0=No	0=No	0=No	0=No		53.3	No	0=No	0=No	0=No	0=No		0=No	0=No	0=No	1=Yes	1=Yes	0=No	0=No	0=No	1=Yes	1=Yes	1=Yes		1=Yes	1=Yes
1420	0=No	1=Yes	59	1=Male	Unchecked	Unchecked	Checked	Unchecked					0			1=Yes	1=Yes	0=No	0=No	0=No	0=No	1=Yes	Unchecked			0=No	0=No		92.8	No	0=No	0=No	0=No	0=No		0=No	0=No	0=No	1=Yes	0=No	0=No	0=No	0=No	0=No	0=No			1=Yes	1=Yes
1421	0=No	1=Yes	56	1=Male	Unchecked	Unchecked	Checked	Unchecked					0			1=Yes	0=No	0=No	0=No	0=No	0=No	1=Yes	Unchecked			0=No	1=Yes		84.6	No	0=No	0=No	0=No	1=Yes		0=No	1=Yes	1=Yes	0=No	0=No	0=No	0=No	0=No	1=Yes	1=Yes	0=No	Quit > 5 years prior to diagnosis	1=Yes	1=Yes
1422	0=No	1=Yes	56	1=Male	Unchecked	Unchecked	Checked	Unchecked					0			1=Yes	1=Yes	0=No	0=No	0=No	0=No	1=Yes	Unchecked			0=No	0=No	180	99.7	No	1=Yes	0=No	0=No	0=No		0=No	0=No	0=No	0=No	0=No	0=No	0=No	0=No	0=No	1=Yes	0=No		1=Yes	1=Yes
1423	0=No	1=Yes	65	1=Male	Unchecked	Unchecked	Checked	Unchecked					0			1=Yes	1=Yes	0=No	0=No	0=No	0=No	0=No	Unchecked	0=No	0=No	0=No	0=No	158	89.7	No	0=No	0=No	0=No	1=Yes	325	0=No	0=No	0=No	1=Yes	0=No	0=No	0=No	0=No	0=No	1=Yes	0=No		0=No
1424	0=No	1=Yes	58	1=Male	Unchecked	Unchecked	Checked	Unchecked					0			1=Yes	0=No	1=Yes	0=No	0=No	0=No	1=Yes	Unchecked			0=No	0=No	183	78	No	1=Yes	0=No	0=No	0=No		0=No	0=No	0=No	0=No	0=No	0=No	0=No	1=Yes	0=No	1=Yes	1=Yes		1=Yes	1=Yes
1425	0=No	1=Yes	66	1=Male	Unchecked	Unchecked	Checked	Unchecked					0			1=Yes	1=Yes	0=No	0=No	0=No	1=Yes	0=No	Unchecked	0=No	0=No	0=No	1=Yes	170	73.9	No	0=No	1=Yes	0=No	0=No		0=No	0=No	0=No	1=Yes	0=No	0=No	0=No	0=No	0=No	0=No			0=No
1426	0=No	1=Yes	60	1=Male	Unchecked	Unchecked	Checked	Unchecked					0			0=No	0=No	0=No	0=No	0=No	0=No	0=No	Unchecked	0=No	0=No	0=No	1=Yes	180	101.87	No	1=Yes	0=No	1=Yes	1=Yes		0=No	0=No	0=No	1=Yes	0=No	0=No	0=No	0=No	0=No	0=No			0=No
1427	0=No	1=Yes	64	1=Male	Unchecked	Unchecked	Checked	Unchecked					0			1=Yes	0=No	1=Yes	0=No	0=No	0=No	0=No	Unchecked	0=No	0=No	0=No	1=Yes	177	77.6	No	0=No	0=No	0=No	0=No		0=No	0=No	0=No	0=No	0=No	0=No	1=Yes	0=No	0=No	1=Yes	0=No	Quit > 5 years prior to diagnosis	1=Yes	1=Yes
1428	0=No	1=Yes	66	1=Male	Unchecked	Unchecked	Checked	Unchecked					0			1=Yes	1=Yes	0=No	0=No	0=No	0=No	1=Yes	Checked			0=No	0=No	185	94	No	0=No	0=No	1=Yes	1=Yes		0=No	0=No	0=No	1=Yes	0=No	0=No	1=Yes	0=No	0=No	1=Yes	0=No		0=No
1429	0=No	1=Yes	64	1=Male	Unchecked	Unchecked	Checked	Unchecked					0			1=Yes	1=Yes	0=No	0=No	0=No	0=No	1=Yes	Checked			0=No	0=No	170	56.7	No	0=No	0=No	0=No	1=Yes		0=No	0=No	1=Yes	1=Yes	0=No	0=No	0=No	0=No	1=Yes	0=No			0=No
1430	0=No	1=Yes	64	1=Male	Unchecked	Unchecked	Checked	Unchecked					0			0=No	0=No	0=No	0=No	0=No	0=No	1=Yes	Checked			0=No	1=Yes	177	56.4	No	0=No	0=No	0=No	0=No		1=Yes	0=No	0=No	1=Yes	0=No	0=No	0=No	0=No	1=Yes	1=Yes	0=No	Quit < 1 year ago	0=No
1431	0=No	1=Yes	65	1=Male	Unchecked	Unchecked	Checked	Unchecked					0			1=Yes	0=No	1=Yes	0=No	0=No	1=Yes	1=Yes	Checked			0=No	1=Yes	181	72.1	No	0=No	0=No	0=No	0=No		0=No	0=No	0=No	1=Yes	0=No	0=No	0=No	1=Yes	1=Yes	0=No			0=No
1432	0=No	1=Yes	59	1=Male	Unchecked	Unchecked	Checked	Unchecked					0			0=No	0=No	0=No	0=No	0=No	0=No	0=No	Unchecked	0=No	0=No	0=No	1=Yes	188	149.5	No	1=Yes	0=No	0=No	0=No		0=No	0=No	0=No	0=No	0=No	0=No	1=Yes	0=No	0=No	0=No			0=No
1433	0=No	1=Yes	63	1=Male	Unchecked	Checked	Unchecked	Unchecked					0			0=No	0=No	0=No	0=No	0=No	0=No	1=Yes	Unchecked			0=No	0=No	173	68.8	No	0=No	0=No	0=No	1=Yes		0=No	0=No	0=No	0=No	0=No	0=No	0=No	0=No	0=No	1=Yes	0=No		0=No
1434	0=No	1=Yes	61	1=Male	Unchecked	Unchecked	Checked	Unchecked					0			1=Yes	1=Yes	0=No	0=No	0=No	0=No	0=No	Unchecked	0=No	0=No	0=No	0=No	175	106	No	0=No	0=No	0=No	1=Yes		0=No	0=No	0=No	1=Yes	0=No	0=No	0=No	0=No	0=No	1=Yes	0=No		0=No
1435	0=No	1=Yes	65	1=Male	Unchecked	Unchecked	Checked	Unchecked					0			1=Yes	1=Yes	0=No	0=No	0=No	0=No	1=Yes	Unchecked			0=No	0=No			No	0=No	0=No	0=No	0=No		0=No	0=No	0=No	1=Yes	0=No	0=No	0=No	0=No	0=No	0=No			0=No
1436	0=No	1=Yes	59	1=Male	Unchecked	Unchecked	Checked	Unchecked					0			1=Yes	1=Yes	0=No	0=No	0=No	0=No	0=No	Unchecked	0=No	0=No	0=No	0=No			No	0=No	0=No	0=No	0=No		0=No	0=No	0=No	1=Yes	0=No	0=No	0=No	0=No	0=No	1=Yes	0=No		0=No
1437	0=No	1=Yes	58	1=Male	Unchecked	Checked	Unchecked	Unchecked					0			0=No	0=No	0=No	0=No	0=No	0=No	1=Yes	Unchecked			0=No	0=No	183	143.7	No	1=Yes	0=No	0=No	1=Yes		0=No	0=No	0=No	1=Yes	0=No	0=No	0=No	0=No	0=No	1=Yes	0=No		0=No
1438	0=No	1=Yes	59	1=Male	Unchecked	Checked	Unchecked	Unchecked					0			0=No	0=No	0=No	0=No	0=No	0=No	0=No	Unchecked	0=No	0=No	0=No	0=No	169	82	No	0=No	0=No	0=No	1=Yes		1=Yes	0=No	0=No	0=No	0=No	0=No	0=No	0=No	0=No	1=Yes	0=No	Quit > 5 years prior to diagnosis	0=No
1439	0=No	1=Yes	68	1=Male	Unchecked	Unchecked	Checked	Unchecked					0			0=No	0=No	0=No	0=No	0=No	0=No	1=Yes	Checked			0=No	0=No			No	0=No	1=Yes	0=No	0=No		0=No	0=No	0=No	1=Yes	0=No	0=No	0=No	0=No	0=No	0=No			0=No
1440	0=No	1=Yes	68	1=Male	Unchecked	Unchecked	Checked	Unchecked					0			1=Yes	0=No	0=No	0=No	0=No	0=No	1=Yes	Unchecked			0=No	1=Yes	175	116.4	No	0=No	0=No	0=No	0=No		0=No	0=No	0=No	1=Yes	0=No	0=No	0=No	1=Yes	0=No	0=No			0=No
1441	0=No	1=Yes	60	1=Male	Unchecked	Unchecked	Checked	Unchecked					0			0=No	0=No	0=No	0=No	0=No	0=No	1=Yes	Unchecked			0=No	0=No	178	70.3	No	0=No	0=No	0=No	0=No		0=No	0=No	0=No	0=No	0=No	0=No	0=No	0=No	0=No	1=Yes	0=No		0=No
1442	0=No	1=Yes	63	1=Male	Unchecked	Unchecked	Checked	Unchecked					0			1=Yes	1=Yes	0=No	0=No	0=No	0=No	0=No	Unchecked	0=No	0=No	0=No	0=No	177	75.8	No	1=Yes	0=No	1=Yes	1=Yes		0=No	0=No	0=No	1=Yes	0=No	0=No	0=No	1=Yes	0=No	1=Yes	0=No		0=No
1443	0=No	1=Yes	54	1=Male	Unchecked	Unchecked	Checked	Unchecked					0			1=Yes	0=No	1=Yes	0=No	0=No	0=No	0=No	Unchecked	0=No	0=No	0=No	0=No	172	71.6	No	0=No	0=No	0=No	0=No		1=Yes	0=No	0=No	1=Yes	0=No	0=No	0=No	0=No	0=No	1=Yes	0=No		0=No
1444	0=No	1=Yes	57	1=Male	Unchecked	Unchecked	Checked	Unchecked					0			0=No	0=No	0=No	0=No	0=No	0=No	0=No	Unchecked	0=No	0=No	0=No	0=No	176	92.9	No	0=No	0=No	1=Yes	1=Yes		0=No	0=No	0=No	1=Yes	0=No	0=No	0=No	0=No	0=No	1=Yes	0=No		0=No
1445	0=No	1=Yes	62	1=Male	Unchecked	Unchecked	Checked	Unchecked					0			0=No	0=No	0=No	0=No	0=No	0=No	0=No	Unchecked	0=No	0=No	0=No	0=No	183	91.1	No	0=No	0=No	1=Yes	1=Yes		0=No	0=No	0=No	1=Yes	0=No	0=No	0=No	0=No	0=No	0=No			0=No
1446	0=No	1=Yes	67	1=Male	Unchecked	Unchecked	Checked	Unchecked					0			1=Yes	1=Yes	0=No	0=No	0=No	0=No	0=No	Unchecked	0=No	0=No	0=No	0=No	172	74.1	No	0=No	1=Yes	0=No	0=No		0=No	0=No	0=No	1=Yes	0=No	0=No	0=No	0=No	0=No	0=No			0=No
1447	0=No	1=Yes	59	1=Male	Unchecked	Unchecked	Checked	Unchecked					0			0=No	0=No	0=No	0=No	0=No	0=No	0=No	Unchecked	0=No	0=No	0=No	1=Yes	181	107.9	No	0=No	0=No	0=No	0=No		0=No	0=No	0=No	1=Yes	0=No	0=No	0=No	0=No	0=No	1=Yes	0=No	Quit > 5 years prior to diagnosis	1=Yes	1=Yes
1448	0=No	1=Yes	62	1=Male	Unchecked	Unchecked	Unchecked	Unchecked					0			1=Yes	1=Yes	0=No	0=No	0=No	0=No	1=Yes	Unchecked			0=No	0=No	177	68.9	No	1=Yes	0=No	0=No	0=No		0=No	0=No	0=No	0=No	0=No	0=No	0=No	0=No	0=No	0=No			0=No
1449	0=No	1=Yes	56	1=Male	Unchecked	Checked	Unchecked	Unchecked					0			0=No	0=No	0=No	0=No	0=No	0=No	1=Yes	Checked			0=No	0=No	157	77.2	No	0=No	0=No	0=No	0=No		0=No	0=No	0=No	0=No	0=No	0=No	0=No	0=No	0=No	1=Yes	0=No		1=Yes	1=Yes
1450	0=No	1=Yes	66	1=Male	Unchecked	Unchecked	Checked	Unchecked					0			1=Yes	1=Yes	1=Yes	0=No	0=No	0=No	0=No	Unchecked	0=No	0=No	0=No	0=No		83.1	No	1=Yes	0=No	0=No	1=Yes		0=No	0=No	0=No	1=Yes	0=No	1=Yes	1=Yes	0=No	0=No	0=No			1=Yes	0=No
1451	0=No	1=Yes	65	1=Male	Unchecked	Unchecked	Checked	Unchecked					0			1=Yes	0=No	1=Yes	0=No	0=No	0=No	0=No	Unchecked	0=No	0=No	0=No	0=No		92.5	No	1=Yes	0=No	1=Yes	1=Yes		0=No	1=Yes	1=Yes	1=Yes	0=No	0=No	1=Yes	0=No	0=No	1=Yes	0=No	Quit > 5 years prior to diagnosis	0=No
1452	0=No	1=Yes	67	1=Male	Unchecked	Unchecked	Checked	Unchecked					0			0=No	0=No	0=No	0=No	0=No	0=No	1=Yes	Checked			0=No	1=Yes			No	0=No	0=No	0=No	0=No		0=No	0=No	0=No	1=Yes	0=No	0=No	0=No	0=No	0=No	1=Yes	1=Yes
1453	0=No	1=Yes	61	1=Male	Unchecked	Unchecked	Checked	Unchecked					0			1=Yes	1=Yes	0=No	0=No	0=No	0=No	1=Yes	Unchecked						93.1	No	1=Yes	1=Yes	0=No	1=Yes	325	0=No	0=No	0=No	1=Yes	0=No	0=No	1=Yes	0=No	0=No	1=Yes	0=No	Quit > 5 years prior to diagnosis	1=Yes	0=No
1454	0=No	1=Yes	68	1=Male	Unchecked	Checked	Unchecked	Unchecked					0			0=No	0=No	0=No	0=No	0=No	0=No	1=Yes	Unchecked			0=No	1=Yes		69.3993	No	0=No	0=No	0=No	1=Yes		0=No	0=No	0=No	0=No	0=No	0=No	0=No	0=No	0=No	1=Yes	0=No
1455	0=No	1=Yes	63	1=Male	Unchecked	Unchecked	Checked	Unchecked					0			1=Yes	1=Yes	0=No	0=No	0=No	0=No	0=No	Unchecked	0=No	0=No	0=No	0=No	198	103.2	No	1=Yes	1=Yes	1=Yes	1=Yes	81	0=No	1=Yes	1=Yes	1=Yes	0=No	1=Yes	1=Yes	1=Yes	1=Yes	0=No			0=No
1456	0=No	1=Yes	63	1=Male	Unchecked	Checked	Unchecked	Unchecked					0			1=Yes	1=Yes	0=No	0=No	0=No	0=No	0=No	Unchecked	0=No	0=No	0=No	0=No	185	79.8318	No	1=Yes	0=No	1=Yes	1=Yes	81	0=No	0=No	0=No	0=No	0=No	0=No	1=Yes	0=No	0=No	0=No			0=No
1457	0=No	1=Yes	67	1=Male	Unchecked	Unchecked	Checked	Unchecked					0			0=No	0=No	0=No	0=No	0=No	0=No	0=No	Unchecked	0=No	0=No	0=No	1=Yes		93.7	No	0=No	1=Yes	0=No	0=No		0=No	1=Yes	1=Yes	0=No	0=No	0=No	1=Yes	0=No	0=No	1=Yes	1=Yes		1=Yes	1=Yes
1458	0=No	1=Yes	67	1=Male	Unchecked	Unchecked	Checked	Unchecked					0			1=Yes	1=Yes	0=No	0=No	0=No	0=No	0=No	Unchecked	0=No	0=No	0=No	0=No	190	75.4	No	1=Yes	0=No	1=Yes	1=Yes	81		0=No	0=No	1=Yes	0=No	0=No	0=No	1=Yes	0=No	1=Yes	0=No		0=No
1459	0=No	1=Yes	68	1=Male	Unchecked	Checked	Unchecked	Unchecked					0			0=No	0=No	0=No	0=No	0=No	0=No	0=No	Unchecked	0=No	0=No	0=No	0=No	183	66	No	1=Yes	1=Yes	1=Yes	1=Yes	81	0=No	0=No	1=Yes	1=Yes	0=No	0=No	0=No	0=No	0=No	1=Yes	0=No		1=Yes	0=No
1460	0=No	1=Yes	54	1=Male	Unchecked	Unchecked	Checked	Unchecked					0			1=Yes	1=Yes	0=No	0=No	0=No	0=No	0=No	Unchecked	0=No	0=No	0=No	0=No	172	89	No	0=No	0=No	0=No	0=No		1=Yes	0=No	0=No	1=Yes	0=No	0=No	0=No	0=No	0=No	1=Yes	0=No		0=No
1461	0=No	1=Yes	67	1=Male	Unchecked	Checked	Unchecked	Unchecked					0			0=No	0=No	0=No	0=No	0=No	0=No	1=Yes	Unchecked			0=No	0=No	177	90	No	0=No	0=No	0=No	0=No		0=No	0=No	0=No	0=No	0=No	0=No	1=Yes	0=No	0=No	1=Yes	0=No		0=No
1462	0=No	1=Yes	66	1=Male	Unchecked	Unchecked	Checked	Unchecked					0			1=Yes	1=Yes	0=No	0=No	0=No	0=No	0=No	Unchecked	0=No	0=No	0=No	0=No	183	70	No	0=No	0=No	1=Yes	1=Yes	81	0=No	1=Yes	1=Yes	0=No	0=No	0=No	0=No	0=No	0=No	1=Yes	0=No	Quit > 1 year ago but < 5 years ago	0=No
1463	0=No	1=Yes	63	1=Male	Unchecked	Checked	Unchecked	Unchecked					0			1=Yes	1=Yes	0=No	0=No	0=No	0=No	1=Yes	Unchecked	0=No	0=No			172	49	No	0=No	0=No	0=No	1=Yes	81	0=No	0=No	0=No	1=Yes	0=No	1=Yes	1=Yes	0=No	0=No	1=Yes	1=Yes		1=Yes	0=No
1464	0=No	1=Yes	68	1=Male	Unchecked	Unchecked	Checked	Unchecked					0			1=Yes	1=Yes	0=No	0=No	0=No	0=No	0=No	Unchecked	0=No	0=No	0=No	0=No	177	83.8	No	0=No	1=Yes	0=No	0=No		0=No	0=No	0=No	1=Yes	0=No	0=No	0=No	0=No	0=No	1=Yes	0=No		0=No
1465	0=No	1=Yes	54	1=Male	Unchecked	Unchecked	Checked	Unchecked					0			1=Yes	0=No	1=Yes	0=No	0=No	0=No	0=No	Unchecked	0=No	0=No	0=No	0=No	172	80	No	1=Yes	0=No	1=Yes	1=Yes	325	0=No	0=No	0=No	1=Yes	0=No	0=No	0=No	0=No	0=No	0=No			0=No
1466	0=No	1=Yes	56	1=Male	Unchecked	Unchecked	Checked	Unchecked					0			0=No	0=No	0=No	0=No	0=No	0=No	0=No	Unchecked	0=No	0=No	0=No	0=No	165	58.8	No	0=No	0=No	0=No	0=No		1=Yes	0=No	0=No	0=No	0=No	0=No	0=No	0=No	0=No	1=Yes	0=No		0=No
1467	0=No	1=Yes	66	1=Male	Unchecked	Unchecked	Checked	Unchecked					0			0=No	0=No	0=No	0=No	0=No	0=No	1=Yes	Unchecked			0=No	0=No	177	59.2	No	0=No	0=No	0=No	0=No		0=No	0=No	0=No	1=Yes	0=No	0=No	0=No	0=No	0=No	1=Yes	0=No	Quit > 1 year ago but < 5 years ago	0=No
1468	0=No	1=Yes	56	1=Male	Unchecked	Unchecked	Checked	Unchecked					0			1=Yes	1=Yes	0=No	0=No	0=No	0=No	0=No	Unchecked	0=No	0=No	0=No	0=No	188	93.5	No	0=No	0=No	0=No	0=No		0=No	0=No	0=No	1=Yes	0=No	0=No	0=No	1=Yes	0=No	1=Yes	0=No		0=No
1469	0=No	1=Yes	69	1=Male	Unchecked	Unchecked	Checked	Unchecked					0			1=Yes	1=Yes	0=No	0=No	0=No	0=No	0=No	Unchecked	0=No		0=No	0=No		97.3	No	1=Yes	0=No	1=Yes	1=Yes	325	0=No	0=No	0=No	0=No	0=No	0=No	1=Yes	0=No	0=No	0=No			0=No
1470	0=No	1=Yes	59	1=Male	Unchecked	Unchecked	Checked	Unchecked					0			1=Yes	1=Yes	0=No	0=No	0=No	0=No	0=No	Unchecked	0=No	0=No	0=No	0=No	193	107	No	0=No	0=No	1=Yes	1=Yes	325	1=Yes	0=No	1=Yes	1=Yes	0=No	0=No	0=No	0=No	1=Yes	1=Yes	0=No	Quit > 5 years prior to diagnosis	1=Yes	1=Yes
1471	0=No	1=Yes	68	1=Male	Unchecked	Unchecked	Checked	Unchecked					0			0=No	0=No	0=No	0=No	0=No	0=No	0=No	Unchecked	0=No	0=No	0=No	0=No	178	82	No	0=No	0=No	0=No	1=Yes	81	0=No	0=No	0=No	0=No	0=No	0=No	0=No	0=No	0=No	1=Yes	0=No		1=Yes	1=Yes
1472	0=No	1=Yes	58	1=Male	Unchecked	Checked	Unchecked	Unchecked					0			0=No	0=No	0=No	0=No	0=No	0=No	0=No	Unchecked	0=No	0=No	1=Yes			72.6	No	0=No	0=No	1=Yes	1=Yes	325	0=No	1=Yes	1=Yes	0=No	1=Yes	0=No	0=No	0=No	1=Yes	1=Yes	0=No		1=Yes	0=No
1473	0=No	1=Yes	54	1=Male	Unchecked	Unchecked	Checked	Unchecked					0			1=Yes	1=Yes	0=No	0=No	0=No	0=No	1=Yes	Unchecked			0=No	0=No		65.6	No	0=No	0=No	0=No	1=Yes	325	0=No	1=Yes	1=Yes	0=No	0=No	0=No	0=No	1=Yes	0=No	1=Yes	0=No		0=No
1474	0=No	1=Yes	66	1=Male	Unchecked	Unchecked	Checked	Unchecked					0			1=Yes	1=Yes	0=No	0=No	0=No	0=No	1=Yes	Unchecked			0=No	0=No	182	73.5	No	1=Yes	0=No	1=Yes	1=Yes	81	0=No	0=No	0=No	0=No	0=No	0=No	0=No	0=No	0=No	1=Yes	0=No	Quit > 5 years prior to diagnosis	0=No
1475	0=No	1=Yes	55	1=Male	Unchecked	Unchecked	Checked	Unchecked					0			0=No	0=No	0=No	0=No	0=No	0=No	1=Yes	Unchecked			0=No	0=No	183	142	No	1=Yes	0=No	0=No	1=Yes	81	0=No	1=Yes	1=Yes	1=Yes	0=No	0=No	0=No	0=No	0=No	0=No			0=No
1476	0=No	1=Yes	59	1=Male	Unchecked	Unchecked	Checked	Unchecked					0			0=No	0=No	0=No	0=No	0=No	0=No	0=No	Unchecked	0=No	0=No			183	128.4	No	1=Yes	0=No	0=No	1=Yes	81	1=Yes	0=No	0=No	1=Yes	0=No	0=No	0=No	0=No	0=No	1=Yes	0=No		0=No
1477	0=No	1=Yes	61	1=Male	Unchecked	Checked	Unchecked	Unchecked					0			0=No	0=No	0=No	0=No	0=No	0=No	1=Yes	Unchecked			1=Yes		165	63.9	No	0=No	0=No	0=No	0=No		0=No	0=No	0=No	1=Yes	0=No	0=No	0=No	0=No	0=No	1=Yes	0=No	Quit > 1 year ago but < 5 years ago	1=Yes	0=No
1478	0=No	1=Yes	59	1=Male	Unchecked	Unchecked	Checked	Unchecked					0			1=Yes	0=No	0=No	0=No	0=No	0=No	1=Yes	Checked							No	0=No	0=No	0=No	0=No		0=No	0=No	0=No	1=Yes	0=No	0=No	0=No	0=No	0=No	1=Yes	1=Yes		0=No
1479	0=No	1=Yes	59	1=Male	Unchecked	Unchecked	Checked	Unchecked					0			0=No	0=No	0=No	0=No	0=No	0=No	1=Yes	Unchecked			0=No	0=No			No	0=No	0=No	0=No	0=No		0=No	0=No	0=No	0=No	0=No	0=No	0=No	0=No	0=No	0=No			0=No
1480	0=No	1=Yes	55	1=Male	Unchecked	Unchecked	Checked	Unchecked					0			0=No	0=No	0=No	0=No	0=No	0=No	0=No	Unchecked	0=No	0=No	0=No	0=No	173	62.2	No	0=No	0=No	0=No	0=No		0=No	0=No	0=No	1=Yes	0=No	0=No	0=No	0=No	0=No	1=Yes	1=Yes		1=Yes	1=Yes
1481	0=No	1=Yes	60	1=Male	Unchecked	Unchecked	Checked	Unchecked					0			1=Yes	1=Yes	0=No	0=No	0=No	0=No	1=Yes	Unchecked			0=No	1=Yes	185	89.9	No	0=No	1=Yes	1=Yes	1=Yes	81	0=No	0=No	0=No	1=Yes	0=No	0=No	0=No	0=No	0=No	1=Yes	0=No	Quit > 5 years prior to diagnosis	0=No
1482	0=No	1=Yes	60	1=Male	Unchecked	Unchecked	Checked	Unchecked					0			0=No	0=No	0=No	0=No	0=No	0=No	0=No	Unchecked	0=No	0=No	0=No	0=No	178	110.8	No	0=No	0=No	1=Yes	0=No		0=No	0=No	0=No	0=No	0=No	0=No	0=No	0=No	0=No	0=No			0=No
1483	0=No	1=Yes	68	1=Male	Unchecked	Unchecked	Checked	Unchecked					0			1=Yes	0=No	0=No	0=No	0=No	0=No	0=No	Unchecked	0=No	0=No	0=No	0=No	172	69	No	0=No	0=No	0=No	0=No		0=No	0=No	0=No	1=Yes	0=No	0=No	0=No	0=No	0=No	1=Yes	0=No	Quit > 5 years prior to diagnosis	0=No
1484	0=No	1=Yes	69	1=Male	Unchecked	Unchecked	Checked	Unchecked					0			1=Yes	0=No	0=No	0=No	0=No	0=No	0=No	Unchecked	0=No	0=No	0=No	0=No	180	70.7	No	0=No	0=No	0=No	0=No		0=No	0=No	0=No	1=Yes	0=No	0=No	0=No	0=No	0=No	1=Yes	0=No	Quit < 1 year ago	0=No
1485	0=No	1=Yes	61	1=Male	Unchecked	Checked	Unchecked	Unchecked					0			1=Yes	1=Yes	0=No	0=No	0=No	0=No	0=No	Unchecked	0=No	0=No	0=No	0=No	167	102	No	1=Yes	1=Yes	1=Yes	0=No		0=No	0=No	0=No	1=Yes	0=No	0=No	1=Yes	0=No	0=No	0=No			0=No
1486	0=No	1=Yes	63	1=Male	Unchecked	Unchecked	Checked	Unchecked					0			1=Yes	1=Yes	0=No	0=No	0=No	0=No	0=No	Unchecked	0=No	0=No	0=No	0=No	163	111.1	No	1=Yes	1=Yes	1=Yes				0=No	1=Yes	0=No	0=No	0=No	0=No	0=No	0=No	1=Yes	0=No	Quit < 1 year ago	0=No
1487	0=No	1=Yes	63	1=Male	Unchecked	Checked	Unchecked	Unchecked					0			1=Yes	0=No	1=Yes	0=No	0=No	0=No	1=Yes	Unchecked			0=No	1=Yes	170	55.8	No	0=No	0=No	1=Yes	1=Yes	81	0=No	1=Yes	1=Yes	0=No	0=No	0=No	0=No	0=No	0=No	0=No			0=No
1488	0=No	1=Yes	54	1=Male	Unchecked	Unchecked	Checked	Unchecked					0			0=No	0=No	0=No	0=No	0=No	0=No	1=Yes	Unchecked					457.2	121	No	0=No	0=No	0=No	0=No		0=No	0=No	0=No	0=No	1=Yes	0=No	0=No	0=No	0=No	0=No			0=No
1489	0=No	1=Yes	62	1=Male	Unchecked	Unchecked	Checked	Unchecked					0			0=No	0=No	0=No	0=No	0=No	0=No	0=No	Unchecked	0=No	0=No			175	93	No	0=No	0=No	1=Yes	1=Yes	81	1=Yes	1=Yes	1=Yes	1=Yes	0=No	0=No	0=No	0=No	0=No	0=No			0=No
1490	0=No	1=Yes	56	1=Male	Unchecked	Unchecked	Checked	Unchecked					0			1=Yes	1=Yes	0=No	0=No	0=No	0=No	0=No	Unchecked	0=No	0=No				89.1304	No	0=No	0=No	0=No	0=No		0=No	0=No	0=No	0=No	0=No	0=No	0=No	1=Yes	0=No	0=No			0=No
1491	0=No	1=Yes	60	1=Male	Unchecked	Unchecked	Checked	Unchecked					0			0=No	0=No	0=No	0=No	0=No	0=No	0=No	Unchecked	0=No	0=No	0=No	0=No	174	110	No	1=Yes	0=No	1=Yes	0=No		0=No	0=No	0=No	1=Yes	0=No	0=No	0=No	0=No	0=No	1=Yes	0=No	Quit > 5 years prior to diagnosis	0=No
1492	0=No	1=Yes	59	1=Male	Unchecked	Unchecked	Checked	Unchecked					0			1=Yes	1=Yes	0=No	0=No	0=No	0=No	0=No	Unchecked	0=No	0=No	0=No	0=No	174	122	No	1=Yes	1=Yes	1=Yes	1=Yes	81	0=No	0=No	1=Yes	1=Yes	0=No	0=No	1=Yes	0=No	0=No	0=No			0=No
1493	0=No	1=Yes	69	1=Male	Unchecked	Unchecked	Checked	Unchecked					0			0=No	0=No	0=No	0=No	0=No	0=No	0=No	Unchecked	0=No	0=No	0=No	0=No			No	1=Yes	0=No	0=No	0=No		0=No	1=Yes	1=Yes	0=No	0=No	0=No	0=No	0=No	0=No	1=Yes	0=No		0=No
1494	0=No	1=Yes	66	1=Male	Unchecked	Unchecked	Checked	Unchecked					0			0=No	0=No	0=No	0=No	0=No	0=No	0=No	Unchecked	0=No	0=No	0=No	1=Yes	175	68.2	No	0=No	0=No	0=No	1=Yes	81	0=No	0=No	0=No	0=No	0=No	0=No	0=No	0=No	0=No	1=Yes	0=No	Quit > 5 years prior to diagnosis	1=Yes	1=Yes
1495	0=No	1=Yes	68	1=Male	Unchecked	Unchecked	Checked	Unchecked					0			1=Yes	0=No	0=No	0=No	0=No	0=No	1=Yes	Checked			0=No	0=No	173	76.7	No	0=No	0=No	1=Yes	1=Yes	81	0=No	0=No	0=No	1=Yes	0=No	0=No	0=No	0=No	0=No	1=Yes	0=No		0=No
1496	0=No	1=Yes	56	1=Male	Unchecked	Unchecked	Checked	Unchecked					0			1=Yes	1=Yes	0=No	0=No	0=No	0=No	0=No	Unchecked	0=No	0=No	0=No	1=Yes	177	105	No	0=No	0=No	0=No	0=No		0=No	0=No	0=No	1=Yes	0=No	0=No	0=No	0=No	0=No	1=Yes	0=No	Quit > 5 years prior to diagnosis	0=No
1497	0=No	1=Yes	59	1=Male	Unchecked	Unchecked	Checked	Unchecked					0			1=Yes	1=Yes	0=No	0=No	0=No	0=No	0=No	Unchecked	0=No	0=No	0=No	0=No	167	80.3	No	0=No	0=No	1=Yes				0=No	0=No	1=Yes	0=No	0=No	0=No	0=No	0=No	1=Yes	0=No	Quit < 1 year ago	0=No
1498	0=No	1=Yes	66	0=Female	Unchecked	Unchecked	Checked	Unchecked					0			0=No	0=No	0=No	0=No	0=No	0=No	1=Yes	Unchecked			0=No	0=No	164	67.2	No	0=No	0=No	0=No	0=No		0=No	1=Yes	1=Yes	1=Yes	0=No	0=No	0=No	0=No	0=No	1=Yes	1=Yes		0=No
1499	0=No	1=Yes	65	1=Male	Unchecked	Unchecked	Checked	Unchecked					0			1=Yes	1=Yes	0=No	0=No	0=No	0=No	0=No	Unchecked	0=No	0=No	0=No	1=Yes	175	86.1	No	0=No	0=No	0=No	1=Yes	81	0=No	0=No	0=No	1=Yes	0=No	0=No	0=No	0=No	0=No	1=Yes	0=No	Quit < 1 year ago	0=No
1500	0=No	1=Yes	65	1=Male	Unchecked	Unchecked	Checked	Unchecked					0			0=No	0=No	0=No	0=No	0=No	0=No	0=No	Unchecked	0=No	0=No	0=No	0=No	174	78.4	No	0=No	0=No	1=Yes	0=No		0=No	0=No	0=No	0=No	0=No	0=No	0=No	0=No	0=No	0=No			0=No
1501	0=No	1=Yes	58	1=Male	Unchecked	Unchecked	Checked	Unchecked					0			1=Yes	1=Yes	0=No	0=No	0=No	0=No	0=No	Unchecked	0=No	0=No	0=No	1=Yes	180	56.7	No	0=No	0=No	0=No	1=Yes	81	1=Yes	0=No	0=No	1=Yes	0=No	0=No	0=No	0=No	1=Yes	0=No			0=No
1502	0=No	1=Yes	59	1=Male	Unchecked	Checked	Unchecked	Unchecked					0			1=Yes	1=Yes	0=No	0=No	0=No	0=No	1=Yes	Unchecked			0=No	1=Yes	185	94.3	No	0=No	0=No	0=No	0=No		0=No	0=No	1=Yes	0=No	0=No	0=No	1=Yes	0=No	0=No	0=No			1=Yes	0=No
1503	0=No	1=Yes	60	1=Male	Unchecked	Unchecked	Checked	Unchecked					0			0=No	0=No	0=No	0=No	0=No	0=No	0=No	Unchecked	0=No	0=No				68.3	No	0=No	0=No	1=Yes	1=Yes	325	0=No	0=No	0=No	0=No	0=No	0=No	0=No	0=No	0=No	1=Yes	1=Yes		0=No
1504	0=No	1=Yes	63	1=Male	Unchecked	Unchecked	Unchecked	Unchecked					0			0=No	0=No	0=No	0=No	0=No	0=No	0=No	Unchecked	0=No	0=No	0=No	0=No	177	115.5	No	1=Yes	0=No	0=No	0=No		0=No	0=No	0=No	1=Yes	0=No	0=No	0=No	0=No	0=No
1505	0=No	1=Yes	64	1=Male	Unchecked	Unchecked	Checked	Unchecked					0			0=No	0=No	0=No	0=No	0=No	0=No	1=Yes	Unchecked			0=No	1=Yes			No	0=No	0=No	0=No	0=No		1=Yes	0=No	0=No	1=Yes	0=No	0=No	0=No	0=No	0=No	0=No			1=Yes	1=Yes
1506	0=No	1=Yes	60	1=Male	Unchecked	Checked	Unchecked	Unchecked					0			1=Yes	1=Yes	0=No	0=No	0=No	0=No	0=No	Unchecked	0=No	0=No				105.7	No	0=No	0=No	0=No	0=No		0=No	0=No	0=No	0=No	0=No	0=No	0=No	0=No	0=No	1=Yes	1=Yes		0=No
1507	0=No	1=Yes	66	1=Male	Unchecked	Unchecked	Checked	Unchecked					0			0=No	0=No	0=No	0=No	0=No	0=No	1=Yes	Unchecked			0=No	0=No	175	90.7	No	0=No	0=No	0=No	0=No		0=No	0=No	0=No	0=No	0=No	0=No	0=No	0=No	0=No	1=Yes	0=No	Quit < 1 year ago	0=No
1508	0=No	1=Yes	57	1=Male	Unchecked	Unchecked	Checked	Unchecked					0			0=No	0=No	1=Yes	0=No	0=No	0=No	1=Yes	Unchecked			0=No	0=No		85.4	No	0=No	0=No	1=Yes	0=No		0=No	1=Yes	1=Yes	0=No	0=No	0=No	1=Yes	0=No	0=No	1=Yes
1509	0=No	1=Yes	67	1=Male	Unchecked	Unchecked	Checked	Unchecked					0			0=No	0=No	0=No	0=No	0=No	0=No	0=No	Unchecked	0=No	0=No	0=No	0=No	171	64.6	No	0=No	0=No	0=No	0=No		0=No	0=No	0=No	1=Yes	0=No	0=No	0=No	0=No	0=No	1=Yes	0=No		0=No
1510	0=No	1=Yes	69	1=Male	Unchecked	Unchecked	Checked	Unchecked					0			1=Yes	0=No	0=No	0=No	0=No	0=No	1=Yes	Unchecked			0=No	0=No	185	94.8	No	1=Yes	0=No	0=No	1=Yes	81	0=No	0=No	0=No	0=No	0=No	0=No	1=Yes	0=No	0=No	1=Yes	0=No		0=No
1511	0=No	1=Yes	63	1=Male	Unchecked	Checked	Unchecked	Unchecked					0			1=Yes	1=Yes	0=No	0=No	0=No	0=No	1=Yes	Unchecked			0=No	0=No	179	83.9	No	0=No	0=No	1=Yes	1=Yes	325	0=No	0=No	0=No	0=No	0=No	0=No	1=Yes	0=No	0=No	0=No			0=No
1512	0=No	1=Yes	64	1=Male	Unchecked	Unchecked	Checked	Unchecked					0			0=No	0=No	0=No	0=No	0=No	0=No	0=No	Unchecked	0=No	0=No	0=No	0=No	175	98.8	No	0=No	0=No	1=Yes	1=Yes	325	0=No	0=No	1=Yes	1=Yes	0=No	0=No	0=No	0=No	0=No	1=Yes	0=No		0=No
1513	0=No	1=Yes	56	1=Male	Unchecked	Checked	Unchecked	Unchecked					0			0=No	0=No	0=No	0=No	0=No	0=No	0=No	Unchecked	0=No	0=No	0=No	0=No	175	73.6	No	0=No	0=No	0=No	1=Yes	81	0=No	1=Yes	1=Yes	0=No	0=No	0=No	1=Yes	0=No	0=No	0=No			0=No
1514	0=No	1=Yes	61	1=Male	Unchecked	Unchecked	Checked	Unchecked					0			0=No	1=Yes	0=No	0=No	0=No	0=No	1=Yes	Unchecked							No	0=No	0=No	1=Yes	0=No		0=No	0=No	0=No	1=Yes	0=No	0=No	0=No	0=No	0=No	1=Yes	0=No	Quit > 5 years prior to diagnosis
1515	0=No	1=Yes	64	1=Male	Unchecked	Unchecked	Checked	Unchecked					0			0=No	0=No	0=No	0=No	0=No	0=No	1=Yes	Unchecked			0=No	1=Yes	172	74.7	No	0=No	0=No	0=No	0=No		0=No	0=No	0=No	0=No	0=No	0=No	0=No	0=No	0=No	1=Yes	1=Yes		0=No
1516	0=No	1=Yes	57	1=Male	Unchecked	Unchecked	Checked	Unchecked					0			0=No	1=Yes	1=Yes	0=No	0=No	0=No	0=No	Unchecked	0=No	0=No	0=No	0=No	175.26	92.5324	No	0=No	0=No	1=Yes	1=Yes	81	0=No	0=No	0=No	1=Yes	0=No	0=No	1=Yes	0=No	0=No	0=No			0=No
1517	0=No	1=Yes	68	1=Male	Unchecked	Unchecked	Checked	Unchecked					0			0=No	0=No	0=No	0=No	0=No	0=No	0=No	Unchecked	0=No	0=No	0=No	0=No			No	0=No	0=No	0=No	0=No		0=No	0=No	0=No	1=Yes	1=Yes	0=No	0=No	1=Yes	0=No	1=Yes	0=No	Quit > 5 years prior to diagnosis	0=No
1518	0=No	1=Yes	62	1=Male	Unchecked	Unchecked	Checked	Unchecked					0			0=No	0=No	0=No	0=No	0=No	0=No	0=No	Unchecked	0=No	0=No	0=No	0=No			No	0=No	0=No	0=No	0=No		0=No	0=No	1=Yes	0=No	0=No	0=No	1=Yes	0=No	1=Yes
1519	0=No	1=Yes	54	1=Male	Unchecked	Checked	Unchecked	Unchecked					0			0=No	0=No	0=No	0=No	0=No	0=No	0=No	Unchecked	0=No	0=No			185	91.6	No	0=No	0=No	1=Yes	0=No		0=No	1=Yes	1=Yes	1=Yes	0=No	0=No	1=Yes	0=No	0=No	1=Yes	0=No	Quit < 1 year ago	0=No
1520	0=No	1=Yes	69	1=Male	Unchecked	Unchecked	Checked	Unchecked					0			1=Yes	1=Yes	0=No	0=No	0=No	0=No	0=No	Unchecked	0=No	0=No	0=No	1=Yes	171	62.6	No	0=No	0=No	1=Yes	1=Yes	81	0=No	0=No	1=Yes	1=Yes	0=No	0=No	0=No	0=No	1=Yes	1=Yes	0=No	Quit > 5 years prior to diagnosis	0=No
1521	0=No	1=Yes	62	1=Male	Unchecked	Unchecked	Checked	Unchecked					0			1=Yes	1=Yes	0=No	0=No	0=No	0=No	1=Yes	Unchecked			0=No	1=Yes	170	90.5	No	0=No	0=No	0=No	1=Yes	81	0=No	0=No	0=No	0=No	0=No	0=No	0=No	0=No	0=No	1=Yes	0=No	Quit > 5 years prior to diagnosis	0=No
1522	0=No	1=Yes	64	1=Male	Unchecked	Unchecked	Checked	Unchecked					0			1=Yes	1=Yes	0=No	0=No	0=No	0=No	0=No	Unchecked	0=No	0=No	0=No	1=Yes	175	95.1	No	0=No	0=No	0=No	1=Yes	325	0=No	0=No	1=Yes	1=Yes	0=No	0=No	0=No	1=Yes	0=No	1=Yes	0=No		1=Yes	1=Yes
1523	0=No	1=Yes	55	1=Male	Unchecked	Unchecked	Checked	Unchecked					0			0=No	0=No	0=No	0=No	0=No	0=No	1=Yes	Checked		1=Yes	0=No	0=No	176	51.1	No	0=No	0=No	0=No	0=No		0=No	0=No	0=No	1=Yes	0=No	0=No	0=No	0=No	0=No	1=Yes	0=No	Quit < 1 year ago	1=Yes	1=Yes
1524	0=No	1=Yes	55	1=Male	Unchecked	Unchecked	Checked	Unchecked					0			0=No	0=No	0=No	0=No	0=No	0=No	0=No	Unchecked	0=No	0=No	0=No	1=Yes	175	71.3	No	0=No	0=No	0=No	0=No		0=No	0=No	0=No	1=Yes	0=No	0=No	0=No	0=No	0=No	1=Yes	0=No	Quit > 1 year ago but < 5 years ago	1=Yes	1=Yes
1525	0=No	1=Yes	56	1=Male	Unchecked	Checked	Unchecked	Unchecked					0			0=No	1=Yes	0=No	0=No	0=No	0=No	0=No	Unchecked	0=No	0=No	0=No	0=No	163	62.1	No	0=No	0=No	1=Yes	1=Yes	325	0=No	0=No	0=No	1=Yes	0=No	0=No	0=No	0=No	0=No	1=Yes	0=No	Quit > 5 years prior to diagnosis	1=Yes	1=Yes
1526	0=No	1=Yes	61	1=Male	Unchecked	Unchecked	Checked	Unchecked					0			0=No	0=No	0=No	0=No	0=No	0=No	0=No	Unchecked	0=No	0=No	0=No	0=No	177	107.7	No	1=Yes	0=No	0=No	1=Yes	325	1=Yes	0=No	1=Yes	1=Yes	0=No	0=No	0=No	0=No	0=No	1=Yes	1=Yes
1527	0=No	1=Yes	66	1=Male	Unchecked	Unchecked	Checked	Unchecked					0			0=No	0=No	0=No	0=No	0=No	0=No	1=Yes	Unchecked			0=No	1=Yes	186	157.8	No	0=No	1=Yes	0=No	1=Yes	500	0=No	0=No	0=No	1=Yes	0=No	0=No	0=No	0=No	0=No	1=Yes	0=No	Quit > 5 years prior to diagnosis
1528	0=No	1=Yes	60	1=Male	Unchecked	Unchecked	Checked	Unchecked					0			1=Yes	0=No	0=No	0=No	0=No	0=No	0=No	Unchecked	0=No	0=No	0=No	0=No		69.3	No	0=No	0=No	0=No	0=No		0=No	0=No	0=No	1=Yes	0=No	0=No	1=Yes	0=No	0=No	0=No			0=No
1529	0=No	1=Yes	55	1=Male	Unchecked	Unchecked	Checked	Unchecked					0			0=No	0=No	0=No	0=No	0=No	0=No	0=No	Unchecked	0=No	0=No	0=No	0=No			No	1=Yes	0=No	0=No	0=No		0=No	0=No	0=No	1=Yes	0=No	0=No	0=No	0=No	0=No	1=Yes	0=No	Quit > 5 years prior to diagnosis
1530	0=No	1=Yes	67	1=Male	Unchecked	Unchecked	Checked	Unchecked					0			0=No	0=No	0=No	0=No	0=No	0=No	1=Yes	Unchecked			0=No	0=No			No	0=No	1=Yes	0=No	1=Yes		0=No	0=No	0=No	0=No	0=No	0=No	0=No	0=No	0=No	0=No			0=No
1531	0=No	1=Yes	67	1=Male	Unchecked	Unchecked	Checked	Unchecked					0			0=No	0=No	0=No	0=No	0=No	0=No	0=No	Unchecked	0=No	0=No	0=No	0=No	178	64.6	No	0=No	0=No	0=No	0=No		0=No	0=No	0=No	1=Yes	0=No	0=No	1=Yes	1=Yes	0=No	1=Yes	0=No	Quit > 5 years prior to diagnosis	1=Yes	0=No
1532	0=No	1=Yes	63	1=Male	Unchecked	Unchecked	Checked	Unchecked					0			0=No	0=No	0=No	0=No	0=No	0=No	0=No	Unchecked	0=No	0=No	0=No	0=No	173	82	No	0=No	0=No	0=No	1=Yes	81	1=Yes	1=Yes	1=Yes	0=No	0=No	0=No	0=No	0=No	0=No	1=Yes	0=No	Quit > 5 years prior to diagnosis	0=No
1533	0=No	1=Yes	67	1=Male	Unchecked	Unchecked	Checked	Unchecked					0			0=No	0=No	0=No	0=No	0=No	0=No	1=Yes	Unchecked			0=No	1=Yes		77.7	No	0=No	0=No	0=No	0=No		0=No	0=No	0=No	1=Yes	0=No	0=No	0=No	0=No	0=No	1=Yes	1=Yes		1=Yes	1=Yes
1534	0=No	1=Yes	65	1=Male	Unchecked	Unchecked	Checked	Unchecked					0			1=Yes	0=No	0=No	0=No	0=No	0=No	0=No	Unchecked	1=Yes	0=No	0=No	0=No	181	100	No	0=No	0=No	1=Yes	0=No		0=No	0=No	0=No	1=Yes	0=No	0=No	0=No	0=No	0=No	1=Yes	0=No	Quit > 5 years prior to diagnosis	0=No
1535	0=No	1=Yes	68	1=Male	Unchecked	Unchecked	Checked	Unchecked					0			0=No	0=No	0=No	0=No	0=No	0=No	0=No	Unchecked	0=No	0=No	0=No	0=No		71.2136	No	0=No	0=No	0=No	0=No		0=No	1=Yes	1=Yes	1=Yes	0=No	0=No	1=Yes	0=No	0=No	1=Yes			1=Yes
1536	0=No	1=Yes	68	1=Male	Unchecked	Unchecked	Checked	Unchecked					0			1=Yes	1=Yes	0=No	0=No	0=No	0=No	0=No	Unchecked	0=No	0=No	0=No	1=Yes	180	102.4	No	1=Yes	0=No	0=No	0=No		0=No	0=No	0=No	1=Yes	0=No	0=No	0=No	0=No	0=No	1=Yes	0=No		0=No
1537	0=No	1=Yes	65	1=Male	Unchecked	Unchecked	Checked	Unchecked					0			0=No	0=No	0=No	0=No	0=No	0=No	1=Yes	Unchecked			0=No	1=Yes	180	82.6	No	0=No	0=No	0=No	0=No		0=No	0=No	0=No	0=No	0=No	0=No	0=No	0=No	1=Yes	1=Yes	0=No	Quit > 5 years prior to diagnosis	1=Yes	1=Yes
1538	0=No	1=Yes	57	1=Male	Unchecked	Unchecked	Checked	Unchecked					0			1=Yes	0=No	0=No	0=No	0=No	0=No	0=No	Unchecked	0=No	0=No	0=No	0=No	162	68.8	No	0=No	0=No	0=No	0=No		0=No	0=No	0=No	1=Yes	0=No	0=No	0=No	0=No	0=No
1539	0=No	1=Yes	62	1=Male	Unchecked	Unchecked	Checked	Unchecked					0			0=No	0=No	0=No	0=No	0=No	0=No	0=No	Unchecked	0=No	0=No	0=No	0=No			No	0=No	0=No	1=Yes	1=Yes	81	0=No	1=Yes	1=Yes	1=Yes	0=No	0=No	1=Yes	0=No	0=No	1=Yes	0=No	Quit > 5 years prior to diagnosis
1540	0=No	1=Yes	61	1=Male	Unchecked	Unchecked	Checked	Unchecked					0			0=No	0=No	0=No	0=No	0=No	0=No	0=No	Unchecked	0=No	0=No	0=No	0=No			No	1=Yes	0=No	0=No	0=No		0=No	1=Yes	1=Yes	1=Yes	0=No	0=No	0=No	0=No	0=No	1=Yes	1=Yes		0=No
1541	0=No	1=Yes	62	1=Male	Unchecked	Unchecked	Checked	Unchecked					0			0=No	0=No	0=No	0=No	0=No	0=No	0=No	Unchecked	0=No	0=No	0=No	0=No	170	92.4	No	0=No	0=No	0=No	1=Yes	81	0=No	1=Yes	1=Yes	1=Yes	0=No	0=No	1=Yes	1=Yes	0=No	0=No		Never	1=Yes	1=Yes
[truncated: 99 more rows]
[truncated: 1 more columns]
